# Supplementary material for: Rapid identification of lactic acid bacteria at species/subspecies level via ensemble learning of Ramanomes
Source: Front Microbiol. 2024 Apr 8;15:1361180. doi: 10.3389/fmicb.2024.1361180 (PMC11033474; doi:10.3389/fmicb.2024.1361180)
Supplement: Supplementary file 1 [file Data_Sheet_1.zip]

Archive with 7 entries (7 files):
- Figure S1.JPEG
- Figure S2.JPEG
- Figure S3.JPEG
- Supplemental Information.DOCX
- Table S1.XLSX
- Table S2.XLSX
- Table S3.XLSX
