# Supplementary material for: Rapid identification of lactic acid bacteria at species/subspecies level via ensemble learning of Ramanomes
Source: Front Microbiol. 2024 Apr 8;15:1361180. doi: 10.3389/fmicb.2024.1361180 (PMC11033474; doi:10.3389/fmicb.2024.1361180)
Supplement: Supplementary file 1 [file Data_Sheet_1.zip › Table S1.XLSX]

## Sheet: 001_raw_data
402.134	404.521	406.904	409.289	411.674	414.058	416.441	418.824	421.204	423.585	425.966	428.346	430.725	433.104	435.481	437.858	440.235	442.612	444.988	447.363	449.736	452.11	454.483	456.856	459.228	461.599	463.968	466.339	468.708	471.077	473.446	475.812	478.179	480.546	482.912	485.277	487.642	490.004	492.367	494.73	497.093	499.455	501.816	504.174	506.534	508.893	511.252	513.61	515.968	518.322
1405	1412	1403	1412	1391	1364	1386	1402	1424	1380	1378	1377	1355	1338	1323	1376	1341	1325	1331	1323	1341	1293	1325	1298	1302	1336	1328	1259	1300	1331	1297	1355	1321	1312	1322	1334	1330	1292	1374	1343	1365	1398	1410	1292	1389	1366	1380	1341	1374	1335
2648	2770	2701	2723	2766	2694	2676	2767	2743	2730	2751	2737	2701	2697	2693	2666	2691	2636	2658	2658	2596	2632	2600	2631	2609	2625	2652	2634	2596	2610	2699	2590	2612	2616	2613	2649	2724	2706	2692	2800	2707	2781	2827	2733	2712	2746	2671	2785	2757	2734
2128	2192	2209	2259	2190	2277	2170	2204	2213	2223	2214	2127	2135	2218	2188	2219	2145	2138	2177	2124	2154	2200	2192	2124	2181	2098	2171	2158	2164	2154	2136	2131	2105	2151	2144	2161	2248	2122	2187	2168	2170	2172	2224	2232	2233	2201	2232	2280	2212	2221
2216	2182	2261	2167	2214	2166	2213	2242	2227	2222	2333	2247	2214	2175	2141	2158	2111	2054	2121	2075	2060	2056	2040	2024	2054	1944	2019	1954	2011	1975	1978	1954	1950	1995	2020	1959	2070	2057	2070	2092	2096	2064	2102	2162	2190	2138	2145	2160	2142	2182
2098	2135	2199	2093	2163	2164	2124	2179	2119	2145	2110	2169	2167	2192	2095	2131	2159	2066	2123	2110	2109	2059	2060	2045	2098	2044	2027	2092	2065	2019	2020	2040	2058	2055	2052	2054	2088	2094	2131	2158	2197	2137	2154	2145	2185	2155	2178	2184	2180	2146
1722	1763	1731	1783	1756	1814	1728	1804	1754	1754	1838	1824	1787	1797	1722	1742	1711	1737	1737	1720	1695	1695	1724	1687	1692	1659	1664	1664	1655	1713	1661	1659	1648	1675	1651	1729	1756	1671	1690	1777	1780	1775	1789	1785	1797	1806	1774	1733	1771	1772
1642	1679	1670	1611	1651	1619	1662	1684	1621	1667	1675	1669	1644	1671	1670	1632	1689	1641	1661	1644	1644	1658	1632	1658	1630	1611	1627	1569	1632	1688	1657	1651	1636	1590	1615	1660	1622	1622	1672	1739	1728	1728	1632	1704	1642	1643	1730	1723	1653	1673
1705	1715	1683	1783	1719	1650	1667	1669	1651	1684	1773	1684	1683	1698	1675	1665	1652	1642	1661	1626	1605	1615	1617	1653	1606	1668	1579	1601	1601	1538	1563	1635	1558	1604	1639	1593	1663	1672	1643	1684	1671	1635	1644	1689	1650	1670	1641	1696	1664	1709
2004	1996	2026	2031	2046	2017	2021	2036	2027	2081	1971	2080	2041	2015	2033	1967	1953	1977	1982	1949	1889	1919	1987	1939	1885	1919	1953	1935	1895	1893	1890	1890	1886	1889	1888	1941	1945	1942	1954	2011	1970	2016	1979	2008	2029	2005	2001	2021	2028	2065
1637	1548	1610	1649	1615	1589	1604	1650	1601	1601	1655	1606	1619	1591	1636	1577	1537	1571	1548	1552	1538	1532	1528	1536	1518	1544	1548	1597	1582	1564	1603	1494	1526	1548	1558	1610	1601	1572	1546	1604	1574	1624	1638	1621	1610	1618	1610	1631	1615	1655
2017	2068	2122	2051	1999	2075	2019	2010	2090	2026	2092	2082	2024	2040	2026	2075	1951	2058	2058	2011	2034	1987	2015	2002	2048	1981	2014	1994	2015	1987	1997	2001	2035	2027	2038	1974	2074	1959	2052	2052	2045	2091	2100	2042	2093	2104	2054	2036	2024	2080
1315	1265	1342	1279	1309	1316	1305	1312	1301	1305	1292	1311	1319	1309	1287	1265	1278	1266	1229	1283	1215	1273	1243	1277	1293	1225	1227	1205	1233	1221	1251	1233	1220	1277	1176	1241	1272	1265	1266	1265	1283	1285	1331	1293	1288	1308	1336	1263	1280	1287
2244	2241	2285	2292	2251	2221	2260	2223	2316	2291	2296	2232	2217	2216	2281	2228	2206	2171	2201	2236	2183	2250	2232	2179	2171	2202	2260	2211	2157	2158	2206	2222	2193	2188	2204	2179	2186	2271	2251	2232	2283	2191	2261	2252	2279	2287	2241	2224	2259	2310
1725	1729	1779	1768	1747	1736	1704	1729	1741	1731	1810	1783	1756	1722	1707	1731	1695	1676	1640	1664	1696	1640	1656	1662	1666	1671	1719	1652	1686	1625	1680	1698	1633	1691	1682	1682	1681	1670	1734	1753	1682	1700	1757	1730	1765	1743	1734	1814	1742	1776
2862	2911	2951	2918	2855	2884	2961	2954	2895	2937	2935	2888	2890	2896	2867	2927	2874	2820	2799	2850	2897	2842	2821	2761	2749	2752	2780	2755	2790	2796	2756	2814	2812	2772	2854	2812	2819	2836	2927	2924	2922	2928	2938	2939	3003	2888	2996	2959	2909	2963
1390	1374	1374	1400	1366	1404	1426	1443	1393	1389	1397	1402	1378	1367	1353	1361	1370	1395	1360	1310	1325	1293	1314	1311	1284	1300	1296	1323	1322	1248	1292	1320	1294	1286	1284	1298	1286	1295	1299	1359	1354	1407	1426	1348	1324	1378	1336	1384	1358	1325
1941	1929	1919	1883	1884	1939	1912	1887	1907	1932	1949	1859	1949	1906	1861	1876	1870	1855	1834	1838	1794	1814	1826	1808	1809	1796	1808	1776	1780	1791	1745	1860	1790	1794	1804	1828	1829	1762	1843	1897	1918	1935	1909	1964	1902	1880	1989	1931	1878	1822
1738	1710	1707	1660	1745	1684	1728	1745	1767	1729	1667	1739	1691	1694	1694	1659	1615	1630	1652	1707	1644	1625	1665	1622	1618	1612	1697	1594	1610	1592	1681	1639	1577	1629	1641	1654	1615	1637	1675	1676	1682	1676	1672	1684	1679	1692	1713	1649	1707	1654
1550	1567	1523	1536	1548	1543	1540	1535	1562	1568	1579	1612	1575	1541	1568	1525	1488	1472	1474	1429	1514	1475	1467	1484	1461	1480	1412	1437	1435	1412	1437	1491	1468	1460	1429	1490	1441	1462	1478	1530	1516	1496	1508	1501	1522	1544	1578	1544	1557	1559
2059	2079	2034	2038	2014	1999	2003	1985	2132	2035	2038	2033	2088	1962	1985	1967	2024	1955	1927	1919	1942	1913	1925	1860	1928	1843	1919	1869	1902	1905	1860	1934	1868	1898	1893	1946	1832	1921	1935	1956	2002	2001	1987	1988	1983	1974	2056	1992	1978	2044
1477	1481	1499	1463	1462	1452	1488	1456	1418	1502	1479	1501	1461	1496	1451	1481	1426	1425	1405	1434	1398	1372	1422	1430	1355	1362	1392	1412	1382	1416	1389	1376	1387	1397	1410	1379	1423	1392	1409	1456	1434	1419	1498	1453	1459	1464	1452	1474	1424	1460
2031	2054	2007	2066	2064	2049	2062	2114	2026	2043	2042	2033	2078	2055	2085	2031	2036	2074	2054	2054	2017	2048	2036	1994	2029	1951	1977	2043	1971	2010	1943	1983	1998	2010	1956	2092	2078	2052	2081	2109	2076	2096	2079	2121	2095	2125	2022	2065	2125	2134
1452	1472	1408	1443	1452	1446	1461	1479	1455	1464	1439	1458	1407	1442	1418	1397	1385	1396	1342	1410	1348	1376	1376	1298	1312	1366	1332	1369	1348	1319	1309	1359	1315	1290	1341	1293	1350	1400	1357	1360	1394	1406	1372	1420	1411	1439	1399	1422	1422	1417
1844	1799	1799	1789	1768	1766	1770	1745	1845	1710	1788	1833	1761	1834	1777	1775	1709	1672	1788	1727	1687	1661	1691	1588	1634	1623	1621	1648	1626	1666	1650	1654	1651	1614	1622	1651	1635	1730	1671	1685	1736	1737	1736	1760	1707	1738	1770	1711	1766	1756
1430	1399	1400	1387	1422	1399	1418	1414	1444	1412	1436	1428	1441	1407	1408	1394	1359	1366	1402	1322	1380	1351	1290	1319	1374	1335	1313	1321	1325	1363	1370	1356	1336	1322	1367	1312	1346	1381	1377	1383	1372	1401	1389	1419	1406	1389	1401	1433	1390	1425
1537	1600	1584	1570	1563	1575	1549	1639	1556	1569	1578	1547	1541	1543	1546	1519	1518	1542	1526	1558	1521	1510	1474	1508	1548	1493	1534	1495	1557	1535	1517	1487	1517	1547	1555	1580	1580	1503	1548	1579	1596	1572	1645	1546	1550	1585	1587	1540	1593	1563
1706	1730	1756	1729	1760	1761	1685	1744	1746	1771	1662	1708	1728	1733	1657	1685	1682	1652	1662	1624	1650	1642	1610	1649	1631	1576	1620	1613	1644	1637	1631	1578	1632	1656	1625	1581	1635	1681	1659	1737	1691	1687	1723	1693	1706	1687	1677	1693	1762	1654
1657	1720	1665	1692	1660	1688	1652	1717	1645	1664	1704	1739	1713	1640	1659	1602	1634	1620	1612	1531	1539	1536	1570	1587	1549	1559	1530	1508	1554	1547	1582	1483	1542	1560	1538	1565	1581	1583	1579	1579	1622	1648	1648	1606	1610	1649	1599	1664	1632	1597
2015	1967	2021	1999	2030	1992	1983	1978	1988	1993	2002	2009	2031	1961	1938	1919	1941	1950	1965	1984	1933	1934	1889	1909	1856	1905	1865	1929	1892	1846	1871	1863	1947	1912	1907	1907	1926	1935	1919	1928	1950	1965	1963	1952	1986	1996	1985	2009	2048	1990
1982	1953	1943	1923	1986	1950	1924	1928	1922	1974	1901	1947	1908	1910	1901	1925	1895	1939	1907	1950	1779	1912	1901	1919	1878	1881	1903	1893	1889	1880	1896	1853	1903	1948	1918	1998	1939	1963	1990	1935	1989	1954	1991	1938	1947	1928	1929	1959	2013	1980
1637	1724	1732	1708	1689	1701	1706	1703	1721	1663	1675	1665	1675	1681	1659	1615	1537	1671	1601	1615	1631	1664	1596	1643	1634	1615	1613	1619	1631	1574	1592	1633	1585	1624	1671	1621	1645	1654	1596	1683	1737	1668	1646	1634	1707	1703	1676	1722	1719	1688
2768	2770	2753	2720	2769	2706	2765	2677	2787	2747	2734	2749	2760	2739	2723	2666	2697	2678	2623	2719	2640	2641	2707	2660	2658	2699	2679	2689	2805	2718	2684	2655	2684	2709	2685	2678	2702	2664	2763	2738	2785	2790	2877	2760	2764	2835	2780	2795	2820	2809
2911	2947	2918	2919	2918	2930	2994	2913	2958	2980	2904	2980	2987	2875	2861	2812	2903	2845	2885	2815	2877	2790	2824	2895	2805	2938	2829	2808	2834	2852	2826	2807	2815	2842	2783	2872	2917	2833	2871	2898	2985	2939	2961	2966	2951	2961	2995	2991	2859	2999
1883	1850	1884	1923	1907	1844	1828	1863	1842	1900	1843	1881	1856	1774	1798	1811	1806	1803	1816	1767	1766	1791	1727	1799	1815	1746	1781	1748	1724	1768	1776	1732	1799	1762	1741	1789	1749	1758	1826	1818	1864	1862	1827	1817	1836	1852	1856	1885	1856	1858
1432	1498	1508	1438	1447	1516	1487	1484	1492	1449	1476	1481	1508	1468	1485	1453	1449	1374	1403	1416	1395	1438	1422	1381	1409	1405	1401	1418	1409	1390	1352	1381	1376	1400	1409	1401	1374	1432	1425	1433	1463	1428	1475	1433	1423	1434	1418	1394	1490	1408
2061	2102	2047	2059	2001	2014	2117	2095	2054	2055	2038	2011	2029	2026	1968	2017	2038	1940	1945	2068	2013	1936	2004	2048	1979	2003	1974	1987	2024	2004	1988	1914	2004	2039	1949	2058	2044	2065	1975	2064	2061	2062	2102	2085	2017	2025	2087	2043	2059	2073
1509	1473	1444	1467	1458	1462	1470	1473	1432	1464	1441	1416	1422	1483	1443	1408	1406	1391	1390	1416	1369	1376	1385	1371	1329	1357	1336	1368	1325	1368	1322	1373	1321	1333	1348	1372	1412	1359	1394	1407	1407	1424	1421	1418	1415	1434	1374	1395	1446	1414
2128	2166	2157	2103	2122	2156	2115	2150	2100	2180	2173	2079	2157	2133	2054	2020	2031	1979	1978	2038	1977	1965	1984	1964	1944	1964	1941	1959	1932	1914	1949	1932	1874	1977	1975	1957	1981	1975	2073	1999	2073	2029	2116	2091	2025	2081	2079	2105	2098	2126
1490	1494	1489	1445	1478	1514	1482	1480	1459	1468	1511	1518	1479	1421	1458	1443	1410	1437	1439	1447	1445	1410	1407	1368	1414	1424	1438	1415	1420	1410	1422	1439	1391	1437	1403	1394	1457	1420	1475	1483	1456	1515	1463	1464	1437	1457	1451	1466	1491	1473
2261	2262	2286	2286	2217	2255	2237	2276	2264	2275	2236	2285	2256	2237	2201	2251	2242	2233	2175	2219	2160	2139	2172	2141	2236	2119	2134	2125	2090	2136	2170	2112	2168	2163	2201	2198	2215	2223	2207	2123	2284	2188	2241	2250	2341	2267	2247	2220	2295	2191
3343	3345	3347	3302	3326	3319	3372	3367	3402	3431	3433	3406	3371	3350	3351	3309	3295	3374	3268	3299	3264	3235	3274	3238	3291	3251	3243	3280	3254	3258	3226	3291	3362	3245	3319	3321	3395	3324	3344	3396	3350	3449	3448	3518	3449	3374	3482	3426	3475	3456
1902	1879	1854	1920	1836	1915	1860	1891	1890	1928	1916	1853	1917	1832	1827	1792	1832	1826	1751	1805	1757	1712	1742	1672	1749	1736	1729	1702	1685	1685	1711	1652	1628	1741	1702	1733	1763	1678	1755	1781	1782	1805	1872	1770	1802	1816	1794	1805	1824	1805
2526	2515	2565	2606	2568	2517	2529	2559	2566	2571	2495	2545	2554	2466	2528	2400	2375	2472	2402	2404	2367	2375	2394	2459	2368	2433	2352	2345	2390	2381	2360	2312	2439	2460	2391	2396	2455	2451	2439	2425	2463	2469	2590	2557	2453	2536	2554	2560	2517	2563
1870	1887	1872	1901	1845	1877	1895	1920	1916	1876	1884	1867	1812	1883	1777	1825	1797	1748	1754	1757	1764	1736	1713	1766	1738	1714	1726	1719	1739	1669	1703	1767	1680	1706	1739	1750	1730	1788	1821	1762	1832	1822	1835	1875	1832	1829	1860	1803	1834	1869
2616	2664	2754	2745	2658	2630	2675	2663	2703	2678	2737	2732	2621	2678	2679	2694	2614	2574	2534	2602	2544	2545	2495	2516	2542	2462	2517	2437	2473	2477	2499	2400	2450	2491	2416	2522	2532	2574	2541	2600	2562	2540	2638	2654	2658	2628	2673	2597	2607	2624
2366	2322	2343	2342	2346	2373	2385	2400	2301	2279	2423	2382	2387	2389	2305	2285	2254	2248	2235	2243	2241	2197	2185	2203	2199	2208	2106	2135	2157	2158	2162	2165	2181	2201	2248	2198	2229	2169	2271	2231	2279	2321	2290	2364	2279	2293	2323	2258	2302	2305
2092	2041	2067	2112	2082	2115	2061	2145	2082	2097	2099	2089	2027	2058	2055	2113	2004	2100	2008	2011	1989	1926	2017	1975	2033	1982	1928	1993	1932	1952	1918	1895	2015	1977	1936	2059	2018	2005	2037	2036	2079	2005	2095	2029	2009	2039	2063	2054	2062	2051
2628	2606	2526	2601	2548	2506	2540	2552	2644	2571	2590	2499	2513	2482	2545	2440	2412	2400	2462	2416	2364	2334	2318	2345	2260	2294	2286	2366	2304	2284	2245	2313	2314	2319	2326	2414	2363	2322	2379	2439	2427	2452	2539	2488	2472	2472	2402	2441	2426	2531
1731	1644	1675	1653	1681	1700	1661	1729	1672	1649	1719	1683	1667	1625	1657	1650	1605	1626	1560	1577	1586	1572	1581	1561	1608	1594	1543	1581	1574	1586	1630	1557	1533	1597	1556	1589	1561	1544	1602	1619	1674	1676	1634	1688	1650	1641	1635	1654	1679	1682
1710	1740	1716	1655	1656	1688	1763	1673	1733	1712	1688	1728	1708	1639	1705	1734	1698	1714	1627	1656	1646	1662	1569	1621	1579	1627	1617	1596	1577	1617	1621	1596	1584	1599	1635	1589	1666	1635	1630	1610	1652	1726	1734	1692	1660	1683	1721	1733	1694	1701
1896	1922	1945	1915	1818	1834	1866	1899	1845	1880	1908	1881	1871	1906	1862	1815	1816	1845	1850	1796	1839	1828	1799	1775	1783	1858	1852	1760	1841	1750	1842	1817	1830	1791	1797	1829	1827	1780	1839	1846	1835	1876	1862	1834	1900	1939	1833	1837	1896	1904
2297	2375	2370	2384	2316	2366	2345	2348	2372	2401	2360	2366	2337	2357	2321	2359	2311	2284	2341	2228	2232	2209	2224	2287	2235	2276	2271	2223	2221	2260	2210	2298	2251	2304	2263	2293	2352	2373	2291	2341	2422	2348	2358	2364	2385	2420	2426	2392	2457	2345
1674	1770	1794	1753	1755	1720	1808	1696	1729	1719	1732	1800	1721	1717	1689	1659	1635	1655	1610	1619	1587	1608	1519	1522	1570	1568	1536	1583	1555	1524	1551	1574	1505	1531	1551	1560	1606	1593	1634	1650	1637	1708	1691	1691	1656	1695	1648	1699	1651	1663
2122	2163	2108	2102	2120	2100	2120	2083	2151	2040	2137	2134	2070	2074	2050	2083	2053	2080	1995	1928	1991	2005	1922	1933	1896	1895	1976	1909	1908	1929	1892	1905	1878	1919	1908	1953	1991	1898	2018	1998	1979	2093	2020	2086	2034	2017	2074	2095	2048	2044
2581	2672	2575	2686	2710	2658	2619	2628	2679	2628	2694	2656	2608	2615	2633	2569	2646	2660	2526	2603	2583	2530	2584	2533	2545	2577	2570	2552	2626	2631	2589	2585	2615	2630	2575	2591	2647	2635	2568	2647	2664	2698	2669	2742	2594	2669	2648	2656	2619	2764
1604	1590	1662	1584	1601	1594	1610	1628	1635	1592	1627	1573	1549	1590	1565	1525	1557	1522	1510	1546	1470	1522	1496	1498	1497	1498	1528	1485	1437	1505	1519	1505	1464	1503	1482	1421	1503	1550	1522	1565	1541	1508	1555	1529	1506	1499	1525	1518	1557	1550
1722	1746	1678	1671	1722	1725	1710	1671	1733	1709	1657	1746	1665	1717	1649	1678	1715	1592	1573	1606	1595	1574	1607	1530	1516	1498	1535	1521	1503	1539	1538	1552	1519	1561	1572	1530	1586	1545	1586	1595	1619	1629	1673	1660	1642	1667	1673	1627	1671	1655
1653	1719	1732	1680	1729	1719	1735	1727	1709	1766	1742	1760	1752	1697	1728	1687	1662	1627	1686	1644	1614	1675	1598	1619	1597	1628	1565	1661	1684	1627	1618	1654	1613	1632	1633	1625	1687	1684	1558	1701	1694	1685	1694	1694	1712	1754	1681	1701	1704	1628
2465	2493	2465	2494	2452	2524	2453	2524	2453	2493	2516	2469	2495	2467	2451	2502	2452	2361	2422	2395	2391	2381	2337	2321	2325	2301	2340	2356	2383	2330	2301	2263	2322	2309	2335	2306	2338	2322	2387	2379	2433	2480	2469	2415	2477	2459	2472	2485	2419	2488
1766	1820	1806	1782	1802	1767	1783	1810	1835	1805	1839	1756	1765	1733	1726	1711	1754	1699	1733	1650	1622	1650	1620	1610	1615	1584	1620	1593	1530	1605	1593	1571	1559	1587	1575	1601	1614	1676	1645	1684	1692	1712	1749	1710	1689	1745	1741	1738	1747	1719
1714	1696	1794	1704	1787	1710	1699	1693	1729	1741	1722	1661	1693	1700	1636	1678	1706	1605	1612	1645	1605	1571	1620	1584	1631	1636	1609	1580	1559	1569	1565	1557	1578	1572	1593	1572	1644	1614	1632	1636	1667	1668	1660	1706	1687	1678	1704	1631	1640	1702
2133	2120	2054	2056	2122	2101	2083	2106	2071	2071	2163	2092	2098	2071	2126	2045	1998	2033	2025	2011	2007	1970	1974	1978	1967	1969	1937	1908	1960	1981	1935	1931	1935	1925	1997	1964	1994	2004	1994	2041	2017	2030	2112	2102	2044	2063	2038	2075	2092	2069
1397	1416	1365	1431	1433	1414	1430	1397	1434	1398	1421	1420	1386	1413	1445	1365	1372	1385	1367	1360	1287	1325	1284	1321	1319	1311	1325	1332	1312	1358	1402	1326	1301	1328	1341	1302	1341	1294	1401	1390	1360	1379	1409	1398	1365	1336	1401	1382	1412	1386
1706	1632	1700	1685	1680	1675	1616	1673	1690	1670	1726	1682	1711	1672	1592	1611	1630	1650	1641	1580	1548	1560	1545	1609	1518	1554	1545	1545	1562	1562	1560	1563	1539	1531	1530	1571	1553	1603	1592	1631	1620	1609	1644	1577	1660	1587	1654	1636	1641	1646
2428	2425	2425	2452	2475	2405	2436	2424	2420	2406	2430	2457	2425	2437	2329	2344	2371	2468	2324	2309	2314	2236	2281	2274	2251	2217	2244	2234	2221	2194	2159	2182	2228	2184	2248	2272	2256	2312	2385	2424	2379	2396	2367	2411	2404	2356	2442	2423	2381	2422
1415	1357	1423	1383	1317	1369	1384	1384	1365	1374	1342	1405	1355	1350	1350	1325	1336	1288	1340	1294	1309	1327	1266	1311	1287	1327	1346	1317	1234	1308	1234	1309	1300	1296	1296	1335	1340	1294	1339	1342	1359	1369	1322	1339	1349	1335	1324	1344	1391	1349
1711	1689	1737	1710	1698	1744	1754	1675	1721	1742	1712	1709	1745	1734	1703	1741	1719	1668	1641	1686	1612	1628	1604	1623	1674	1568	1611	1642	1577	1608	1655	1563	1613	1604	1606	1659	1615	1622	1663	1703	1636	1726	1651	1652	1683	1708	1720	1729	1664	1730
1718	1755	1803	1783	1784	1749	1748	1790	1797	1786	1774	1741	1767	1768	1735	1726	1700	1734	1702	1712	1696	1647	1685	1657	1666	1584	1612	1639	1615	1628	1691	1604	1687	1629	1657	1650	1730	1686	1716	1680	1730	1736	1748	1723	1805	1778	1802	1747	1796	1698
1527	1501	1560	1503	1548	1536	1536	1549	1542	1509	1518	1520	1529	1478	1518	1500	1505	1555	1499	1503	1464	1466	1425	1465	1431	1469	1462	1496	1476	1460	1444	1509	1408	1471	1435	1475	1470	1478	1501	1511	1467	1497	1577	1504	1536	1543	1485	1556	1501	1543
2131	2130	2185	2130	2111	2164	2110	2173	2139	2101	2149	2112	2154	2125	2092	2110	2085	2116	2110	2084	2063	2111	2085	2134	2097	2080	2077	2029	2053	2066	2105	2084	2129	2098	2110	2091	2133	2112	2155	2168	2149	2132	2199	2176	2183	2211	2118	2106	2219	2156
2009	2016	1994	2002	1988	1966	1968	2043	2028	2018	1972	2069	1957	1880	1947	1916	1892	1888	1894	1883	1887	1821	1773	1770	1787	1780	1823	1802	1783	1827	1737	1780	1785	1798	1780	1829	1836	1870	1885	1903	1859	1887	1913	1900	1950	1969	1924	1963	1919	1999
2433	2485	2483	2492	2386	2481	2424	2428	2409	2362	2411	2387	2518	2500	2411	2437	2396	2363	2368	2279	2315	2318	2307	2265	2322	2317	2317	2249	2252	2283	2239	2287	2218	2283	2254	2262	2334	2313	2318	2391	2394	2445	2459	2389	2463	2401	2544	2392	2484	2436
1666	1772	1721	1748	1763	1725	1715	1755	1709	1762	1736	1755	1735	1653	1730	1681	1720	1702	1716	1717	1684	1648	1669	1686	1694	1619	1688	1664	1643	1719	1622	1697	1711	1688	1669	1708	1699	1648	1709	1674	1721	1738	1745	1712	1759	1762	1762	1717	1780	1747
1912	1914	1942	1868	1912	1909	1972	1971	1930	1968	1943	1891	1988	1942	1965	1917	1883	1880	1950	1930	1905	1881	1903	1903	1849	1810	1920	1837	1875	1823	1881	1884	1897	1918	1880	1900	1976	1890	1885	1959	1943	1881	1987	1975	1940	1985	1891	1940	1943	1969
5833	6040	5965	5958	6036	6051	5962	6007	5952	6112	6041	6096	5880	5969	5999	6066	5916	5907	6013	6004	6029	6021	6005	6002	6108	5944	6038	5967	6002	6033	6032	6061	5981	5973	6068	5979	6034	6112	5958	6157	6110	6214	6072	6110	6197	6258	6037	6129	6178	6164
1820	1817	1791	1822	1868	1872	1850	1769	1870	1817	1814	1838	1748	1812	1747	1813	1817	1797	1811	1815	1797	1774	1806	1852	1771	1766	1773	1849	1745	1813	1784	1768	1827	1770	1805	1823	1785	1800	1812	1842	1830	1833	1847	1888	1778	1827	1858	1857	1848	1858
1758	1751	1740	1756	1717	1694	1654	1696	1682	1695	1793	1684	1724	1660	1651	1628	1627	1664	1623	1612	1617	1615	1630	1566	1578	1579	1586	1554	1545	1615	1579	1540	1576	1556	1549	1618	1638	1591	1609	1650	1726	1652	1640	1673	1600	1672	1654	1676	1686	1670
2386	2400	2475	2381	2414	2415	2443	2405	2410	2431	2400	2430	2406	2386	2413	2416	2351	2338	2353	2283	2282	2373	2316	2276	2271	2310	2281	2269	2223	2317	2330	2270	2285	2285	2359	2307	2332	2463	2377	2404	2350	2403	2370	2413	2431	2455	2421	2358	2419	2434
1683	1749	1736	1671	1690	1719	1702	1719	1725	1670	1733	1739	1731	1664	1699	1682	1685	1642	1707	1668	1640	1616	1661	1597	1635	1688	1626	1626	1570	1620	1681	1634	1624	1642	1632	1653	1648	1657	1692	1668	1697	1683	1701	1721	1700	1671	1714	1700	1661	1682
1862	1885	1859	1942	1895	1859	1943	1932	1903	1900	1874	1857	1904	1876	1843	1862	1793	1899	1830	1888	1808	1819	1847	1816	1821	1860	1842	1869	1866	1768	1843	1827	1853	1872	1845	1864	1849	1878	1903	1893	1861	1885	1873	1891	1894	1899	1903	1983	1871	1894
1520	1529	1477	1529	1541	1515	1506	1440	1491	1506	1494	1452	1488	1538	1443	1449	1478	1485	1464	1491	1476	1501	1439	1429	1503	1452	1450	1466	1480	1462	1496	1487	1457	1497	1470	1489	1464	1482	1489	1534	1532	1518	1481	1503	1486	1567	1466	1501	1523	1503
1364	1315	1329	1341	1380	1303	1308	1332	1291	1365	1329	1329	1316	1334	1300	1298	1306	1308	1305	1253	1296	1281	1249	1266	1266	1252	1259	1283	1297	1225	1253	1234	1306	1292	1317	1260	1279	1266	1339	1281	1352	1340	1320	1283	1314	1260	1273	1302	1353	1337
1737	1749	1715	1696	1740	1705	1693	1709	1726	1799	1723	1754	1715	1694	1733	1681	1669	1669	1623	1634	1686	1548	1580	1563	1627	1533	1592	1546	1520	1583	1560	1535	1558	1536	1555	1551	1597	1602	1597	1609	1656	1631	1629	1706	1604	1664	1642	1637	1684	1664
1601	1570	1586	1611	1624	1640	1631	1538	1647	1546	1605	1637	1619	1578	1551	1588	1558	1512	1558	1553	1551	1549	1527	1544	1560	1540	1515	1514	1500	1503	1545	1527	1479	1528	1528	1529	1540	1570	1557	1584	1596	1577	1614	1651	1623	1603	1583	1571	1615	1596
1846	1865	1897	1869	1881	1896	1854	1882	1909	1890	1883	1913	1881	1858	1806	1844	1832	1787	1821	1841	1853	1784	1773	1801	1789	1791	1770	1800	1736	1782	1769	1804	1779	1813	1837	1808	1823	1838	1836	1855	1853	1868	1866	1836	1842	1833	1901	1815	1828	1860
1438	1415	1424	1432	1434	1432	1437	1400	1405	1378	1409	1433	1459	1397	1393	1376	1400	1371	1419	1382	1333	1350	1325	1347	1390	1341	1320	1371	1378	1329	1301	1288	1359	1363	1370	1350	1323	1388	1376	1373	1380	1451	1411	1424	1422	1396	1409	1442	1422	1439
1630	1656	1605	1685	1658	1675	1664	1657	1631	1631	1658	1667	1644	1644	1602	1600	1568	1560	1515	1541	1490	1556	1516	1533	1514	1502	1502	1512	1454	1550	1495	1456	1480	1491	1500	1527	1522	1525	1511	1553	1615	1518	1657	1602	1591	1582	1579	1615	1609	1593
1768	1752	1723	1763	1761	1801	1762	1769	1755	1783	1799	1764	1777	1717	1744	1696	1744	1722	1698	1698	1673	1668	1717	1697	1727	1690	1680	1709	1702	1685	1676	1679	1668	1688	1681	1676	1686	1711	1723	1725	1723	1770	1740	1757	1780	1729	1745	1746	1778	1701
1510	1514	1546	1538	1538	1533	1541	1500	1529	1553	1519	1498	1489	1465	1461	1449	1464	1410	1405	1379	1404	1345	1323	1410	1375	1370	1361	1330	1325	1282	1294	1317	1315	1349	1317	1324	1368	1359	1413	1345	1452	1407	1454	1448	1442	1473	1442	1471	1416	1434
1636	1598	1658	1612	1587	1660	1602	1654	1644	1599	1617	1651	1586	1581	1596	1545	1548	1514	1478	1514	1485	1528	1509	1423	1429	1504	1455	1412	1435	1386	1397	1426	1386	1423	1472	1495	1492	1408	1524	1498	1499	1549	1582	1551	1513	1590	1565	1543	1536	1525
1529	1551	1487	1582	1464	1541	1509	1535	1514	1527	1549	1547	1460	1482	1482	1471	1445	1488	1477	1466	1481	1401	1430	1384	1396	1376	1406	1382	1454	1446	1439	1430	1417	1417	1387	1444	1460	1458	1486	1478	1497	1477	1482	1518	1510	1488	1476	1473	1464	1496
1743	1745	1767	1751	1789	1755	1772	1824	1785	1781	1796	1791	1861	1742	1781	1815	1832	1711	1757	1772	1736	1777	1741	1710	1726	1679	1798	1721	1775	1760	1705	1747	1704	1773	1735	1752	1728	1768	1728	1796	1834	1803	1819	1822	1790	1771	1810	1771	1854	1754
2281	2319	2316	2322	2308	2417	2347	2366	2327	2407	2335	2361	2336	2370	2393	2334	2296	2334	2322	2233	2266	2248	2362	2288	2312	2234	2278	2201	2238	2248	2245	2310	2231	2205	2290	2290	2311	2276	2349	2298	2334	2374	2379	2330	2328	2383	2400	2451	2340	2369
959	1007	1005	1028	990	1001	977	983	969	1015	989	1015	986	972	970	981	968	975	955	969	959	957	955	938	981	942	953	953	977	934	948	963	941	964	972	944	970	969	994	989	1002	987	983	992	978	971	973	993	1010	998
1279	1276	1260	1265	1266	1266	1283	1316	1301	1270	1293	1265	1289	1261	1248	1276	1239	1218	1228	1205	1237	1204	1190	1178	1217	1192	1179	1174	1183	1188	1186	1196	1132	1182	1154	1204	1148	1210	1225	1209	1219	1223	1273	1246	1242	1257	1260	1231	1237	1275
2367	2357	2378	2433	2428	2347	2395	2510	2373	2388	2412	2438	2358	2338	2353	2356	2359	2287	2367	2390	2385	2304	2332	2308	2412	2339	2357	2382	2382	2391	2386	2343	2361	2369	2360	2337	2346	2413	2404	2430	2406	2360	2464	2353	2411	2488	2409	2471	2390	2386
1697	1688	1593	1660	1671	1641	1647	1667	1730	1651	1642	1660	1631	1650	1610	1585	1616	1587	1629	1596	1578	1603	1600	1553	1612	1587	1582	1571	1595	1575	1591	1578	1546	1595	1589	1556	1565	1618	1679	1648	1637	1653	1667	1653	1646	1595	1660	1624	1598	1674
1847	1844	1853	1865	1830	1860	1860	1873	1855	1835	1882	1874	1840	1857	1765	1822	1795	1759	1759	1770	1795	1754	1756	1765	1793	1730	1795	1716	1671	1738	1736	1729	1691	1785	1681	1785	1792	1800	1844	1782	1838	1789	1863	1861	1863	1862	1864	1804	1817	1826
1644	1689	1719	1734	1689	1678	1723	1677	1694	1692	1684	1662	1664	1691	1639	1618	1612	1619	1643	1636	1629	1598	1596	1608	1655	1606	1621	1544	1629	1609	1622	1582	1615	1563	1598	1591	1672	1594	1612	1716	1584	1685	1678	1622	1645	1627	1614	1627	1702	1651
1367	1356	1312	1368	1289	1349	1347	1302	1311	1338	1312	1323	1308	1317	1320	1366	1296	1299	1332	1285	1278	1336	1275	1245	1275	1260	1282	1264	1240	1293	1307	1284	1276	1322	1309	1268	1333	1356	1270	1344	1350	1298	1309	1327	1366	1323	1350	1324	1322	1351
1269	1261	1236	1270	1229	1301	1239	1233	1286	1299	1243	1262	1239	1252	1238	1219	1236	1206	1220	1271	1219	1251	1171	1203	1183	1187	1183	1177	1211	1188	1200	1204	1181	1203	1198	1173	1271	1215	1211	1189	1249	1207	1277	1248	1266	1259	1244	1242	1235	1259
1538	1518	1530	1514	1468	1516	1497	1454	1475	1453	1545	1493	1474	1457	1473	1454	1433	1441	1460	1401	1428	1473	1442	1406	1396	1400	1400	1399	1450	1428	1434	1442	1421	1442	1437	1442	1430	1455	1469	1479	1454	1452	1512	1513	1478	1501	1481	1483	1503	1504
2679	2721	2693	2684	2712	2704	2720	2695	2700	2747	2725	2745	2703	2732	2599	2679	2631	2689	2652	2688	2681	2607	2626	2611	2644	2547	2612	2669	2635	2694	2667	2680	2632	2675	2743	2655	2715	2765	2756	2710	2746	2699	2683	2728	2748	2726	2738	2690	2798	2792
2522	2458	2399	2489	2465	2538	2486	2491	2472	2565	2492	2428	2465	2503	2410	2443	2435	2451	2400	2439	2395	2402	2358	2387	2423	2409	2418	2363	2391	2360	2382	2441	2421	2394	2456	2388	2515	2492	2492	2450	2461	2559	2538	2479	2483	2491	2587	2528	2564	2583
2358	2376	2356	2343	2360	2309	2421	2388	2324	2393	2383	2357	2365	2347	2360	2369	2313	2318	2355	2409	2399	2406	2326	2347	2437	2402	2423	2365	2394	2397	2410	2382	2344	2389	2391	2382	2506	2487	2455	2502	2422	2434	2459	2420	2500	2483	2467	2547	2443	2498
2818	2902	2781	2796	2871	2807	2874	2914	2970	2905	2887	2947	2822	2859	2804	2842	2714	2884	2817	2785	2799	2761	2779	2705	2814	2746	2742	2805	2701	2701	2809	2694	2800	2817	2801	2857	2847	2830	2816	2854	2876	2994	2857	2889	2902	2900	2955	2912	2896	2937
2700	2804	2691	2726	2781	2728	2733	2729	2709	2773	2800	2806	2746	2662	2710	2628	2698	2722	2732	2691	2671	2626	2640	2648	2689	2652	2675	2697	2654	2672	2578	2672	2654	2705	2719	2737	2685	2734	2801	2780	2740	2730	2774	2798	2835	2726	2754	2742	2789	2808
2232	2312	2314	2255	2296	2342	2274	2282	2294	2285	2286	2262	2322	2294	2242	2270	2240	2233	2244	2235	2247	2294	2296	2211	2217	2306	2247	2281	2232	2274	2281	2277	2253	2235	2255	2323	2377	2283	2305	2343	2377	2269	2332	2357	2348	2390	2340	2363	2419	2386
2050	2046	2042	2074	2051	2074	2125	2111	2128	2089	2081	2139	2077	2132	2074	2049	2082	2027	2001	2030	2021	2007	1968	1996	2020	2031	2046	1973	2007	1972	2048	2011	1990	2028	2037	1976	2069	2112	2024	2042	2096	2080	2060	2071	2180	2112	2061	2119	2095	2092
2498	2424	2484	2467	2461	2464	2401	2542	2476	2472	2489	2438	2444	2467	2437	2380	2418	2370	2299	2391	2350	2353	2318	2302	2394	2237	2297	2288	2236	2308	2276	2251	2275	2331	2324	2313	2391	2362	2336	2401	2431	2425	2438	2456	2429	2413	2426	2403	2446	2457
2304	2341	2398	2380	2344	2329	2357	2343	2365	2410	2399	2382	2366	2315	2336	2361	2388	2439	2272	2294	2234	2323	2366	2247	2278	2312	2313	2303	2267	2310	2245	2249	2328	2267	2276	2334	2345	2279	2404	2420	2395	2402	2318	2463	2440	2490	2357	2439	2420	2442
1861	1900	1855	1836	1860	1804	1887	1863	1843	1849	1870	1885	1802	1888	1851	1775	1772	1797	1764	1741	1771	1768	1730	1720	1806	1771	1721	1782	1780	1744	1765	1723	1709	1777	1736	1674	1778	1745	1759	1784	1749	1848	1783	1843	1853	1817	1818	1791	1812	1786
2513	2498	2500	2453	2479	2488	2523	2567	2515	2528	2555	2478	2446	2511	2437	2433	2414	2440	2400	2367	2354	2387	2317	2315	2383	2399	2350	2322	2346	2336	2347	2373	2351	2370	2361	2407	2475	2449	2436	2387	2443	2428	2511	2481	2540	2505	2470	2517	2473	2505
2940	2939	2920	2879	3013	2938	2973	2976	2921	2906	3013	2976	2951	2912	3019	2972	2962	2967	2912	2939	2909	2999	2927	2936	2903	2898	2918	2893	2859	2900	2993	2907	2958	2951	2912	2952	2894	2908	2983	2986	3006	3079	3042	3004	3079	2978	3085	3044	3089	3072
2415	2429	2456	2434	2441	2517	2452	2424	2415	2390	2501	2387	2437	2442	2434	2419	2408	2425	2346	2393	2393	2406	2392	2338	2360	2405	2335	2348	2374	2346	2347	2339	2371	2335	2350	2353	2441	2341	2448	2492	2429	2491	2532	2464	2447	2545	2463	2473	2518	2469
2021	2039	2089	2109	2097	2005	2081	2116	2049	2084	2086	2089	2060	2056	2034	2027	1993	2008	1949	1971	1972	1953	1891	1902	1986	1954	1961	1919	1851	1841	1866	1830	1929	1918	1882	1900	1920	1896	1967	1970	2009	2027	2046	2058	2041	1970	1968	2002	2009	2066
1894	1898	1902	1872	1840	1898	1908	1878	1928	1935	1895	1880	1876	1890	1957	1866	1871	1861	1882	1875	1846	1852	1844	1867	1833	1845	1769	1837	1828	1869	1857	1864	1894	1849	1850	1799	1871	1847	1902	1914	1881	1875	1928	1911	1933	1911	1907	1894	1905	1946
2892	2884	2807	2834	2852	2751	2818	2833	2857	2860	2837	2789	2767	2874	2849	2759	2771	2703	2774	2770	2735	2732	2711	2755	2721	2687	2717	2744	2667	2706	2656	2707	2677	2730	2709	2719	2723	2804	2664	2805	2754	2810	2793	2903	2863	2867	2784	2805	2768	2841
2421	2530	2488	2507	2524	2442	2495	2503	2607	2589	2530	2474	2464	2525	2556	2424	2437	2492	2462	2409	2440	2507	2427	2440	2469	2406	2473	2445	2476	2394	2485	2456	2376	2458	2490	2436	2472	2466	2467	2498	2494	2490	2595	2543	2511	2515	2519	2535	2511	2537
2633	2698	2686	2667	2680	2732	2721	2685	2796	2742	2689	2717	2675	2688	2705	2695	2680	2626	2705	2584	2628	2643	2571	2545	2646	2555	2518	2621	2635	2566	2597	2560	2566	2605	2624	2663	2687	2617	2705	2689	2623	2687	2688	2739	2744	2689	2664	2767	2751	2769
2098	2143	2183	2171	2154	2107	2147	2168	2187	2196	2180	2185	2098	2061	2069	2098	1984	2117	2017	2054	2045	2003	1996	1975	2004	2032	1975	1928	1941	1974	1956	1931	1896	2037	2043	2000	1981	2011	2022	2076	2042	2098	2040	2075	2137	2136	2114	2117	2112	2096
2364	2388	2355	2337	2298	2396	2410	2383	2375	2459	2446	2378	2358	2394	2348	2324	2249	2249	2328	2366	2260	2292	2336	2242	2293	2214	2340	2316	2284	2268	2250	2346	2271	2258	2335	2284	2309	2232	2341	2397	2361	2353	2353	2341	2382	2348	2339	2339	2330	2356
2215	2267	2304	2224	2197	2288	2181	2260	2269	2258	2314	2254	2273	2215	2208	2182	2179	2151	2166	2191	2151	2135	2125	2160	2108	2133	2097	2137	2144	2143	2100	2131	2165	2161	2137	2115	2223	2189	2205	2191	2287	2253	2199	2186	2261	2176	2230	2326	2193	2201
2125	2155	2230	2173	2139	2147	2192	2144	2138	2174	2146	2202	2128	2100	2188	2096	2141	2100	2032	2017	1985	1999	2047	2015	1990	1950	2012	1989	2012	1899	1974	1940	1936	1970	1903	1959	2037	2006	2040	2037	2110	2132	2137	2118	2089	2094	2116	2075	2094	2148
1759	1762	1825	1772	1799	1766	1827	1812	1759	1817	1782	1782	1753	1784	1732	1692	1699	1674	1711	1691	1709	1701	1704	1760	1691	1699	1686	1689	1656	1705	1725	1628	1669	1660	1679	1630	1676	1672	1701	1725	1746	1702	1742	1744	1721	1707	1688	1698	1689	1777
2040	1982	2037	2090	2021	2058	2014	2091	2054	2013	2084	2057	2014	2054	2012	2039	1975	1973	1949	1933	1947	1964	1931	1940	1886	2015	1960	1919	1915	1928	1965	1939	1932	1960	1904	1949	1930	1993	1964	2039	1951	2037	1998	2025	1988	1997	1990	2033	2034	1971
2217	2214	2194	2173	2154	2245	2201	2202	2235	2179	2342	2206	2172	2134	2096	2059	2151	2052	2100	2069	2090	2020	2027	2003	2007	1956	1971	1947	1995	2004	1995	2012	2010	1962	1977	1995	2006	2054	2069	2069	2108	2111	2118	2214	2062	2157	2135	2126	2090	2147
1882	1822	1929	1913	1859	1877	1893	1895	1903	1863	1849	1909	1874	1885	1796	1799	1825	1800	1776	1827	1788	1797	1749	1689	1709	1717	1698	1700	1715	1722	1736	1778	1729	1725	1709	1710	1784	1705	1757	1755	1726	1832	1851	1854	1869	1822	1819	1836	1825	1839
2493	2456	2525	2478	2430	2401	2432	2552	2490	2497	2436	2469	2396	2453	2379	2438	2376	2387	2346	2372	2264	2356	2331	2321	2349	2340	2235	2276	2256	2278	2291	2347	2346	2395	2324	2336	2373	2395	2415	2356	2361	2442	2353	2411	2468	2425	2382	2471	2431	2469
1845	1852	1844	1808	1815	1909	1827	1820	1894	1825	1877	1866	1879	1841	1812	1831	1827	1793	1764	1771	1743	1723	1727	1763	1713	1705	1741	1712	1771	1721	1731	1668	1733	1731	1783	1782	1733	1715	1791	1788	1808	1766	1837	1762	1754	1790	1838	1830	1772	1865
1654	1727	1681	1766	1698	1688	1732	1745	1757	1667	1713	1794	1703	1692	1640	1679	1655	1669	1688	1670	1599	1657	1640	1632	1586	1640	1613	1698	1648	1667	1604	1648	1639	1711	1683	1602	1688	1671	1644	1624	1716	1671	1731	1724	1663	1690	1719	1694	1686	1695
2292	2298	2326	2292	2241	2343	2256	2267	2279	2298	2329	2278	2335	2289	2240	2204	2279	2262	2284	2184	2236	2292	2205	2244	2196	2212	2230	2262	2184	2184	2166	2241	2145	2228	2168	2210	2293	2239	2220	2243	2248	2286	2309	2261	2273	2261	2245	2247	2350	2320
2252	2302	2339	2250	2241	2217	2234	2284	2323	2290	2293	2268	2281	2244	2255	2219	2236	2235	2166	2196	2203	2137	2176	2072	2107	2115	2133	2162	2104	2165	2140	2153	2176	2180	2102	2129	2127	2168	2165	2245	2166	2238	2252	2233	2268	2232	2273	2182	2310	2253
2220	2139	2194	2207	2255	2205	2230	2278	2276	2193	2195	2222	2193	2223	2179	2087	2189	2207	2186	2192	2127	2108	2144	2128	2103	2153	2077	2073	2052	2094	2041	2065	2105	2096	2104	2078	2119	2081	2203	2135	2146	2188	2223	2248	2237	2167	2208	2190	2160	2231
2097	2140	2128	2112	2151	2154	2159	2114	2137	2084	2179	2098	2130	2094	2140	2059	2044	2066	2030	1943	1934	1993	1971	1939	1961	1925	1946	1952	1969	1925	1843	1969	1926	1954	1948	1944	2006	2015	1996	2037	2078	2088	2062	2054	2070	2031	2074	2057	1999	2032
1642	1605	1575	1575	1546	1566	1607	1616	1609	1594	1576	1577	1585	1525	1543	1530	1502	1455	1525	1454	1492	1465	1483	1437	1446	1466	1424	1472	1488	1436	1446	1462	1392	1485	1459	1451	1490	1446	1503	1474	1515	1534	1553	1512	1573	1606	1546	1581	1544	1551
1503	1544	1517	1537	1534	1562	1564	1564	1557	1574	1513	1546	1553	1498	1561	1502	1447	1486	1512	1502	1438	1453	1438	1445	1456	1417	1418	1472	1467	1416	1402	1435	1435	1471	1396	1417	1498	1472	1472	1474	1530	1473	1517	1458	1524	1501	1523	1484	1532	1543
1633	1690	1653	1607	1605	1621	1634	1601	1635	1608	1626	1638	1636	1635	1586	1566	1583	1529	1525	1471	1488	1534	1491	1467	1495	1502	1480	1441	1434	1438	1497	1454	1427	1472	1466	1518	1485	1534	1518	1515	1575	1531	1618	1575	1581	1534	1586	1552	1520	1509
1511	1488	1471	1537	1483	1536	1459	1504	1535	1504	1486	1464	1512	1492	1456	1462	1454	1424	1427	1402	1402	1362	1301	1327	1357	1341	1328	1318	1300	1305	1300	1324	1319	1289	1310	1335	1399	1340	1353	1380	1440	1467	1423	1375	1389	1446	1421	1401	1407	1385
1657	1680	1702	1668	1655	1621	1666	1653	1704	1665	1644	1673	1591	1651	1639	1660	1606	1593	1617	1620	1579	1574	1560	1536	1591	1591	1580	1555	1566	1546	1571	1527	1534	1545	1527	1517	1563	1589	1616	1590	1632	1592	1626	1630	1684	1536	1631	1619	1614	1628
2040	2039	2014	2030	2014	2016	2067	2024	2047	2058	2062	2063	2075	2013	2078	1976	1895	1996	1988	1924	1892	1907	1946	1920	1879	1853	1856	1859	1914	1840	1868	1874	1898	1869	1866	1884	1918	1962	2000	1956	1991	1920	1947	2019	1991	1967	2019	1952	1991	2060
1987	2033	2024	2063	2027	2035	2031	2094	2014	2090	2032	2088	2034	1978	2003	1924	1897	1913	1873	1871	1828	1857	1921	1860	1850	1778	1762	1764	1783	1780	1716	1726	1745	1807	1827	1805	1811	1858	1862	1841	1871	1881	2007	1908	1919	1930	1941	1950	1909	2009
2591	2539	2631	2572	2624	2586	2599	2610	2586	2530	2635	2647	2661	2589	2521	2624	2581	2535	2545	2607	2508	2546	2617	2512	2483	2519	2547	2553	2492	2548	2502	2571	2569	2613	2582	2606	2629	2650	2603	2614	2640	2637	2620	2700	2566	2664	2695	2623	2647	2684
2130	2079	2137	2137	2122	2089	2063	2116	2122	2113	2142	2117	2093	2160	2032	2070	2104	1985	2013	2033	2028	1996	1992	2025	2049	1979	1982	2007	1987	1978	1995	2001	2067	2015	2000	2021	2032	2021	2040	2057	2057	2114	2055	2150	2086	2103	2144	2126	2145	2099
2722	2659	2687	2673	2630	2642	2681	2638	2761	2636	2671	2699	2729	2609	2623	2623	2544	2580	2551	2568	2514	2591	2540	2507	2595	2467	2601	2536	2607	2560	2536	2529	2521	2581	2598	2597	2545	2654	2620	2636	2619	2648	2687	2646	2671	2673	2667	2635	2597	2757
2681	2693	2763	2811	2735	2706	2740	2728	2755	2728	2760	2774	2758	2733	2679	2644	2653	2625	2552	2656	2578	2616	2603	2572	2603	2546	2611	2562	2599	2593	2569	2568	2565	2666	2619	2630	2714	2620	2663	2638	2726	2734	2773	2734	2714	2684	2750	2784	2719	2780
[truncated: 1,950 more columns]

## Sheet: 016_raw_data
402.134	404.521	406.904	409.289	411.674	414.058	416.441	418.824	421.204	423.585	425.966	428.346	430.725	433.104	435.481	437.858	440.235	442.612	444.988	447.363	449.736	452.11	454.483	456.856	459.228	461.599	463.968	466.339	468.708	471.077	473.446	475.812	478.179	480.546	482.912	485.277	487.642	490.004	492.367	494.73	497.093	499.455	501.816	504.174	506.534	508.893	511.252	513.61	515.968	518.322
1103	1107	1107	1120	1100	1097	1086	1144	1120	1112	1131	1090	1109	1122	1067	1054	1072	1018	1046	1055	1044	1044	1038	1024	1016	1050	1023	1044	1030	1028	1027	1047	1002	1037	1023	1054	1058	1020	1039	1055	1031	1100	1071	1089	1031	1073	1089	1060	1090	1086
994	1012	1003	978	1033	1035	1031	1063	997	1051	1011	1041	1023	1040	1009	950	992	998	978	991	962	974	957	953	981	936	977	983	956	969	969	963	987	953	980	964	958	971	941	982	1023	968	984	1017	1035	975	1008	973	1014	1011
1108	1088	1062	1111	1105	1074	1085	1061	1121	1112	1056	1094	1074	1075	1063	1031	1039	1078	1030	1023	1038	1030	1015	1005	1000	990	940	954	959	962	955	965	977	988	982	991	1014	975	998	1005	993	1005	1038	1038	1049	1017	1052	1036	1027	1019
1017	1056	980	999	1027	995	1018	984	1036	1013	1033	1023	1020	1014	996	1003	946	950	961	969	971	993	953	980	949	955	935	956	935	906	941	916	913	931	954	923	973	916	994	974	978	1005	961	971	992	1023	991	985	982	977
1057	1016	1022	1008	993	1019	1033	1028	996	1017	1008	998	1025	1036	985	992	976	990	970	969	992	960	944	953	942	940	949	972	944	957	925	946	947	924	931	912	963	923	951	963	960	976	985	1005	974	1021	995	980	986	983
994	1002	1044	1022	1013	939	1007	1009	970	998	1016	977	987	981	975	960	1019	977	944	969	951	922	949	943	943	905	920	903	936	927	909	909	925	911	912	944	921	905	963	948	984	978	979	990	987	970	941	962	958	993
1077	1103	1093	1090	1102	1112	1076	1049	1104	1064	1106	1046	1096	1095	1071	1051	1097	1051	1059	1048	1041	1016	1028	1036	1041	1039	963	1028	989	1002	1042	1032	987	1058	1004	1044	1040	1073	1051	1076	1027	1070	1085	1034	1048	1100	1059	1075	1062	1051
794	785	796	803	816	792	793	813	794	778	818	767	771	805	801	790	765	777	763	777	766	752	773	742	759	745	751	765	730	741	738	749	735	769	746	764	749	769	776	794	774	773	766	785	752	760	741	758	776	808
997	1007	1025	1014	1011	982	986	1009	1026	943	977	1007	995	972	1013	995	982	940	985	974	929	946	932	959	965	907	934	926	938	927	919	934	940	943	913	935	914	950	959	981	970	959	977	962	955	951	1015	961	982	975
1184	1160	1220	1153	1180	1180	1179	1143	1179	1180	1211	1218	1171	1170	1117	1145	1090	1121	1128	1077	1086	1079	1089	1049	1093	1086	1088	1071	1082	1078	1077	1066	1070	1077	1065	1053	1083	1115	1159	1076	1150	1138	1139	1156	1151	1163	1155	1127	1134	1139
933	941	905	943	937	934	937	944	940	949	938	902	940	947	926	915	914	918	889	899	898	876	882	911	846	904	888	888	876	911	879	899	903	900	888	890	930	904	899	884	876	943	935	931	941	911	918	913	893	916
1560	1569	1575	1548	1510	1509	1540	1562	1557	1564	1537	1521	1515	1533	1544	1450	1476	1527	1490	1507	1501	1521	1472	1489	1479	1494	1511	1469	1466	1457	1468	1475	1522	1462	1458	1480	1486	1531	1538	1549	1555	1576	1522	1499	1558	1505	1506	1552	1554	1569
1195	1226	1209	1219	1234	1248	1259	1198	1230	1228	1257	1228	1187	1182	1225	1186	1195	1178	1177	1185	1163	1188	1145	1154	1169	1126	1113	1178	1129	1154	1147	1106	1198	1163	1145	1142	1124	1184	1151	1187	1156	1137	1191	1195	1236	1215	1216	1168	1183	1203
1034	999	1015	998	997	1024	999	990	1027	991	1011	1010	985	1000	979	980	978	965	959	957	937	932	940	931	916	909	897	909	890	921	912	913	912	924	925	925	922	956	940	955	983	960	936	1004	969	1005	974	971	997	961
1078	1097	1064	1058	1053	1065	1074	1042	1091	1062	1077	1067	1084	1054	1057	1035	1017	1015	1023	1009	964	968	1000	960	980	961	983	979	985	987	959	954	939	981	961	1000	1013	1008	1021	1008	1010	1021	1046	1027	1042	1012	1054	1042	1026	1031
1076	1100	1057	1042	1066	1064	1066	1077	1043	1052	1031	1060	1051	1027	1040	1043	1017	1018	1030	996	988	1000	1014	1009	1018	976	953	971	965	1014	960	1006	992	999	1026	989	980	967	1019	1028	992	989	1034	995	1004	1027	997	1016	1042	1035
1125	1137	1177	1161	1122	1157	1111	1155	1137	1137	1164	1115	1119	1093	1093	1093	1121	1085	1094	1063	1042	1047	1052	1075	1019	1062	999	1042	1064	1044	1020	1024	1017	1042	1059	1061	1076	1046	1059	1075	1104	1063	1086	1074	1087	1110	1094	1066	1095	1073
1174	1152	1193	1174	1161	1186	1148	1176	1183	1162	1176	1181	1164	1143	1162	1120	1120	1108	1132	1096	1128	1069	1067	1081	1053	1064	1043	1035	1040	1033	1036	1028	1066	1033	1018	1048	1085	1096	1065	1074	1086	1104	1094	1120	1131	1123	1132	1101	1134	1130
769	752	758	771	735	758	753	791	765	748	753	747	750	734	740	772	764	758	749	741	748	774	753	765	772	739	749	754	763	745	744	782	744	760	753	752	754	767	753	758	754	759	762	766	749	757	723	753	762	781
846	853	862	882	870	844	863	866	851	836	861	847	844	842	840	830	849	861	832	845	816	808	791	835	795	774	810	798	821	808	804	811	804	810	842	816	825	819	834	830	828	824	825	829	838	853	814	837	835	836
1052	1053	1032	1036	1047	1044	1042	1047	1087	1057	1054	1040	1034	1019	1000	1042	993	1010	988	988	975	999	974	956	928	955	963	920	919	937	928	929	967	960	961	935	986	963	973	986	983	989	954	1027	992	999	965	974	985	992
1054	1050	1076	1056	1046	1046	1056	1034	1033	1030	1015	1077	1070	1018	1032	1012	1001	981	1007	967	991	989	960	977	984	1003	971	981	974	968	966	954	985	959	954	973	975	970	1001	985	1029	1001	1020	988	986	1043	1047	967	1047	1021
966	952	995	1011	948	908	988	1016	931	932	940	944	953	914	923	915	942	918	918	919	877	898	922	886	892	906	885	898	889	886	888	872	852	880	873	923	921	891	916	885	931	952	903	931	900	931	918	931	884	907
1076	1056	1033	1048	1045	1068	1067	1045	1073	1028	1038	1018	1028	1059	1003	996	1022	972	964	994	972	1009	947	986	1001	929	965	975	955	911	959	940	973	935	945	963	945	953	995	997	1012	990	1010	1016	991	980	978	996	1017	998
1328	1404	1351	1368	1372	1364	1359	1368	1384	1296	1359	1377	1355	1323	1357	1314	1353	1347	1306	1308	1343	1309	1260	1276	1304	1268	1296	1274	1278	1263	1259	1275	1288	1305	1288	1269	1294	1346	1313	1309	1357	1301	1373	1361	1348	1351	1320	1325	1269	1324
1175	1238	1219	1232	1166	1188	1272	1201	1216	1230	1227	1250	1183	1222	1222	1168	1182	1186	1168	1188	1142	1154	1130	1103	1115	1146	1101	1165	1115	1143	1129	1130	1109	1114	1136	1167	1157	1116	1144	1154	1160	1181	1166	1186	1193	1216	1154	1157	1201	1165
1159	1118	1131	1133	1111	1121	1080	1101	1074	1150	1109	1119	1070	1100	1077	1084	1084	1064	1104	1065	1101	1093	1047	1078	1058	1045	1056	1047	1076	1043	1033	1058	1055	1040	1008	1054	1069	1080	1077	1124	1094	1081	1071	1058	1058	1044	1104	1088	1135	1115
8164	8141	8177	8108	8110	8221	8180	8370	8226	8308	8158	8234	8189	8163	8231	8286	8072	8139	8132	8140	8102	8170	8207	8134	8125	8069	8014	8164	8052	8211	8087	8140	8048	8182	8294	8030	8312	8175	8379	8228	8250	8245	8251	8303	8240	8409	8315	8360	8263	8330
1093	1050	1069	1064	1073	1068	1069	1072	1095	1030	1051	1046	1067	1085	1033	1051	1063	1006	1037	1038	1007	1022	1013	1041	1004	995	991	982	963	975	1006	945	994	955	995	995	989	990	1035	998	1025	1019	1024	1063	1025	1018	1030	1025	1030	1030
972	982	957	971	949	976	950	1004	945	981	932	966	979	933	949	936	925	933	923	900	891	924	913	896	912	902	910	904	888	893	886	902	897	906	895	884	901	919	908	926	903	917	916	954	898	940	961	971	931	909
974	1020	991	991	970	1000	985	995	1006	994	1013	996	977	945	975	965	947	954	935	947	942	917	913	897	887	939	901	928	876	876	913	904	931	897	933	924	924	945	917	919	929	976	945	948	905	979	972	939	968	938
901	874	884	862	853	864	872	895	854	875	891	898	867	907	858	900	864	839	864	842	853	847	860	852	879	874	869	866	861	837	889	837	854	845	862	873	889	860	889	864	888	844	854	917	870	867	886	886	887	880
2005	1931	1883	1950	1949	1897	1995	1994	1982	1994	1951	2005	1891	1892	1922	1817	1838	1848	1896	1839	1842	1796	1766	1787	1834	1742	1800	1755	1802	1739	1797	1757	1760	1814	1746	1848	1816	1811	1807	1860	1887	1875	1895	1892	1918	1859	1867	1878	1897	1894
1412	1420	1413	1391	1393	1417	1415	1418	1436	1406	1435	1463	1367	1399	1346	1376	1288	1315	1276	1331	1270	1322	1249	1248	1297	1219	1232	1258	1252	1221	1257	1226	1216	1219	1231	1227	1256	1294	1293	1254	1326	1339	1355	1305	1329	1351	1336	1321	1329	1321
1368	1374	1377	1364	1347	1324	1355	1432	1404	1406	1393	1361	1351	1355	1348	1287	1289	1323	1293	1226	1231	1244	1242	1208	1258	1196	1228	1194	1222	1214	1208	1188	1216	1232	1228	1230	1229	1292	1275	1269	1329	1313	1314	1365	1328	1329	1320	1304	1372	1297
1975	1988	2003	1930	1931	1962	2006	2012	1990	2001	2051	2042	1960	1908	1890	1869	1841	1819	1728	1760	1735	1721	1744	1675	1700	1698	1668	1627	1662	1632	1690	1633	1634	1679	1640	1691	1629	1682	1770	1784	1756	1796	1789	1809	1814	1852	1846	1856	1834	1822
1898	1867	1872	1879	1885	1847	1888	1900	1856	1907	1916	1889	1837	1867	1751	1810	1779	1729	1708	1710	1704	1650	1656	1661	1732	1623	1595	1660	1627	1594	1636	1614	1615	1581	1601	1609	1674	1691	1707	1713	1798	1720	1773	1708	1754	1811	1783	1847	1748	1778
2507	2507	2532	2467	2452	2446	2521	2618	2476	2498	2587	2447	2426	2456	2477	2311	2328	2358	2284	2235	2241	2223	2167	2205	2178	2175	2135	2169	2101	2143	2159	2140	2152	2100	2185	2160	2249	2233	2276	2322	2298	2308	2408	2305	2400	2332	2404	2365	2315	2319
1852	1815	1784	1803	1768	1778	1804	1846	1830	1852	1801	1843	1844	1772	1756	1756	1697	1701	1707	1662	1667	1731	1573	1642	1639	1627	1572	1628	1647	1604	1644	1561	1581	1601	1658	1651	1647	1684	1715	1719	1737	1705	1743	1739	1732	1740	1741	1767	1761	1779
2564	2459	2467	2433	2495	2435	2382	2493	2483	2486	2511	2431	2453	2473	2377	2427	2342	2315	2347	2324	2285	2279	2215	2267	2346	2190	2218	2225	2296	2288	2161	2236	2226	2278	2235	2303	2269	2266	2349	2335	2357	2403	2414	2430	2419	2437	2421	2353	2400	2468
1993	2001	1962	1940	1942	1972	1998	1996	1985	1971	1945	1990	2015	1962	1914	1864	1887	1814	1810	1847	1829	1786	1796	1726	1773	1759	1726	1741	1752	1773	1729	1703	1701	1754	1742	1741	1854	1804	1860	1843	1839	1919	1838	1960	1833	1903	1886	1931	1902	1949
1779	1859	1822	1831	1777	1740	1788	1801	1809	1829	1844	1787	1824	1786	1768	1731	1724	1666	1663	1751	1695	1662	1653	1639	1602	1659	1600	1599	1596	1591	1622	1616	1591	1564	1580	1592	1641	1677	1600	1693	1741	1739	1737	1714	1724	1720	1714	1821	1703	1722
1839	1860	1771	1820	1763	1794	1842	1852	1825	1845	1814	1847	1825	1760	1784	1759	1748	1766	1703	1651	1660	1715	1678	1621	1641	1595	1612	1663	1630	1628	1582	1602	1567	1556	1584	1611	1635	1616	1665	1704	1704	1655	1734	1734	1726	1719	1763	1799	1707	1735
2032	2072	2031	2038	2068	1988	2120	2087	2061	2109	2046	2091	2077	2009	2016	1971	1926	1896	1862	1962	1911	1865	1832	1854	1819	1763	1911	1807	1821	1828	1779	1792	1801	1827	1811	1783	1881	1914	1912	1918	1968	1946	2029	1955	2022	1955	1955	2035	1986	1944
2038	2003	2061	2015	1995	2002	2056	2068	2028	2117	2064	2047	2002	1984	1964	1940	1858	1873	1905	1931	1863	1860	1867	1845	1848	1825	1846	1851	1825	1847	1880	1841	1882	1839	1844	1821	1830	1861	1939	1902	1972	1958	1950	2039	2019	1995	1925	2031	1932	1974
1891	1940	1898	1941	1892	1935	1880	1951	1909	1900	1916	1960	1890	1914	1903	1896	1842	1832	1777	1812	1784	1763	1724	1743	1712	1718	1761	1753	1722	1693	1711	1700	1691	1753	1754	1740	1764	1775	1802	1826	1841	1838	1869	1942	1874	1866	1865	1851	1878	1886
2031	1982	1976	1990	2109	2005	1991	1937	1997	1972	1953	2026	1942	1920	1947	1926	1864	1902	1907	1824	1915	1834	1769	1818	1769	1744	1776	1814	1813	1783	1771	1842	1719	1821	1773	1805	1900	1805	1875	1852	1897	1871	1913	1928	1914	1919	1927	1947	1949	1862
2415	2377	2298	2425	2401	2454	2390	2409	2439	2457	2382	2383	2374	2350	2399	2285	2319	2236	2305	2259	2218	2230	2187	2183	2190	2191	2167	2133	2191	2213	2253	2215	2187	2187	2178	2302	2278	2236	2311	2322	2352	2322	2396	2346	2358	2383	2335	2316	2375	2366
1768	1801	1784	1815	1817	1782	1794	1784	1770	1752	1763	1827	1774	1696	1777	1746	1735	1748	1698	1703	1615	1650	1670	1631	1646	1627	1586	1608	1605	1568	1555	1576	1620	1603	1630	1686	1629	1697	1685	1733	1777	1724	1724	1779	1735	1746	1685	1690	1746	1727
2597	2519	2568	2636	2583	2530	2581	2597	2565	2551	2556	2533	2547	2540	2563	2484	2537	2425	2384	2443	2402	2460	2419	2361	2381	2392	2450	2399	2390	2363	2348	2348	2305	2366	2389	2378	2512	2468	2512	2469	2542	2465	2544	2465	2540	2536	2523	2518	2491	2512
1704	1828	1759	1727	1707	1715	1758	1739	1781	1790	1816	1785	1776	1704	1696	1709	1689	1669	1695	1655	1602	1649	1596	1605	1632	1573	1580	1582	1611	1557	1566	1626	1606	1551	1561	1611	1651	1592	1681	1713	1699	1637	1702	1750	1636	1693	1684	1733	1679	1707
1019	1026	1050	1044	1033	1025	1020	1019	1016	1025	1040	1010	1061	985	1039	1000	1022	968	993	1001	981	1063	997	995	1061	1028	997	1019	1014	1033	1009	1031	1000	1000	1004	1011	1007	1029	1027	1033	1026	1043	1039	1050	1022	1062	1054	1059	1011	1044
2355	2352	2385	2456	2427	2365	2424	2340	2426	2375	2374	2506	2353	2339	2399	2411	2377	2365	2271	2325	2352	2390	2292	2252	2306	2343	2298	2350	2347	2341	2318	2295	2267	2328	2255	2337	2407	2393	2344	2384	2409	2495	2370	2411	2388	2442	2504	2389	2407	2463
2081	2048	2109	2097	2128	2089	2151	2117	2166	2153	2136	2118	2107	2100	2083	2079	1979	1920	1945	1966	1928	1899	1909	1884	1871	1870	1885	1853	1822	1876	1866	1823	1873	1905	1844	1884	1957	1922	2029	1968	2058	2028	2038	2077	2049	2061	1967	2013	2038	2061
2251	2223	2242	2176	2259	2207	2137	2271	2208	2222	2235	2233	2160	2243	2183	2169	2173	2099	2100	2098	2070	2085	2076	2053	2052	2048	2014	2013	2006	1976	2003	2049	2035	2026	2058	2044	2088	2116	2073	2097	2110	2086	2146	2152	2175	2146	2194	2181	2213	2201
2053	2099	2054	2058	2091	1967	2024	2010	2047	2043	2111	2018	2091	2008	2033	1973	1958	1959	1936	1952	1950	1912	1862	1881	1910	1871	1810	1788	1899	1766	1796	1808	1779	1809	1810	1869	1931	1909	1942	1958	1962	1954	1972	1996	1968	1984	2023	1973	1953	1989
2409	2475	2370	2423	2394	2383	2440	2376	2439	2409	2408	2496	2341	2359	2437	2280	2275	2316	2202	2243	2210	2196	2171	2185	2191	2178	2148	2230	2186	2203	2184	2084	2094	2190	2169	2182	2186	2210	2232	2362	2279	2297	2339	2346	2368	2328	2434	2405	2370	2351
2452	2534	2501	2523	2425	2514	2555	2434	2488	2560	2423	2514	2408	2438	2414	2397	2416	2305	2292	2298	2258	2251	2212	2184	2285	2176	2206	2179	2216	2159	2182	2149	2163	2243	2176	2206	2334	2284	2251	2383	2279	2397	2392	2331	2440	2430	2312	2464	2343	2415
2142	2162	2183	2124	2129	2190	2151	2151	2179	2167	2189	2174	2129	2148	2090	2173	2134	2066	2040	2070	2003	2044	1971	1935	1991	1965	2002	1974	1911	1969	1939	1911	1952	1935	1955	1987	2000	1992	2068	2002	2087	2073	2079	2088	2089	2132	2186	2090	2147	2092
2348	2313	2289	2227	2259	2221	2284	2245	2233	2263	2316	2249	2309	2286	2246	2170	2207	2157	2110	2111	2086	2119	2066	2038	2112	1993	2038	1951	1971	2000	1942	1997	2041	2023	1936	2062	2155	2068	2112	2157	2176	2129	2174	2153	2199	2170	2203	2136	2244	2174
2404	2398	2314	2408	2414	2342	2427	2433	2312	2400	2381	2398	2307	2354	2312	2362	2347	2360	2318	2301	2258	2345	2329	2240	2252	2247	2222	2190	2245	2296	2238	2233	2212	2220	2280	2245	2257	2259	2374	2323	2394	2391	2409	2424	2423	2435	2392	2445	2448	2457
1900	1924	1930	1935	1948	1864	1966	1875	1944	1977	1911	1894	1905	1882	1911	1832	1896	1809	1760	1726	1831	1755	1779	1739	1792	1730	1756	1686	1723	1684	1697	1719	1752	1714	1718	1747	1823	1759	1777	1856	1817	1800	1837	1863	1838	1856	1835	1933	1831	1853
2019	2001	1941	1986	1920	1986	2023	2021	1981	1979	2051	1998	2010	1930	1961	1945	1980	1903	1901	1902	1911	1895	1873	1837	1885	1859	1787	1877	1787	1800	1854	1792	1772	1841	1832	1830	1905	1900	1902	1919	1929	1944	2016	1923	1979	1980	1975	1907	1973	1953
1969	1996	2018	1937	1962	1946	2061	1947	1988	2043	1968	2001	1918	1970	1922	1919	1839	1862	1827	1900	1876	1849	1826	1808	1796	1745	1797	1795	1758	1752	1778	1796	1839	1814	1743	1784	1806	1863	1847	1831	1878	1900	1973	1856	1944	1936	1956	1902	1937	1899
2059	2034	2015	2029	2003	2013	2026	2011	2014	2008	2025	2097	2013	2011	1986	1962	1980	1972	1901	1857	1914	1900	1874	1868	1863	1770	1875	1852	1835	1855	1778	1852	1816	1821	1843	1880	1874	1908	1886	1963	1938	1946	1936	1956	1949	2069	2047	1965	1976	1922
2209	2221	2311	2255	2270	2303	2335	2251	2276	2218	2256	2315	2225	2296	2206	2238	2133	2218	2174	2197	2100	2126	2157	2146	2081	2074	2119	2137	2020	2125	2051	2088	2055	2124	2043	2062	2131	2132	2173	2143	2200	2203	2249	2205	2223	2204	2253	2208	2228	2182
1890	1927	1905	1868	1874	1886	1913	1930	1935	1923	1907	1944	1907	1910	1863	1843	1819	1802	1811	1755	1822	1697	1697	1678	1730	1673	1735	1753	1702	1722	1738	1686	1681	1717	1731	1769	1749	1736	1721	1819	1790	1816	1809	1858	1830	1868	1878	1778	1790	1815
1549	1546	1618	1535	1527	1536	1588	1548	1572	1539	1516	1532	1542	1533	1524	1530	1563	1465	1506	1460	1485	1438	1450	1459	1458	1456	1433	1419	1454	1468	1445	1429	1458	1413	1453	1437	1474	1479	1459	1447	1570	1511	1540	1524	1560	1507	1542	1546	1539	1530
2355	2318	2335	2284	2301	2305	2393	2339	2403	2336	2323	2337	2303	2355	2339	2237	2252	2211	2242	2207	2113	2102	2146	2130	2097	2121	2116	2085	2108	2082	2103	2066	2145	2059	2091	2127	2209	2158	2164	2205	2221	2222	2296	2239	2232	2316	2319	2195	2240	2333
1608	1573	1590	1561	1573	1543	1549	1570	1567	1588	1541	1549	1566	1521	1553	1525	1512	1531	1524	1481	1478	1466	1447	1445	1416	1475	1451	1477	1462	1526	1454	1494	1440	1497	1490	1514	1524	1505	1516	1572	1534	1514	1563	1501	1499	1580	1570	1528	1562	1571
2006	1983	2037	1962	2071	2042	1934	1968	1978	1959	2040	2029	1963	1882	1911	1928	1886	1935	1875	1855	1815	1828	1782	1813	1812	1748	1819	1839	1763	1777	1801	1780	1747	1777	1817	1753	1830	1764	1890	1862	1872	1884	1916	1931	1873	1928	1903	1958	1941	1912
2277	2335	2282	2313	2347	2294	2321	2384	2305	2320	2375	2345	2306	2251	2283	2267	2200	2165	2232	2174	2175	2137	2168	2103	2054	2150	2095	2065	2058	2109	2105	2057	2066	2104	2098	2072	2189	2147	2192	2253	2245	2160	2303	2257	2262	2192	2248	2229	2283	2262
1772	1726	1746	1713	1711	1783	1718	1697	1786	1740	1750	1737	1779	1704	1670	1656	1668	1662	1631	1663	1604	1592	1611	1599	1628	1551	1575	1588	1543	1549	1570	1562	1606	1560	1572	1569	1646	1604	1660	1715	1634	1647	1682	1670	1700	1688	1643	1701	1680	1695
2476	2415	2514	2494	2450	2531	2498	2511	2506	2470	2466	2484	2530	2441	2410	2436	2464	2335	2434	2479	2376	2339	2362	2374	2354	2351	2318	2378	2370	2311	2292	2309	2385	2296	2295	2371	2336	2413	2430	2393	2487	2454	2468	2523	2506	2476	2492	2491	2488	2539
2045	2025	2082	2022	2009	1995	2068	2050	2045	2059	2050	2056	2059	1967	1979	1967	1922	1847	1886	1867	1875	1801	1779	1793	1839	1788	1795	1785	1767	1739	1785	1780	1744	1762	1773	1784	1827	1821	1860	1892	1853	1953	1901	1961	1908	1935	1950	1907	1928	1924
2512	2506	2498	2481	2466	2532	2519	2513	2603	2571	2535	2515	2542	2482	2464	2449	2363	2476	2390	2433	2374	2378	2339	2360	2353	2347	2314	2366	2342	2304	2328	2385	2387	2307	2339	2314	2413	2452	2438	2490	2445	2483	2526	2501	2433	2534	2537	2506	2463	2489
1606	1605	1621	1604	1634	1671	1648	1644	1600	1643	1614	1656	1576	1597	1620	1651	1542	1561	1527	1531	1567	1554	1548	1513	1533	1564	1545	1494	1542	1479	1535	1524	1518	1513	1505	1512	1547	1525	1583	1624	1618	1611	1611	1601	1590	1604	1593	1573	1634	1581
1649	1692	1665	1697	1681	1668	1674	1694	1720	1661	1671	1651	1680	1635	1625	1634	1581	1568	1611	1580	1538	1597	1553	1554	1548	1581	1534	1562	1511	1481	1569	1521	1518	1537	1576	1531	1582	1574	1616	1593	1670	1627	1622	1665	1688	1590	1709	1652	1677	1666
2058	2117	2079	2123	2032	2047	2027	2040	2057	2082	2046	2082	2030	2049	2010	2020	1987	1961	1921	1893	1878	1861	1877	1802	1835	1840	1791	1798	1777	1784	1735	1799	1750	1751	1771	1787	1868	1871	1928	1910	1935	1941	1936	1977	1961	1952	1973	1995	1961	1915
1562	1555	1582	1574	1576	1526	1539	1551	1541	1592	1612	1588	1520	1511	1593	1495	1554	1556	1544	1490	1499	1447	1437	1514	1433	1472	1527	1507	1470	1454	1458	1444	1466	1428	1457	1491	1511	1536	1516	1573	1501	1577	1511	1496	1531	1570	1579	1564	1549	1506
2047	2137	2078	2093	2032	2027	2134	2130	2115	2051	2088	2086	2009	2003	1998	1976	1936	1962	1909	1928	1858	1884	1821	1832	1872	1849	1796	1814	1831	1800	1841	1859	1777	1835	1834	1793	1914	1866	1886	1935	1954	2026	2025	1998	2036	1984	1994	1981	1974	1973
1865	1923	1830	1869	1877	1842	1853	1867	1819	1878	1872	1805	1853	1849	1835	1834	1793	1800	1797	1743	1758	1748	1745	1705	1674	1624	1688	1640	1695	1668	1666	1672	1689	1691	1698	1742	1717	1732	1743	1764	1782	1791	1757	1846	1779	1816	1804	1789	1821	1819
1800	1822	1887	1840	1836	1845	1873	1889	1890	1867	1844	1867	1819	1818	1847	1832	1797	1762	1770	1759	1725	1697	1708	1634	1684	1662	1651	1661	1659	1701	1601	1647	1672	1679	1645	1658	1699	1691	1790	1710	1763	1748	1856	1769	1761	1862	1815	1774	1784	1759
2121	2142	2095	2092	2056	2103	2109	2097	2084	2109	2041	2057	2057	1957	2048	2053	2024	2025	1953	1985	1927	1944	1937	1930	1915	1858	1900	1890	1862	1855	1886	1814	1849	1919	1859	1943	1978	1907	1920	1918	1973	1918	2082	2046	1998	2058	2035	2001	2009	1980
1758	1753	1719	1712	1673	1730	1712	1711	1696	1697	1725	1749	1740	1666	1692	1660	1630	1675	1627	1606	1640	1607	1562	1527	1595	1559	1537	1609	1535	1598	1556	1519	1609	1545	1562	1583	1604	1589	1627	1683	1691	1672	1666	1722	1756	1660	1678	1651	1644	1623
2088	2120	2102	2096	2120	2093	2091	2079	2186	2157	2127	2066	2079	2060	2077	2072	2049	2016	2013	1954	1872	1898	1899	1902	1957	1867	1880	1950	1912	1871	1879	1854	1917	1909	1928	1899	1943	1950	1985	1966	2011	2027	2007	2050	2090	2020	2012	1996	2074	2053
1595	1636	1597	1608	1602	1652	1650	1674	1663	1674	1634	1645	1606	1586	1595	1587	1593	1533	1622	1537	1554	1492	1499	1510	1524	1511	1514	1476	1446	1445	1487	1461	1453	1520	1465	1456	1577	1521	1533	1556	1567	1650	1593	1595	1535	1644	1575	1607	1582	1606
1923	1874	1911	1941	1876	1894	1920	1890	1930	1928	1942	1866	1862	1906	1897	1859	1829	1810	1799	1790	1804	1781	1763	1751	1765	1713	1690	1719	1711	1711	1610	1677	1701	1680	1724	1672	1758	1775	1774	1795	1810	1831	1871	1876	1874	1868	1876	1837	1842	1791
1964	1861	1890	1879	1902	1879	1876	1845	1891	1893	1880	1919	1885	1883	1816	1896	1882	1885	1836	1863	1802	1839	1761	1825	1834	1798	1791	1766	1798	1748	1786	1773	1768	1781	1793	1805	1901	1854	1809	1920	1907	1864	1889	1935	1920	1916	1894	1939	1889	1939
2128	2171	2192	2249	2175	2183	2181	2201	2245	2260	2268	2145	2197	2195	2172	2160	2039	2092	2053	2068	2029	2030	2050	2069	2068	2020	2026	2035	2077	2018	1991	2052	2000	2008	2004	2044	2082	2106	2094	2136	2120	2149	2190	2144	2164	2169	2164	2122	2184	2135
1937	1994	1987	1954	1984	1948	1922	2010	2070	2038	1987	1933	1972	1961	1958	1904	1883	1912	1818	1802	1815	1879	1839	1801	1807	1784	1802	1824	1782	1806	1793	1754	1746	1759	1797	1776	1810	1874	1877	1841	1896	1885	1895	1945	1927	1908	1901	1868	1920	1961
2781	2842	2823	2847	2801	2751	2833	2866	2812	2794	2822	2722	2780	2728	2729	2647	2742	2653	2553	2539	2544	2535	2538	2531	2518	2493	2406	2587	2429	2516	2489	2460	2430	2470	2500	2524	2578	2595	2580	2602	2659	2686	2701	2752	2682	2736	2723	2738	2690	2729
2001	2076	2034	2027	1951	1997	2059	2064	2031	2041	2017	2015	1992	2050	2003	1946	1972	1957	1952	1926	1882	1894	1861	1865	1911	1844	1840	1833	1834	1798	1852	1827	1826	1796	1903	1867	1911	1863	1907	1885	1927	1923	1970	2036	1912	1948	1986	2034	1951	1943
2585	2546	2500	2521	2550	2556	2487	2573	2556	2592	2596	2544	2508	2417	2518	2457	2509	2430	2326	2351	2369	2287	2276	2306	2279	2233	2330	2250	2169	2187	2209	2227	2174	2250	2226	2257	2279	2288	2355	2332	2418	2322	2380	2448	2442	2523	2398	2453	2420	2486
2573	2564	2594	2516	2552	2561	2538	2487	2573	2600	2525	2575	2524	2521	2433	2481	2422	2377	2325	2338	2261	2354	2287	2196	2291	2202	2290	2193	2210	2202	2221	2149	2193	2218	2217	2258	2261	2244	2349	2348	2365	2362	2399	2431	2456	2428	2408	2457	2427	2388
1894	1854	1901	1844	1930	1839	1867	1878	1888	1899	1909	1902	1865	1875	1827	1851	1834	1865	1775	1825	1709	1823	1748	1762	1714	1743	1692	1695	1722	1727	1741	1721	1720	1733	1710	1770	1764	1770	1762	1798	1803	1855	1830	1842	1793	1862	1877	1862	1822	1856
1831	1827	1802	1842	1824	1823	1755	1826	1846	1820	1814	1831	1838	1823	1770	1760	1748	1751	1675	1671	1664	1676	1646	1584	1622	1650	1654	1655	1672	1637	1652	1661	1666	1646	1663	1638	1693	1730	1711	1741	1714	1727	1791	1712	1739	1760	1784	1761	1730	1749
2232	2204	2207	2182	2244	2179	2240	2215	2272	2195	2303	2286	2206	2273	2146	2152	2137	2146	2102	2125	2050	2024	1980	2094	2076	2002	2018	2018	2006	2000	2013	2048	2028	2040	2076	2053	2103	2135	2140	2181	2127	2114	2137	2161	2184	2173	2171	2201	2175	2195
1813	1831	1770	1775	1776	1776	1812	1785	1836	1841	1816	1753	1768	1708	1711	1720	1672	1726	1682	1663	1703	1673	1606	1655	1689	1619	1622	1647	1630	1631	1629	1620	1638	1652	1676	1659	1636	1685	1672	1698	1722	1738	1737	1803	1721	1729	1694	1767	1746	1726
2132	2222	2143	2126	2170	2145	2105	2186	2152	2204	2141	2173	2146	2091	2045	2177	2008	2009	1982	2061	1895	1965	1965	1924	1926	1937	1883	1912	1871	1919	1927	1867	1899	1901	1918	1912	1976	1974	2060	2025	2040	2097	2058	2044	2110	2072	2062	2092	1995	2089
1935	2024	1997	2032	1962	1976	1951	1961	1983	1984	2013	1981	2012	1903	1968	1912	1901	1849	1835	1862	1833	1833	1815	1786	1809	1769	1803	1769	1739	1745	1732	1768	1718	1775	1803	1823	1833	1775	1812	1864	1852	1911	1898	1902	1938	1938	1918	1920	1936	1880
2568	2566	2622	2634	2615	2524	2588	2632	2568	2560	2542	2535	2477	2529	2566	2497	2374	2505	2427	2415	2453	2448	2363	2424	2371	2412	2389	2364	2294	2404	2392	2335	2378	2360	2405	2421	2449	2441	2524	2495	2511	2551	2585	2491	2553	2567	2533	2582	2474	2472
2158	2090	2156	2103	2126	2173	2136	2163	2163	2235	2166	2194	2116	2157	2141	2163	2092	2127	2003	2112	2047	2019	2054	1975	1976	1968	2007	1972	1980	2012	1993	1972	2022	1977	2039	1979	2120	2023	2041	2093	2197	2063	2147	2143	2200	2103	2084	2119	2108	2125
1997	2020	1978	2024	1970	1968	2028	2037	2034	2032	2061	2008	2034	2018	1926	1961	1930	2001	1893	1935	1915	1901	1973	1859	1844	1839	1806	1832	1898	1875	1881	1874	1789	1808	1838	1850	1934	1887	1919	1899	1995	1942	1981	1983	2001	1935	1923	1992	1989	1982
2070	2152	2131	2116	2069	2097	2090	2140	2144	2088	2182	2134	2075	2136	2016	2026	1958	1974	2006	1916	1899	1933	1928	1923	1920	1884	1844	1807	1842	1842	1852	1848	1869	1871	1820	1893	1977	1955	1948	1974	2018	1968	1996	2065	2065	2034	1994	2072	2038	2059
1813	1823	1883	1787	1865	1851	1906	1892	1868	1964	1945	1903	1832	1844	1824	1812	1789	1733	1806	1803	1766	1741	1689	1730	1766	1672	1696	1684	1692	1663	1697	1709	1713	1722	1690	1706	1789	1719	1748	1845	1828	1829	1834	1826	1833	1782	1793	1835	1815	1877
2123	2157	2160	2112	2110	2138	2132	2107	2102	2124	2129	2151	2110	2134	2115	2029	1991	1988	2004	1966	1988	1922	1879	1913	1901	1875	1854	1890	1913	1868	1891	1841	1826	1885	1920	1897	1952	1942	1959	1933	1941	1993	2018	2006	2036	2054	1999	2080	2052	2058
1950	2059	1936	2029	2014	2012	2027	1964	2060	2036	2053	2095	2008	2037	2007	1969	1918	1939	1953	1876	1894	1802	1873	1803	1824	1843	1750	1841	1756	1848	1778	1753	1756	1775	1860	1819	1885	1885	1881	1868	1905	1893	1919	1926	1909	1978	1957	1987	1939	1970
1651	1645	1694	1685	1644	1634	1694	1687	1664	1669	1669	1676	1598	1636	1637	1600	1598	1640	1587	1525	1524	1585	1491	1544	1579	1528	1530	1528	1491	1516	1541	1519	1516	1532	1552	1574	1539	1586	1638	1640	1581	1648	1647	1680	1625	1590	1651	1690	1643	1645
1675	1668	1667	1678	1630	1673	1646	1703	1721	1650	1707	1635	1635	1597	1641	1587	1619	1565	1589	1580	1573	1582	1539	1547	1537	1513	1534	1561	1552	1487	1490	1477	1507	1524	1570	1509	1568	1572	1572	1614	1594	1604	1607	1558	1621	1663	1647	1629	1609	1632
2348	2370	2366	2375	2349	2288	2402	2365	2310	2336	2380	2310	2329	2349	2302	2272	2312	2287	2287	2270	2282	2169	2192	2289	2279	2174	2224	2169	2176	2222	2175	2168	2237	2259	2222	2255	2223	2276	2273	2332	2341	2348	2357	2335	2378	2372	2314	2387	2344	2403
1928	1928	1970	1917	1884	1899	1903	1942	1932	1916	1900	1913	1912	1850	1824	1866	1847	1809	1795	1784	1768	1734	1730	1662	1744	1680	1720	1758	1766	1722	1658	1768	1708	1776	1689	1721	1748	1762	1785	1802	1803	1810	1877	1835	1909	1815	1912	1824	1859	1849
1858	1794	1812	1829	1794	1806	1821	1799	1826	1832	1838	1834	1790	1787	1764	1805	1789	1794	1784	1750	1738	1710	1681	1720	1713	1685	1705	1644	1745	1703	1677	1705	1672	1700	1683	1755	1770	1761	1790	1793	1743	1788	1819	1824	1824	1771	1825	1773	1820	1804
1985	1979	1975	1966	2024	1945	2044	1964	1948	2023	2007	1959	1942	1978	1860	1880	1891	1833	1835	1839	1820	1762	1776	1739	1767	1723	1712	1707	1726	1693	1675	1679	1731	1744	1709	1760	1707	1819	1806	1869	1829	1867	1946	1868	1851	1896	1862	1840	1864	1872
2213	2111	2206	2263	2204	2225	2185	2153	2260	2246	2186	2264	2158	2180	2181	2207	2194	2124	2157	2097	2081	2039	2101	2062	2009	2036	1975	2069	2015	2002	2000	2008	2043	2001	1953	2038	2112	2065	2069	2125	2059	2096	2143	2197	2077	2174	2154	2177	2207	2166
1797	1785	1793	1820	1753	1791	1802	1796	1820	1806	1817	1806	1760	1764	1859	1772	1769	1756	1717	1684	1678	1699	1704	1669	1723	1661	1611	1634	1618	1659	1648	1691	1658	1645	1661	1710	1701	1677	1743	1783	1777	1786	1760	1772	1786	1810	1810	1778	1785	1784
1732	1780	1783	1743	1737	1727	1750	1758	1725	1748	1769	1693	1710	1689	1717	1733	1668	1644	1599	1641	1622	1639	1593	1585	1582	1524	1542	1534	1552	1589	1526	1532	1548	1577	1605	1615	1605	1622	1648	1628	1648	1595	1704	1717	1689	1658	1671	1672	1681	1682
2048	2066	2054	2064	2102	2073	2080	2026	2109	2097	2116	2083	2090	2034	2074	1976	1945	2006	2005	1927	1906	1866	1881	1895	1822	1813	1878	1824	1825	1817	1837	1839	1814	1862	1896	1895	1899	1886	1917	1959	1972	1971	2060	1980	2003	2004	2049	2022	2038	1976
2506	2553	2445	2600	2543	2526	2525	2473	2505	2552	2527	2486	2514	2484	2419	2450	2440	2428	2406	2340	2351	2330	2350	2356	2313	2301	2319	2306	2270	2297	2331	2268	2302	2312	2343	2444	2501	2410	2400	2358	2467	2447	2466	2456	2455	2500	2516	2443	2456	2438
1807	1840	1814	1819	1774	1799	1853	1768	1840	1875	1841	1822	1763	1797	1777	1718	1756	1717	1746	1731	1681	1691	1657	1676	1680	1640	1605	1581	1616	1658	1632	1613	1642	1650	1632	1614	1642	1687	1633	1740	1733	1729	1741	1779	1737	1698	1724	1750	1752	1703
2190	2155	2153	2198	2150	2179	2160	2200	2152	2175	2220	2177	2172	2139	2104	2048	2117	2034	2026	1981	2011	1928	1886	1863	1915	1921	1939	1895	1917	1900	1933	1913	1856	1889	1949	1927	1939	2015	1992	2068	2070	2054	2067	2082	2086	2022	2083	2029	2064	2081
1451	1468	1528	1484	1451	1475	1506	1502	1479	1502	1485	1481	1455	1455	1495	1457	1452	1449	1432	1431	1392	1439	1427	1389	1415	1377	1402	1381	1389	1374	1355	1337	1390	1359	1345	1409	1409	1382	1444	1463	1446	1477	1455	1444	1478	1480	1465	1460	1474	1420
1915	1862	1875	1871	1882	1877	1889	1908	1937	1907	1929	1894	1863	1889	1856	1777	1800	1765	1785	1795	1766	1787	1719	1705	1744	1708	1667	1697	1726	1694	1626	1695	1707	1650	1677	1718	1707	1725	1794	1768	1826	1812	1850	1828	1795	1830	1791	1839	1850	1837
1961	2025	2031	1952	1984	2009	2042	2032	2038	2036	2040	2040	2028	2019	1979	1918	1965	1969	2033	1932	1926	1924	1909	1890	1929	1948	1911	1919	1976	1900	1917	1897	1983	1906	1946	1939	1997	2019	2020	1965	2057	2016	2006	1981	2016	2021	2067	2101	2029	2051
1754	1807	1790	1791	1795	1805	1809	1793	1843	1834	1748	1808	1793	1800	1723	1762	1723	1738	1751	1735	1695	1718	1685	1702	1711	1694	1670	1687	1664	1667	1616	1681	1729	1648	1667	1709	1711	1704	1679	1677	1764	1751	1777	1764	1715	1803	1791	1796	1707	1838
1630	1659	1696	1660	1699	1619	1661	1672	1700	1701	1659	1642	1645	1640	1612	1614	1620	1573	1561	1556	1560	1539	1510	1488	1481	1509	1489	1497	1484	1472	1468	1482	1475	1541	1473	1476	1539	1510	1540	1558	1585	1620	1543	1629	1596	1632	1629	1599	1576	1579
1971	1957	1953	1967	1973	1923	1981	1970	1961	1968	1988	1973	1978	1931	1898	1914	1879	1825	1774	1762	1815	1798	1715	1737	1686	1731	1720	1733	1716	1727	1737	1635	1734	1696	1683	1725	1732	1781	1800	1812	1843	1842	1864	1876	1888	1889	1876	1887	1850	1852
2458	2464	2453	2483	2386	2448	2414	2346	2414	2396	2491	2460	2382	2397	2330	2310	2298	2263	2208	2206	2185	2180	2120	2150	2152	2128	2091	2060	2030	2069	2052	2018	2069	2130	2094	2158	2176	2168	2173	2212	2264	2279	2317	2270	2265	2186	2286	2295	2191	2317
2429	2387	2419	2367	2373	2355	2409	2379	2433	2381	2407	2331	2384	2338	2278	2297	2269	2190	2180	2208	2148	2181	2151	2125	2108	2080	2079	2126	2072	2061	2107	2050	2145	2060	1999	2046	2146	2150	2162	2203	2214	2204	2281	2294	2278	2254	2258	2253	2252	2287
2368	2401	2441	2350	2376	2357	2351	2367	2302	2360	2435	2368	2370	2324	2285	2298	2269	2284	2207	2142	2179	2185	2113	2146	2118	2121	2150	2051	2146	2131	2079	2024	2074	2026	2087	2194	2140	2143	2143	2208	2209	2225	2271	2250	2229	2296	2275	2307	2287	2267
2910	2860	2930	2929	2914	2966	2863	2886	2920	2840	2904	2936	2936	2921	2815	2860	2815	2820	2766	2692	2732	2755	2674	2664	2682	2649	2717	2689	2700	2668	2647	2651	2647	2653	2696	2742	2752	2715	2730	2843	2860	2840	2844	2853	2893	2823	2917	2888	2803	2854
2144	2287	2188	2239	2203	2235	2294	2261	2261	2268	2273	2215	2217	2208	2139	2167	2215	2149	2162	2131	2093	2074	2000	2037	2033	2058	2058	2055	1973	2020	1965	2055	1977	2041	2006	2097	2098	2077	2180	2140	2128	2172	2193	2144	2201	2173	2188	2166	2186	2234
1919	2013	1990	1932	1994	2014	1906	1963	1980	2026	1915	1964	1949	1929	1854	1923	1876	1844	1839	1838	1803	1772	1710	1855	1815	1675	1707	1785	1754	1772	1720	1693	1641	1713	1701	1759	1738	1793	1801	1844	1819	1816	1836	1862	1837	1901	1883	1881	1875	1847
1848	1806	1864	1821	1799	1799	1833	1834	1830	1899	1788	1808	1826	1816	1787	1759	1751	1729	1757	1737	1707	1699	1680	1660	1685	1665	1572	1650	1651	1644	1626	1597	1653	1637	1591	1662	1687	1704	1705	1750	1767	1768	1710	1775	1762	1734	1755	1805	1758	1770
2372	2393	2402	2438	2311	2384	2359	2398	2430	2398	2436	2393	2357	2400	2351	2366	2296	2301	2340	2236	2295	2256	2241	2176	2180	2165	2271	2190	2219	2186	2178	2205	2192	2193	2225	2159	2228	2264	2310	2267	2267	2298	2363	2345	2336	2399	2427	2410	2353	2346
2456	2430	2437	2386	2407	2395	2413	2339	2461	2416	2411	2393	2413	2311	2416	2418	2316	2284	2213	2338	2222	2169	2143	2214	2138	2215	2176	2164	2159	2115	2088	2172	2098	2130	2180	2179	2247	2174	2203	2265	2314	2275	2224	2277	2376	2321	2325	2340	2356	2311
2346	2333	2387	2352	2395	2404	2358	2403	2392	2323	2380	2389	2374	2251	2282	2230	2214	2228	2195	2161	2125	2103	2082	2046	2105	2124	2092	2070	2073	2049	2037	2028	2085	2095	2140	2088	2097	2138	2162	2182	2208	2163	2249	2218	2276	2258	2239	2184	2280	2217
1770	1847	1812	1778	1744	1833	1824	1799	1774	1825	1814	1809	1792	1767	1741	1716	1753	1730	1739	1722	1700	1728	1642	1660	1584	1633	1661	1638	1667	1666	1574	1626	1649	1663	1666	1668	1687	1659	1722	1706	1728	1718	1737	1759	1764	1770	1748	1759	1753	1751
1541	1534	1524	1535	1564	1520	1538	1565	1505	1575	1510	1551	1512	1464	1503	1485	1486	1459	1434	1443	1428	1520	1437	1435	1446	1406	1405	1425	1423	1398	1387	1432	1416	1404	1419	1411	1459	1475	1426	1438	1448	1475	1447	1520	1511	1534	1494	1502	1513	1469
2007	2040	2017	2012	2054	1998	2051	2051	2096	2065	2082	2013	2065	1951	1933	1972	1942	1855	1914	1891	1866	1880	1793	1876	1880	1730	1820	1763	1843	1785	1791	1817	1801	1850	1849	1820	1859	1852	1880	1910	1859	1970	1915	2012	1936	2054	1975	1920	1924	1996
2092	2070	2136	2106	2072	2091	2119	2075	2114	2085	2114	2126	2090	2028	2003	2008	1948	1945	1899	1867	1862	1890	1852	1808	1830	1891	1775	1785	1826	1812	1814	1784	1763	1804	1826	1847	1830	1928	1866	1950	1979	1954	1942	1980	1946	1954	1974	2000	1974	2047
1962	1949	1948	1958	1919	1897	1962	1959	1923	1959	1963	1928	1921	1894	1887	1859	1825	1766	1773	1792	1771	1714	1676	1699	1684	1727	1734	1668	1646	1692	1620	1665	1713	1615	1654	1690	1736	1731	1796	1763	1801	1874	1813	1860	1815	1849	1866	1875	1826	1796
2117	2062	2009	2052	2065	2115	2115	2088	2046	2113	2143	2050	2075	2042	2025	2012	1991	2028	1991	1982	1940	1888	1903	1944	1914	1927	1914	1921	1794	1891	1838	1854	1895	1921	1939	1941	1927	1982	1962	2011	1994	2040	1982	2042	1970	2069	2019	2054	2036	2010
2874	2829	2842	2854	2816	2823	2761	2866	2803	2902	2847	2874	2848	2764	2772	2762	2771	2702	2744	2695	2623	2701	2671	2681	2671	2571	2643	2635	2609	2584	2566	2599	2598	2611	2655	2674	2654	2762	2723	2784	2774	2754	2779	2797	2799	2862	2763	2787	2816	2798
1930	1920	1977	2002	1937	1981	1934	1953	1944	1924	2016	2001	1890	1984	1864	1879	1862	1910	1808	1751	1794	1795	1745	1783	1710	1711	1721	1793	1716	1699	1703	1690	1767	1748	1680	1734	1734	1735	1787	1803	1766	1849	1814	1926	1864	1848	1899	1833	1860	1839
2090	2173	2094	2152	2084	2176	2085	2159	2182	2099	2170	2072	2096	2093	2108	2047	2096	1982	1997	2006	1931	1992	1979	1909	1981	1894	1937	1888	1866	1918	1928	1894	1917	1881	1958	1922	1950	1990	1986	2009	2106	2027	2079	2092	2080	2103	2019	2048	2058	2095
1943	1911	1882	1858	1907	1850	1831	1932	1969	1867	1938	1877	1913	1784	1872	1822	1783	1822	1775	1724	1721	1699	1696	1698	1706	1698	1687	1608	1674	1671	1671	1662	1655	1647	1663	1684	1717	1705	1743	1750	1800	1840	1851	1799	1852	1832	1865	1813	1846	1835
1599	1540	1584	1612	1635	1625	1639	1640	1639	1607	1603	1603	1603	1606	1555	1550	1592	1550	1530	1492	1489	1450	1456	1451	1414	1435	1476	1486	1463	1450	1478	1389	1376	1434	1444	1436	1467	1502	1551	1517	1528	1531	1516	1547	1537	1540	1472	1621	1533	1564
2529	2561	2551	2586	2504	2620	2554	2549	2554	2594	2584	2553	2541	2557	2528	2480	2414	2403	2372	2438	2355	2316	2368	2361	2273	2295	2295	2312	2284	2246	2294	2294	2244	2340	2288	2330	2360	2419	2308	2419	2505	2453	2369	2434	2407	2481	2491	2429	2474	2492
2533	2416	2441	2472	2469	2446	2392	2493	2460	2563	2536	2456	2462	2432	2384	2424	2297	2276	2283	2354	2272	2186	2247	2205	2183	2239	2128	2146	2151	2101	2242	2119	2126	2169	2211	2188	2245	2220	2250	2255	2364	2295	2380	2359	2290	2464	2421	2385	2299	2285
1963	1926	1980	1945	1838	1885	1948	1944	1951	1903	1934	1893	1912	1888	1916	1832	1911	1822	1797	1804	1820	1776	1783	1738	1770	1740	1709	1771	1733	1736	1727	1697	1712	1710	1739	1731	1807	1803	1822	1810	1869	1774	1849	1852	1896	1851	1936	1836	1856	1871
2821	2807	2896	2828	2823	2821	2893	2880	2901	2872	2826	2845	2859	2816	2794	2759	2713	2653	2726	2687	2671	2604	2545	2636	2614	2617	2604	2596	2599	2562	2590	2630	2567	2672	2667	2619	2688	2699	2750	2753	2728	2824	2874	2750	2827	2829	2813	2815	2695	2851
2024	2096	2096	2086	2057	2094	2030	2010	2054	2156	2080	2088	2060	2068	2079	2043	1983	1963	1953	1996	1922	1913	1862	1900	1898	1864	1894	1765	1846	1803	1850	1848	1879	1854	1861	1935	1855	1901	1970	1949	1962	1950	2046	1982	1962	1986	2005	1996	1992	2075
2123	2103	2100	2070	2094	2120	2079	2162	2142	2095	2123	2141	2128	2092	2073	2050	2029	2016	2063	1935	1959	1955	2000	1880	1879	1933	1907	1892	1884	1889	1852	1889	1840	1870	1928	1885	1924	2001	2000	2037	2010	2025	2043	2043	1934	1998	2049	2080	2025	1984
2127	2136	2192	2181	2156	2101	2158	2124	2226	2165	2165	2147	2166	2103	2005	2075	2036	2003	1938	1957	1906	1898	1877	1841	1895	1878	1860	1865	1867	1854	1828	1835	1880	1851	1909	1859	1922	1913	2000	1938	1974	2049	2013	1998	2050	2008	2012	2060	2082	2005
1854	1734	1770	1737	1726	1796	1747	1739	1753	1789	1744	1693	1751	1717	1691	1714	1680	1678	1660	1599	1587	1583	1612	1569	1561	1570	1633	1529	1551	1533	1592	1536	1582	1595	1555	1535	1567	1641	1592	1625	1631	1633	1682	1678	1633	1664	1663	1718	1675	1647
2189	2116	2164	2181	2144	2119	2206	2144	2174	2095	2239	2169	2136	2143	2107	2128	2131	2114	2048	2064	2049	2045	2041	2014	1941	1997	1979	1982	1958	1995	1996	1954	2034	2004	2051	2049	2038	1965	2010	2076	2112	2151	2141	2131	2130	2113	2148	2105	2193	2103
2204	2174	2144	2195	2111	2222	2200	2182	2144	2159	2220	2126	2213	2158	2093	2108	2115	2050	2029	2064	2025	1939	1968	1942	1974	1944	1969	1926	1987	1917	1938	1970	1912	1930	1922	1932	2007	1990	2043	2003	2041	2060	2107	2069	2108	2121	2051	2158	2144	2115
2049	2012	2066	1962	1985	2008	2011	2000	2018	2077	2058	1984	1973	1926	1954	1951	1897	1926	1890	1911	1857	1814	1853	1765	1819	1860	1766	1773	1802	1825	1750	1786	1781	1808	1755	1818	1797	1824	1815	1903	1898	1830	1949	1938	1960	1927	1934	1994	1924	1930
2165	2174	2217	2170	2240	2153	2199	2219	2191	2245	2176	2257	2215	2175	2151	2132	2055	2118	2154	2036	2024	2055	2042	2016	2009	1985	2057	2037	1941	1935	2010	1933	1991	1976	1972	2042	2065	2048	2095	2132	2067	2090	2123	2101	2134	2195	2120	2118	2165	2095
2152	2223	2175	2166	2221	2149	2138	2183	2236	2239	2187	2161	2115	2114	2038	2075	2052	2016	1988	1963	1921	1919	1850	1930	1811	1821	1862	1868	1805	1805	1783	1822	1783	1808	1857	1862	1911	1906	1906	1957	1956	2013	2017	2063	2019	2071	1994	2005	2058	2052
2564	2563	2459	2462	2465	2537	2522	2522	2516	2419	2493	2542	2517	2410	2406	2416	2368	2421	2378	2354	2336	2296	2288	2209	2246	2208	2177	2191	2170	2278	2192	2235	2225	2229	2217	2208	2322	2317	2321	2366	2342	2366	2401	2453	2376	2471	2373	2415	2401	2465
1853	1887	1809	1862	1851	1789	1858	1802	1917	1841	1902	1868	1917	1787	1815	1778	1794	1715	1708	1693	1732	1698	1703	1689	1644	1645	1683	1647	1655	1632	1615	1589	1645	1578	1663	1692	1652	1702	1731	1710	1745	1688	1761	1802	1741	1813	1719	1790	1759	1775
1904	1859	1870	1923	1875	1849	1841	1930	1908	1909	1879	1885	1872	1833	1880	1808	1792	1763	1778	1758	1717	1719	1760	1714	1699	1655	1698	1675	1683	1671	1649	1673	1679	1705	1710	1732	1748	1775	1739	1760	1818	1763	1849	1822	1780	1840	1831	1794	1738	1794
1969	2041	1952	1961	1965	1932	1979	1983	2069	2014	1958	2028	2059	1905	1944	1897	1893	1814	1899	1844	1792	1779	1795	1748	1791	1788	1734	1770	1698	1724	1731	1727	1728	1781	1746	1736	1734	1805	1832	1807	1846	1904	1890	1911	1880	1927	1842	1917	1924	1896
[truncated: 1,950 more columns]

## Sheet: 036_raw_data
402.134	404.521	406.904	409.289	411.674	414.058	416.441	418.824	421.204	423.585	425.966	428.346	430.725	433.104	435.481	437.858	440.235	442.612	444.988	447.363	449.736	452.11	454.483	456.856	459.228	461.599	463.968	466.339	468.708	471.077	473.446	475.812	478.179	480.546	482.912	485.277	487.642	490.004	492.367	494.73	497.093	499.455	501.816	504.174	506.534	508.893	511.252	513.61	515.968	518.322
1055	1067	1017	1065	1059	1085	1047	1043	1070	1019	1058	1037	1061	1061	1052	1067	1010	1024	1021	1001	1055	1018	1013	1070	1011	1046	1000	1012	1023	1006	987	1002	965	1022	1028	1030	1031	1030	1025	1050	1037	1037	1015	1029	1022	1059	1024	1018	1028	1012
975	998	932	975	973	988	1007	962	916	961	937	972	936	948	919	928	949	960	951	933	936	932	908	944	910	952	910	921	942	913	920	927	919	931	950	952	910	929	959	925	911	922	944	949	959	947	958	903	930	948
3087	3074	3147	3090	3123	3052	3109	3091	3085	3100	3135	3145	3090	3159	3056	3087	3062	3032	3046	3069	3035	3061	3037	3069	3079	3005	2975	2994	3050	2950	3063	3035	3146	3091	3105	3123	3104	3092	3069	3070	3121	3061	3148	3170	3122	3051	3091	3169	3104	3064
953	955	931	938	931	935	930	922	903	928	913	919	930	906	910	896	887	898	885	861	908	929	894	876	911	876	895	909	873	867	870	903	866	910	882	847	888	934	888	918	897	908	897	891	879	900	886	914	896	915
813	814	821	816	855	805	806	824	797	781	772	813	804	805	802	809	764	806	798	797	779	782	782	816	764	756	769	802	771	758	782	765	772	739	747	774	782	779	789	790	782	763	799	781	785	786	788	784	772	781
692	706	704	708	700	686	705	684	697	683	687	717	712	668	683	686	677	670	707	675	671	680	664	688	667	714	686	710	674	688	687	708	664	684	677	673	663	683	681	675	680	684	688	675	674	672	685	682	685	696
1862	1887	1863	1858	1890	1858	1865	1849	1949	1948	1867	1915	1864	1877	1857	1806	1839	1766	1750	1736	1726	1805	1739	1663	1738	1789	1693	1774	1722	1692	1726	1676	1711	1702	1704	1677	1758	1719	1799	1793	1756	1811	1870	1868	1799	1816	1801	1837	1840	1799
2064	2161	2038	2101	2062	2082	2093	2083	2093	2133	2056	2060	2035	2177	2041	2029	1982	1974	1937	1931	1901	1967	1901	1827	1974	1895	1969	1837	1918	1882	1874	1871	1896	1873	1955	1891	1956	1894	2016	1982	2033	1984	2043	2036	1982	1989	1980	2064	1945	2047
1936	1947	1975	2020	1967	2002	1964	1982	1931	1956	1933	1950	1916	1942	1914	1934	1867	1855	1821	1785	1869	1858	1801	1850	1808	1798	1772	1766	1830	1851	1780	1836	1771	1830	1807	1851	1774	1823	1843	1821	1849	1935	1971	1852	1852	1895	1875	1923	1946	1897
1988	1887	1912	1924	1872	1937	1933	1943	1946	1994	1933	1874	1943	1889	1894	1872	1846	1874	1853	1851	1793	1795	1819	1838	1840	1786	1874	1835	1795	1725	1809	1778	1823	1823	1765	1836	1867	1824	1832	1845	1866	1853	1910	1910	1859	1884	1898	1932	1877	1921
1937	1901	1915	1934	1945	1970	1938	1953	1951	1919	1933	1948	1936	1898	1890	1879	1838	1909	1816	1848	1816	1831	1801	1750	1815	1786	1793	1741	1775	1748	1773	1795	1815	1785	1826	1806	1813	1851	1830	1849	1844	1865	1883	1924	1910	1958	1913	1881	1850	1931
2261	2177	2182	2171	2192	2293	2284	2253	2266	2223	2166	2196	2184	2194	2215	2194	2184	2137	2123	2102	2145	2056	2098	2051	2114	2152	2089	2066	2023	2115	2055	2028	2047	2051	2021	2200	2034	2094	2145	2133	2149	2160	2175	2153	2194	2212	2190	2211	2207	2218
2196	2215	2217	2121	2187	2094	2186	2204	2160	2153	2273	2168	2134	2126	2100	2110	2039	1997	2045	2004	2008	1980	2014	1976	1959	1938	1875	1887	1962	1887	1882	1939	1940	1943	1985	1941	1955	1945	1994	2050	2079	2079	2066	2099	2106	2151	2122	2044	2041	2084
2211	2266	2251	2335	2301	2228	2183	2284	2215	2316	2297	2269	2253	2225	2252	2213	2172	2170	2152	2159	2133	2080	2097	2047	2112	2083	2084	2033	2079	2043	2082	2077	2003	2027	2095	2069	2134	2107	2189	2180	2201	2195	2175	2237	2197	2225	2189	2233	2230	2232
1903	1985	1922	1859	1935	1923	1959	1920	1959	1922	1915	1934	1889	1891	1877	1874	1878	1834	1901	1773	1764	1846	1854	1745	1801	1779	1818	1782	1795	1839	1762	1770	1729	1792	1834	1827	1838	1869	1838	1885	1874	1848	1899	1858	1856	1943	1853	1908	1929	1823
2204	2228	2244	2226	2225	2175	2231	2170	2201	2243	2229	2143	2149	2212	2132	2068	2103	2055	2070	2068	2075	1979	2015	2016	1991	2007	2015	2005	2000	1918	1980	1926	1996	1963	1947	1985	2025	2047	2060	2086	2062	2100	2096	2105	2053	2147	2104	2112	2115	2112
1961	1990	1981	1994	1977	1985	2051	2057	1999	1967	2022	1982	2008	1980	1926	1890	1867	1925	1920	1905	1864	1869	1914	1895	1830	1827	1820	1838	1860	1759	1822	1817	1825	1883	1852	1872	1903	1879	1907	1922	1951	1926	1947	1939	1961	1974	1936	1944	1896	1930
1940	1968	1898	1997	1964	1927	1948	1989	1941	1956	1963	1947	1930	1958	1928	1917	1897	1930	1823	1873	1845	1854	1829	1791	1809	1837	1798	1834	1823	1857	1820	1848	1848	1855	1788	1865	1895	1834	1888	1899	1891	1878	1922	1885	1891	1966	1889	1880	1925	1919
2161	2106	2118	2070	2141	2167	2143	2156	2154	2106	2175	2076	2071	2049	2101	2059	2040	2034	2025	2018	1936	2017	1977	1986	1993	1945	2038	1897	1939	1921	1981	1926	1960	1979	1966	2011	2012	2044	2045	2025	2039	2084	2057	2085	2083	2113	2019	2126	2072	2122
1825	1875	1864	1903	1839	1817	1873	1827	1858	1848	1895	1903	1788	1860	1813	1809	1748	1748	1722	1714	1718	1684	1723	1666	1639	1677	1644	1635	1667	1650	1656	1639	1660	1635	1665	1607	1706	1679	1707	1710	1783	1751	1804	1747	1832	1797	1787	1761	1801	1795
1925	1969	1914	1924	2019	1888	1947	1983	1987	1930	1938	1945	1935	1925	1908	1879	1854	1840	1805	1861	1774	1779	1815	1759	1839	1775	1716	1744	1769	1751	1741	1765	1748	1822	1736	1791	1807	1774	1830	1852	1848	1920	1867	1881	1872	1853	1889	1871	1853	1900
1949	2003	1984	1992	1979	1944	1985	1960	1997	2008	1981	1978	2012	1946	1919	1907	1887	1912	1889	1843	1860	1818	1775	1745	1779	1770	1816	1811	1808	1786	1753	1725	1761	1806	1790	1814	1806	1830	1812	1884	1939	1851	1918	1928	1932	1918	1903	1881	1899	1965
1693	1701	1708	1685	1665	1733	1674	1693	1685	1748	1749	1674	1730	1665	1674	1651	1652	1620	1546	1601	1634	1568	1560	1561	1569	1577	1602	1589	1549	1512	1580	1583	1486	1540	1546	1550	1580	1584	1559	1675	1670	1630	1648	1660	1677	1696	1652	1620	1633	1622
1672	1698	1660	1638	1680	1735	1704	1708	1693	1675	1684	1657	1705	1626	1667	1647	1571	1590	1606	1527	1531	1534	1534	1546	1599	1518	1529	1510	1550	1526	1545	1586	1559	1526	1542	1614	1528	1579	1554	1649	1583	1638	1628	1664	1650	1616	1647	1620	1635	1646
1998	1943	1897	1961	1914	1962	1978	1979	1937	1878	1927	1914	1901	1932	1858	1928	1855	1844	1856	1804	1857	1815	1741	1824	1841	1777	1759	1762	1751	1752	1807	1787	1778	1752	1738	1830	1831	1840	1874	1839	1925	1879	1946	1936	1897	1946	1856	1913	1857	1864
1792	1889	1798	1796	1846	1821	1867	1813	1843	1889	1901	1824	1783	1771	1868	1799	1783	1734	1730	1734	1717	1698	1729	1675	1723	1682	1674	1733	1656	1721	1730	1679	1681	1706	1664	1658	1684	1765	1722	1793	1771	1712	1773	1754	1852	1698	1748	1775	1785	1747
1671	1651	1637	1675	1656	1680	1626	1669	1641	1641	1643	1649	1689	1615	1641	1634	1550	1619	1584	1545	1537	1526	1547	1583	1570	1532	1493	1495	1526	1540	1565	1532	1517	1556	1614	1496	1552	1514	1548	1553	1581	1582	1647	1571	1568	1542	1621	1646	1587	1635
2129	2158	2125	2086	2201	2193	2148	2199	2164	2176	2174	2203	2122	2118	2109	2124	2009	2057	2056	2056	2034	2011	2053	2026	2005	2006	2003	2019	2020	2000	2046	2006	1986	2042	2030	2034	2039	2043	2066	2139	2108	2116	2113	2219	2095	2192	2068	2110	2135	2110
1789	1820	1762	1792	1735	1756	1822	1825	1753	1769	1800	1804	1739	1722	1720	1783	1682	1710	1650	1650	1630	1700	1652	1586	1630	1606	1653	1649	1666	1622	1664	1680	1627	1693	1650	1691	1698	1661	1668	1720	1688	1724	1762	1765	1715	1785	1720	1705	1706	1755
1849	1834	1913	1823	1802	1865	1826	1828	1835	1764	1822	1869	1830	1777	1810	1824	1782	1743	1685	1741	1637	1705	1592	1644	1674	1606	1607	1659	1655	1652	1671	1639	1649	1692	1682	1660	1751	1683	1744	1718	1752	1732	1750	1815	1767	1736	1810	1730	1798	1821
1917	1953	1909	1901	1986	1950	1919	1921	1940	1936	1898	1943	1905	1858	1912	1858	1869	1837	1840	1879	1696	1810	1734	1737	1707	1741	1789	1779	1736	1734	1722	1712	1711	1728	1727	1732	1722	1824	1782	1791	1850	1839	1836	1813	1868	1802	1896	1868	1864	1887
1940	1943	1959	1899	1935	1907	1961	1939	1956	1988	1941	1947	1882	1892	1897	1876	1887	1834	1860	1809	1807	1821	1769	1748	1725	1774	1747	1785	1748	1771	1794	1773	1793	1745	1747	1766	1820	1841	1839	1836	1875	1833	1897	1863	1817	1899	1858	1883	1835	1862
1709	1754	1772	1745	1736	1735	1677	1679	1676	1761	1729	1698	1698	1676	1707	1652	1642	1610	1593	1594	1563	1585	1529	1485	1583	1515	1530	1508	1546	1539	1578	1499	1526	1594	1521	1538	1626	1559	1595	1590	1566	1610	1650	1628	1602	1642	1654	1660	1662	1630
1752	1810	1825	1738	1775	1735	1813	1804	1732	1729	1796	1793	1743	1771	1730	1687	1758	1677	1686	1668	1652	1675	1646	1611	1667	1617	1606	1605	1660	1632	1590	1645	1591	1660	1630	1641	1678	1641	1678	1702	1656	1711	1726	1721	1707	1751	1661	1701	1750	1684
1508	1501	1533	1529	1535	1501	1534	1477	1446	1502	1489	1518	1433	1454	1425	1455	1434	1474	1418	1405	1421	1424	1403	1368	1417	1416	1374	1366	1346	1360	1360	1434	1391	1348	1359	1377	1359	1414	1454	1428	1439	1439	1464	1446	1424	1383	1449	1467	1428	1441
1761	1807	1774	1776	1819	1841	1775	1794	1812	1819	1828	1835	1755	1767	1739	1742	1720	1737	1688	1733	1689	1753	1724	1659	1709	1674	1713	1667	1631	1684	1693	1696	1668	1638	1697	1705	1699	1670	1751	1735	1761	1734	1781	1773	1734	1798	1747	1743	1731	1762
1417	1435	1397	1407	1405	1430	1396	1402	1407	1380	1428	1407	1403	1390	1357	1378	1363	1424	1380	1378	1297	1298	1343	1316	1304	1378	1319	1343	1314	1329	1345	1303	1320	1321	1271	1327	1294	1323	1327	1350	1383	1397	1410	1398	1360	1326	1378	1380	1399	1326
1758	1783	1774	1795	1781	1819	1801	1789	1792	1810	1794	1764	1788	1787	1726	1735	1737	1731	1673	1660	1636	1651	1609	1623	1676	1573	1637	1594	1655	1610	1639	1612	1671	1708	1629	1604	1672	1650	1691	1728	1679	1749	1665	1731	1686	1721	1724	1716	1702	1762
2151	2147	2115	2158	2096	2066	2157	2123	2146	2156	2135	2093	2085	2151	2073	2104	2032	2060	1998	1958	1986	1976	1976	1987	1954	1994	2013	1973	2014	2013	2021	1972	1943	1954	1957	1973	1996	1984	2025	2052	2084	2057	2147	2126	2090	2085	2110	2125	2096	2075
1887	1900	1924	1864	1861	1873	1909	1915	1888	1909	1900	1908	1867	1835	1841	1769	1781	1822	1798	1767	1792	1738	1699	1701	1705	1648	1673	1750	1681	1741	1691	1614	1720	1686	1714	1751	1768	1737	1810	1797	1767	1826	1821	1786	1830	1773	1851	1837	1784	1786
1691	1756	1752	1676	1709	1707	1701	1727	1701	1727	1808	1783	1759	1642	1600	1581	1647	1679	1638	1684	1581	1587	1600	1603	1626	1601	1631	1599	1581	1582	1610	1575	1563	1611	1608	1611	1623	1638	1665	1666	1690	1709	1697	1638	1710	1638	1686	1691	1666	1696
1625	1618	1686	1645	1658	1610	1662	1668	1655	1658	1635	1663	1586	1613	1573	1598	1540	1537	1606	1500	1553	1536	1480	1527	1529	1478	1498	1519	1516	1450	1502	1488	1547	1518	1496	1482	1503	1558	1523	1602	1625	1572	1633	1634	1603	1533	1560	1554	1574	1564
2067	2013	1934	1966	1993	1985	1951	1941	2023	1956	1939	2010	1930	1924	1905	1925	1902	1899	1837	1849	1860	1793	1836	1856	1884	1788	1830	1796	1833	1831	1792	1791	1798	1796	1833	1800	1846	1798	1894	1909	1944	1942	1924	1872	1899	1932	1948	1931	1864	1859
1923	1915	1920	1913	1911	1931	1850	1873	1861	1943	1919	1951	1915	1836	1871	1839	1828	1837	1792	1837	1824	1794	1778	1789	1732	1808	1743	1775	1754	1793	1769	1675	1751	1795	1829	1771	1817	1799	1815	1794	1840	1831	1855	1805	1832	1919	1863	1867	1833	1881
2859	2859	2952	2890	2840	2931	2871	2900	2885	2897	2873	2912	2891	2888	2822	2833	2731	2787	2763	2774	2769	2721	2650	2702	2781	2771	2764	2731	2682	2752	2707	2713	2762	2721	2736	2711	2817	2808	2902	2820	2821	2814	2876	2947	2914	2811	2864	2879	2882	2898
1791	1874	1840	1830	1829	1854	1836	1899	1840	1878	1841	1831	1823	1785	1810	1769	1759	1804	1776	1752	1743	1765	1723	1732	1778	1716	1713	1752	1772	1734	1700	1688	1689	1633	1773	1758	1780	1814	1840	1825	1812	1805	1783	1767	1839	1763	1814	1784	1795	1774
1833	1866	1851	1819	1886	1822	1809	1838	1828	1869	1908	1934	1763	1814	1814	1837	1743	1744	1795	1775	1774	1738	1693	1693	1745	1711	1738	1730	1685	1703	1686	1677	1693	1710	1710	1720	1709	1735	1755	1779	1769	1781	1843	1775	1816	1771	1849	1801	1817	1832
2150	2138	2100	2044	2113	2071	2073	2087	2109	2130	2134	2075	2061	2050	2077	2005	2050	1962	1991	1961	1986	1920	1918	1940	1969	1894	1891	1896	1875	1846	1902	1904	1875	1841	1917	1933	1904	1991	1903	1992	2011	2045	2049	2054	2052	2025	2072	2038	2035	2089
1874	1860	1822	1905	1919	1941	1843	1909	1903	1891	1893	1900	1862	1887	1899	1825	1811	1765	1778	1706	1725	1767	1688	1736	1673	1696	1669	1712	1705	1720	1672	1631	1639	1706	1674	1701	1724	1736	1748	1763	1734	1787	1819	1832	1847	1805	1789	1787	1866	1842
1667	1684	1668	1667	1658	1667	1669	1668	1634	1713	1696	1637	1648	1643	1647	1671	1653	1671	1640	1542	1626	1604	1663	1596	1614	1561	1617	1600	1580	1603	1553	1550	1583	1601	1649	1625	1647	1626	1581	1663	1627	1643	1715	1658	1645	1654	1682	1631	1712	1713
2391	2351	2310	2387	2233	2376	2388	2387	2391	2371	2358	2311	2328	2354	2351	2294	2307	2285	2355	2253	2314	2201	2262	2243	2279	2157	2242	2271	2224	2168	2155	2215	2189	2261	2263	2252	2293	2248	2368	2345	2373	2350	2331	2382	2347	2347	2325	2378	2319	2395
1709	1739	1739	1675	1761	1704	1694	1702	1687	1707	1738	1717	1703	1688	1697	1636	1672	1623	1643	1641	1645	1625	1606	1610	1634	1641	1618	1614	1560	1627	1599	1563	1594	1584	1624	1652	1609	1605	1616	1662	1641	1681	1683	1696	1684	1658	1712	1725	1692	1677
2553	2526	2544	2534	2518	2570	2601	2523	2547	2556	2526	2597	2521	2532	2482	2490	2463	2443	2463	2531	2440	2427	2507	2401	2439	2511	2396	2378	2454	2343	2427	2375	2425	2473	2474	2463	2442	2479	2501	2530	2526	2517	2567	2620	2556	2480	2569	2561	2553	2573
1881	1927	1926	1918	1923	1886	1874	1918	1912	1916	1917	1933	1865	1859	1858	1787	1791	1790	1769	1800	1784	1724	1768	1773	1733	1749	1682	1681	1699	1723	1705	1696	1694	1679	1743	1766	1757	1797	1774	1784	1811	1824	1794	1843	1822	1835	1823	1832	1816	1850
2512	2525	2561	2624	2572	2526	2476	2629	2571	2497	2579	2546	2458	2493	2477	2407	2461	2414	2417	2375	2337	2409	2342	2353	2358	2391	2321	2308	2300	2315	2284	2306	2331	2331	2393	2409	2421	2403	2418	2472	2432	2495	2447	2512	2534	2513	2450	2477	2478	2483
1906	1930	2029	1968	1921	1930	1975	1973	1965	1922	1975	1954	1944	1871	1920	1900	1843	1837	1821	1805	1863	1751	1800	1793	1811	1744	1751	1788	1824	1798	1734	1828	1772	1801	1772	1736	1852	1782	1853	1819	1893	1872	1852	1836	1876	1868	1905	1849	1907	1838
1989	2006	1986	2035	1981	2006	2052	2005	1964	2059	1983	2046	1994	1949	1939	1935	1927	1978	1924	1911	1882	1929	1879	1884	1935	1872	1860	1845	1862	1909	1776	1830	1818	1908	1888	1898	1849	1831	1956	1933	1936	1936	1998	1956	2020	1962	1984	1931	1998	1952
2158	2174	2158	2146	2148	2206	2120	2130	2162	2167	2201	2184	2125	2175	2131	2083	2053	2011	2025	2008	1997	2000	1899	1954	1967	1921	1900	1945	1894	1913	1926	1855	1974	1927	1969	1936	2020	2011	1900	2005	2067	2050	2066	2065	2087	2060	2084	2067	2069	2013
1999	1975	1988	1950	2016	2068	2066	1968	2028	2054	2006	2036	1992	1953	1985	1905	1896	1920	1878	1900	1826	1851	1767	1813	1799	1796	1842	1730	1796	1839	1748	1804	1756	1809	1783	1826	1842	1836	1871	1923	1907	1891	1985	1932	1922	1917	1931	1946	1918	1876
1759	1725	1752	1730	1733	1763	1800	1706	1759	1717	1728	1716	1767	1673	1676	1645	1638	1639	1634	1622	1644	1639	1624	1630	1589	1583	1611	1638	1592	1620	1582	1586	1631	1573	1666	1627	1675	1637	1662	1629	1740	1725	1725	1698	1732	1723	1691	1719	1700	1636
1719	1801	1699	1708	1683	1728	1708	1695	1681	1711	1678	1747	1718	1728	1683	1630	1670	1683	1633	1627	1620	1598	1599	1573	1589	1602	1594	1548	1568	1590	1555	1588	1529	1594	1610	1578	1629	1633	1625	1649	1672	1645	1686	1667	1624	1667	1662	1668	1689	1664
1874	1833	1830	1853	1904	1886	1888	1892	1877	1859	1904	1866	1863	1827	1790	1777	1829	1764	1698	1782	1776	1714	1740	1665	1713	1715	1729	1691	1739	1745	1687	1646	1648	1622	1690	1690	1682	1751	1733	1775	1733	1791	1771	1791	1769	1787	1783	1778	1789	1768
2022	2022	1986	1968	2009	2021	2025	1998	2028	1948	2013	2005	2032	1949	2024	1912	1979	1947	1976	1939	1906	1935	1936	1871	1985	1931	1940	1821	1928	1897	1955	1937	1920	1906	1886	2003	1969	1958	1975	2014	1973	1990	1952	2003	2016	2000	2048	2055	2037	1947
2382	2452	2406	2370	2386	2419	2377	2386	2400	2416	2387	2359	2350	2329	2308	2343	2253	2273	2260	2193	2261	2236	2194	2208	2153	2183	2156	2171	2174	2141	2168	2116	2188	2209	2240	2146	2224	2304	2307	2313	2354	2336	2364	2248	2332	2286	2393	2362	2283	2338
1879	1912	1830	1811	1905	1795	1787	1835	1780	1898	1851	1861	1822	1781	1760	1756	1771	1762	1696	1750	1766	1689	1692	1706	1660	1655	1695	1674	1684	1664	1677	1613	1599	1690	1696	1697	1780	1690	1732	1729	1779	1767	1765	1841	1776	1714	1796	1741	1729	1766
2521	2491	2457	2524	2551	2546	2500	2522	2433	2542	2472	2526	2453	2473	2532	2474	2450	2415	2437	2444	2419	2482	2376	2324	2421	2347	2371	2419	2415	2426	2416	2383	2502	2476	2488	2380	2465	2439	2404	2522	2529	2482	2509	2512	2583	2488	2548	2531	2481	2562
1891	1911	1948	1896	1876	1873	1905	1918	1865	1924	1871	1909	1867	1882	1867	1881	1784	1768	1789	1804	1794	1754	1785	1748	1688	1740	1719	1725	1755	1746	1775	1763	1698	1716	1725	1714	1793	1733	1788	1802	1828	1875	1819	1813	1835	1897	1820	1819	1876	1789
2470	2502	2487	2458	2548	2461	2505	2476	2511	2523	2482	2479	2438	2474	2490	2494	2446	2387	2410	2446	2412	2350	2400	2386	2394	2342	2415	2345	2362	2350	2378	2378	2376	2393	2467	2385	2390	2377	2462	2439	2441	2512	2456	2459	2495	2512	2532	2441	2504	2518
1698	1772	1768	1772	1803	1752	1784	1770	1789	1741	1808	1813	1728	1775	1770	1754	1711	1718	1667	1767	1741	1673	1699	1712	1704	1698	1719	1709	1699	1704	1672	1673	1706	1733	1703	1679	1710	1673	1734	1706	1738	1783	1740	1766	1781	1755	1780	1799	1761	1768
1615	1619	1643	1639	1669	1594	1660	1650	1683	1670	1679	1633	1621	1645	1590	1597	1556	1519	1555	1542	1504	1554	1456	1480	1511	1460	1465	1449	1482	1495	1483	1459	1442	1449	1461	1514	1536	1580	1526	1575	1524	1525	1586	1613	1640	1551	1554	1567	1584	1586
1442	1508	1478	1472	1517	1486	1516	1510	1536	1480	1450	1526	1489	1457	1490	1488	1407	1438	1378	1454	1373	1428	1369	1440	1367	1370	1419	1418	1378	1397	1412	1365	1360	1354	1447	1402	1447	1423	1474	1426	1422	1468	1454	1487	1466	1435	1445	1433	1459	1451
1785	1780	1775	1772	1785	1812	1786	1819	1821	1813	1782	1797	1841	1688	1751	1709	1723	1664	1701	1690	1663	1639	1633	1696	1666	1617	1638	1614	1631	1579	1612	1562	1615	1645	1593	1630	1688	1610	1660	1696	1709	1674	1732	1816	1744	1739	1685	1723	1728	1716
1701	1756	1784	1740	1741	1797	1738	1771	1806	1711	1837	1775	1725	1763	1704	1727	1685	1641	1641	1637	1629	1697	1633	1627	1577	1597	1594	1623	1587	1529	1604	1536	1582	1573	1576	1638	1630	1596	1646	1681	1702	1654	1717	1683	1655	1699	1696	1643	1722	1688
1632	1630	1660	1671	1640	1681	1737	1672	1676	1658	1701	1665	1647	1641	1687	1678	1588	1615	1631	1604	1646	1647	1560	1520	1596	1568	1615	1604	1599	1569	1546	1569	1616	1643	1630	1611	1638	1598	1576	1664	1681	1655	1678	1663	1634	1644	1666	1617	1659	1706
1621	1572	1570	1535	1593	1575	1584	1549	1567	1583	1577	1554	1561	1590	1574	1506	1542	1509	1493	1500	1464	1490	1479	1507	1447	1491	1429	1446	1438	1432	1461	1473	1488	1429	1369	1457	1487	1491	1497	1484	1501	1538	1520	1536	1492	1529	1565	1539	1551	1542
1495	1539	1548	1472	1471	1559	1508	1510	1534	1451	1484	1496	1495	1482	1458	1434	1450	1420	1381	1374	1402	1407	1416	1432	1342	1406	1377	1356	1363	1361	1328	1337	1389	1384	1351	1374	1381	1439	1418	1446	1432	1481	1418	1384	1469	1459	1458	1423	1458	1427
1943	1882	1866	1924	1885	1891	1850	1947	1937	1906	1925	1938	1974	1919	1875	1813	1778	1836	1791	1797	1779	1769	1771	1691	1718	1776	1716	1762	1756	1737	1720	1659	1703	1704	1700	1761	1793	1751	1777	1852	1768	1865	1877	1825	1818	1872	1876	1861	1781	1884
2022	2080	2071	2073	2091	2040	2103	2086	2078	2081	2139	2091	2064	2025	2033	2060	2046	1989	1941	1938	1988	1966	1920	1892	1916	1869	1900	1873	1849	1900	1885	1831	1859	1917	1907	1846	1919	1927	1923	1986	2001	2009	2012	1997	2030	2063	1986	2058	2031	1997
1935	1933	1901	1884	1957	1894	1953	1926	1926	1956	1966	1941	1936	1880	1933	1916	1838	1893	1823	1880	1827	1881	1882	1789	1808	1831	1833	1822	1807	1820	1752	1799	1803	1845	1853	1836	1872	1847	1784	1829	1872	1844	1937	1969	1881	1906	1892	1908	1915	1908
1751	1741	1711	1804	1774	1790	1783	1799	1817	1795	1812	1750	1743	1759	1696	1730	1723	1727	1741	1720	1665	1721	1665	1688	1670	1637	1680	1667	1671	1647	1659	1672	1612	1662	1653	1650	1661	1710	1749	1716	1813	1689	1774	1808	1779	1736	1784	1745	1743	1697
1872	1895	1883	1831	1932	1829	1882	1890	1910	1942	1858	1949	1870	1851	1794	1805	1833	1819	1768	1792	1773	1804	1774	1776	1727	1738	1740	1697	1762	1756	1763	1745	1709	1790	1754	1767	1794	1801	1875	1754	1836	1833	1893	1922	1860	1831	1836	1847	1884	1833
2028	1979	1930	1946	1951	2012	1956	2009	1987	1950	1963	1996	1949	1975	1932	1905	1881	1890	1929	1880	1808	1846	1850	1744	1826	1777	1817	1779	1797	1773	1778	1794	1788	1779	1784	1837	1787	1899	1872	1841	1898	1871	1890	1920	1911	1880	1930	1916	1894	1892
2457	2417	2431	2466	2417	2410	2453	2497	2468	2510	2456	2473	2478	2432	2400	2399	2381	2354	2358	2336	2275	2266	2203	2245	2291	2271	2272	2244	2216	2254	2300	2244	2283	2348	2312	2321	2322	2296	2436	2336	2372	2377	2427	2412	2413	2387	2392	2428	2381	2365
1761	1763	1770	1822	1842	1736	1785	1798	1821	1795	1776	1789	1842	1759	1765	1718	1696	1701	1784	1728	1716	1706	1726	1716	1719	1703	1699	1655	1706	1628	1669	1693	1706	1655	1743	1741	1728	1708	1736	1718	1763	1765	1778	1791	1778	1753	1722	1765	1774	1740
1966	1938	1881	1880	1939	1946	1890	1967	1937	1935	1897	1940	1928	1861	1880	1853	1861	1855	1842	1779	1808	1737	1773	1772	1760	1737	1742	1744	1744	1716	1788	1741	1766	1738	1802	1759	1756	1768	1779	1746	1803	1846	1860	1836	1813	1820	1876	1909	1828	1779
2039	2040	2077	1980	2065	1976	2050	2057	2034	2003	2104	2054	2038	1979	1909	1945	1977	1940	1901	1889	1847	1900	1844	1865	1865	1933	1818	1784	1825	1793	1822	1817	1799	1854	1815	1831	1852	1895	1977	1954	1921	1988	2021	1984	1933	1944	1920	1951	1954	1940
2327	2385	2357	2345	2362	2319	2307	2305	2323	2368	2366	2362	2301	2286	2266	2181	2201	2127	2138	2195	2130	2112	2123	2065	2082	2086	2034	2132	2077	2060	2052	2002	1999	2123	2050	2067	2144	2113	2152	2163	2215	2162	2236	2301	2268	2224	2252	2188	2273	2232
2295	2257	2231	2258	2294	2331	2321	2340	2284	2345	2300	2241	2280	2253	2272	2238	2254	2174	2176	2125	2090	2142	2093	2114	2155	2087	2130	2149	2090	2115	2055	2072	2058	2116	2085	2076	2180	2158	2164	2175	2142	2177	2234	2168	2231	2230	2302	2236	2254	2162
1752	1639	1638	1663	1680	1683	1659	1680	1660	1692	1643	1683	1696	1653	1601	1634	1596	1624	1594	1596	1599	1593	1586	1609	1582	1547	1600	1558	1542	1594	1519	1559	1602	1576	1587	1606	1568	1667	1589	1634	1677	1634	1674	1677	1621	1652	1737	1708	1674	1690
1731	1710	1722	1729	1706	1747	1730	1698	1719	1782	1687	1742	1718	1748	1664	1664	1636	1625	1667	1639	1573	1575	1615	1560	1569	1534	1586	1581	1612	1555	1541	1556	1594	1542	1575	1578	1601	1597	1605	1674	1652	1635	1710	1679	1709	1679	1687	1685	1676	1641
1989	2002	1953	1960	2007	2030	1990	2027	1974	2048	2040	1990	1987	1983	1947	1930	1931	1876	1915	1846	1843	1801	1780	1781	1757	1860	1798	1786	1721	1783	1769	1799	1799	1785	1774	1813	1903	1830	1878	1891	1883	1859	1926	1973	1919	1899	1837	1894	1856	1909
1912	1955	1942	1914	1853	1915	1968	1886	1929	1994	1919	1976	1890	1898	1912	1923	1884	1799	1862	1833	1843	1814	1781	1832	1792	1774	1774	1805	1813	1726	1793	1792	1774	1781	1758	1778	1797	1884	1861	1839	1817	1813	1975	1852	1825	1849	1888	1876	1868	1901
1904	1874	1862	1861	1859	1847	1901	1851	1854	1878	1887	1848	1845	1837	1808	1774	1815	1711	1747	1817	1749	1692	1716	1712	1737	1719	1703	1746	1757	1798	1725	1705	1728	1760	1757	1778	1783	1752	1754	1741	1754	1787	1826	1889	1808	1793	1828	1769	1819	1874
2010	2045	2051	2032	2005	2024	2005	1999	2027	2072	2027	2008	2070	1945	1930	1959	1951	1978	1874	1916	1886	1882	1909	1825	1953	1866	1871	1898	1846	1869	1898	1875	1842	1934	1911	1933	1933	1937	2005	1925	1999	1988	2050	2006	1999	1937	1992	1962	1957	1994
1485	1511	1496	1502	1489	1529	1425	1456	1495	1425	1512	1472	1504	1503	1484	1405	1411	1434	1403	1426	1431	1363	1381	1435	1404	1371	1350	1362	1372	1354	1388	1345	1381	1422	1412	1339	1423	1390	1427	1399	1379	1423	1463	1411	1390	1434	1428	1420	1431	1464
1585	1594	1594	1551	1583	1569	1569	1613	1578	1589	1588	1555	1557	1581	1602	1534	1581	1511	1521	1512	1507	1452	1470	1482	1521	1463	1491	1462	1468	1430	1505	1475	1485	1501	1491	1474	1489	1488	1511	1544	1519	1544	1527	1584	1515	1548	1572	1582	1535	1544
1824	1815	1767	1805	1838	1726	1793	1759	1833	1833	1770	1848	1777	1824	1716	1781	1699	1697	1722	1689	1693	1675	1649	1669	1684	1605	1642	1618	1662	1639	1644	1636	1625	1633	1583	1691	1720	1673	1706	1652	1687	1718	1791	1790	1772	1786	1724	1767	1754	1768
1344	1358	1334	1345	1301	1353	1352	1357	1340	1362	1305	1350	1352	1311	1270	1351	1311	1318	1292	1297	1242	1335	1235	1302	1283	1264	1282	1274	1247	1246	1263	1303	1256	1275	1264	1226	1312	1249	1279	1269	1356	1362	1284	1346	1341	1344	1329	1288	1321	1350
2148	2095	2177	2084	2163	2173	2204	2167	2167	2141	2185	2199	2141	2147	2173	2103	2036	2115	2047	2051	2012	2033	2049	2027	2008	1993	2050	1953	1988	2010	2032	1988	2025	2026	2012	2073	2134	2042	2060	2061	2133	2084	2066	2139	2101	2187	2132	2131	2115	2148
1815	1764	1799	1791	1784	1801	1759	1780	1746	1735	1712	1781	1708	1771	1648	1726	1683	1653	1654	1643	1654	1632	1644	1615	1615	1615	1645	1654	1631	1624	1602	1610	1647	1626	1651	1635	1671	1685	1740	1768	1747	1737	1712	1726	1740	1725	1716	1702	1753	1709
2085	2062	2098	2163	2067	2108	2090	2090	2150	2141	2069	2077	2083	2149	1991	2047	2003	2059	2001	1953	1983	1976	1982	2010	1918	1970	1977	1986	1960	1853	1940	1939	1942	1954	1956	1892	1992	1999	1990	2018	2023	2045	1992	2058	2035	2040	2047	2004	2079	2072
2227	2257	2213	2232	2225	2257	2270	2238	2225	2229	2248	2170	2290	2198	2201	2148	2227	2089	2103	2127	2033	2133	2038	2042	2107	2026	2007	1933	2039	1958	2002	2005	1969	2006	2004	2003	2048	2088	2051	2086	2169	2073	2181	2143	2218	2168	2173	2190	2178	2183
1572	1535	1540	1529	1505	1548	1553	1520	1485	1533	1573	1600	1456	1460	1526	1462	1468	1415	1424	1413	1389	1425	1402	1436	1408	1334	1368	1368	1317	1388	1331	1335	1348	1363	1319	1361	1400	1376	1429	1405	1439	1438	1439	1490	1464	1456	1444	1451	1441	1463
1625	1648	1655	1653	1680	1662	1720	1715	1674	1699	1713	1650	1640	1660	1651	1670	1598	1616	1624	1599	1546	1575	1541	1500	1571	1533	1499	1554	1490	1523	1501	1497	1496	1490	1502	1525	1525	1585	1554	1609	1629	1596	1584	1536	1590	1645	1600	1654	1609	1575
1830	1823	1822	1823	1829	1781	1787	1828	1806	1816	1768	1800	1799	1822	1826	1790	1788	1776	1757	1762	1758	1712	1666	1740	1733	1691	1785	1683	1722	1735	1779	1726	1735	1748	1748	1724	1755	1716	1812	1802	1748	1768	1801	1811	1785	1823	1774	1820	1763	1853
1468	1444	1461	1461	1494	1446	1512	1457	1514	1501	1483	1450	1471	1453	1445	1448	1407	1458	1389	1382	1390	1396	1353	1412	1343	1351	1378	1398	1351	1338	1357	1374	1391	1350	1413	1357	1405	1404	1421	1436	1434	1470	1438	1417	1434	1456	1448	1492	1380	1478
2040	2037	2081	2035	2064	2071	2048	1972	2102	2038	2043	2083	2036	2019	2032	2008	2013	2013	1973	2008	1971	2000	2055	1878	1932	1951	1945	1987	1903	1966	1977	1987	1902	1972	1909	1973	2083	2078	1997	2056	2037	2023	2086	2046	2036	2101	2042	2020	2073	2109
1429	1483	1394	1433	1462	1402	1435	1433	1438	1395	1475	1434	1393	1400	1382	1381	1394	1339	1362	1304	1357	1343	1303	1343	1329	1343	1320	1346	1321	1362	1314	1339	1348	1359	1298	1342	1369	1361	1386	1364	1394	1320	1398	1406	1374	1366	1385	1385	1372	1399
2281	2294	2287	2296	2227	2216	2247	2255	2256	2329	2348	2259	2247	2228	2187	2169	2170	2147	2110	2106	2056	2078	2051	2017	2065	2025	2014	2025	2016	2021	1990	2004	2059	1982	1983	2023	2075	2012	2074	2168	2107	2159	2218	2147	2131	2167	2188	2188	2203	2166
1733	1690	1707	1679	1698	1698	1714	1640	1645	1691	1672	1664	1692	1605	1628	1628	1552	1587	1598	1556	1494	1550	1544	1519	1492	1509	1502	1492	1510	1546	1495	1485	1464	1504	1487	1517	1522	1527	1533	1574	1581	1610	1578	1612	1662	1588	1634	1555	1599	1620
1547	1642	1558	1568	1597	1581	1583	1601	1600	1563	1601	1617	1568	1589	1583	1537	1479	1521	1546	1532	1473	1460	1473	1443	1449	1462	1463	1468	1433	1414	1379	1454	1440	1460	1424	1486	1467	1452	1463	1509	1510	1456	1581	1519	1568	1533	1541	1513	1518	1494
2036	2038	2038	2014	2058	2022	2042	2049	2078	2051	2024	2028	2029	2001	1980	1963	1912	1873	1951	1990	1907	1927	1891	1836	1904	1812	1844	1801	1829	1840	1851	1910	1860	1870	1864	1932	1903	1932	1869	1938	1954	2033	1942	1937	1954	1980	1957	1985	1998	2004
1872	1864	1905	1904	1860	1853	1881	1862	1899	1895	1849	1878	1899	1807	1879	1858	1850	1752	1823	1822	1786	1766	1713	1717	1729	1713	1713	1727	1757	1701	1674	1691	1697	1735	1757	1738	1745	1796	1822	1872	1775	1815	1854	1857	1867	1916	1820	1766	1841	1826
2433	2383	2441	2425	2391	2391	2363	2453	2356	2379	2400	2403	2322	2397	2324	2288	2355	2270	2257	2253	2275	2290	2213	2227	2234	2261	2202	2210	2228	2184	2185	2283	2240	2247	2215	2191	2305	2237	2309	2334	2317	2322	2422	2320	2301	2375	2340	2375	2378	2360
2082	2119	2102	2091	2156	2161	2136	2164	2120	2126	2160	2143	2125	2086	2067	2067	2081	2021	2032	2028	2046	2023	1968	1955	1995	1996	2020	1967	1984	1982	1949	2002	1937	1984	1961	2040	2030	1989	2083	2037	2092	2068	2080	2123	2117	2116	2085	2111	2066	2061
2298	2310	2329	2367	2296	2336	2384	2366	2317	2324	2361	2357	2365	2328	2306	2319	2306	2223	2182	2217	2156	2179	2156	2108	2174	2171	2093	2111	2177	2172	2127	2145	2154	2195	2140	2209	2188	2135	2234	2205	2234	2302	2295	2299	2354	2293	2253	2341	2336	2268
3451	3554	3439	3405	3487	3466	3514	3514	3415	3497	3541	3481	3401	3451	3361	3480	3329	3427	3365	3472	3352	3453	3325	3384	3385	3363	3401	3415	3331	3335	3338	3331	3367	3372	3447	3414	3462	3458	3487	3456	3499	3381	3566	3469	3531	3585	3526	3549	3531	3533
1995	2026	2028	1991	1949	1952	1988	1997	2010	2014	2056	2001	1985	1975	1964	1965	1912	1937	1924	1909	1840	1859	1824	1891	1802	1892	1895	1825	1835	1832	1878	1756	1857	1870	1818	1893	1888	1924	1919	1916	1917	1951	1956	1966	1946	2014	1938	1962	2011	1967
2085	2076	2124	2115	2132	2083	2094	2115	2133	2125	2074	2075	2039	1980	2077	2064	2008	2023	2076	1973	2055	2054	2019	1930	1958	1941	2023	1974	1961	1973	1987	1893	1979	1958	2011	1974	1969	1945	1963	2027	2020	2080	2117	2020	2092	2073	2047	2065	2028	2075
2731	2756	2706	2775	2739	2749	2776	2783	2762	2750	2754	2745	2701	2695	2710	2724	2679	2623	2633	2631	2555	2582	2677	2540	2581	2590	2632	2581	2615	2527	2567	2563	2621	2647	2652	2616	2631	2678	2642	2688	2660	2756	2688	2724	2749	2819	2723	2671	2760	2714
2276	2225	2222	2319	2252	2260	2185	2271	2273	2255	2335	2235	2208	2227	2177	2149	2195	2120	2133	2097	2062	2144	2027	2085	2086	2014	2096	2014	2106	2086	2085	2032	2028	2036	2090	1963	2093	2100	2135	2137	2135	2201	2256	2188	2261	2120	2161	2205	2181	2215
2400	2379	2377	2366	2414	2361	2313	2362	2377	2392	2419	2356	2362	2378	2327	2309	2278	2316	2231	2248	2224	2142	2184	2143	2244	2169	2168	2092	2171	2115	2207	2198	2141	2126	2145	2217	2187	2196	2275	2228	2335	2286	2237	2291	2299	2373	2311	2290	2313	2291
2732	2610	2665	2705	2676	2636	2700	2673	2682	2666	2744	2720	2604	2682	2643	2570	2585	2624	2581	2600	2575	2528	2509	2469	2504	2524	2494	2520	2434	2462	2486	2493	2505	2578	2544	2514	2554	2592	2584	2595	2648	2656	2655	2709	2697	2641	2692	2635	2679	2635
1978	2014	2032	2038	2005	2053	2009	2062	2073	1989	2024	2030	1976	2002	1990	1954	1954	1966	1917	1957	1915	1938	1848	1837	1918	1854	1926	1858	1844	1865	1870	1868	1908	1902	1898	1887	1885	1965	1951	1930	1957	1968	1975	1935	1937	1973	1981	1988	2015	1974
2175	2223	2190	2219	2183	2213	2199	2267	2234	2219	2243	2192	2184	2162	2223	2134	2181	2133	2144	2127	2092	2120	2039	2137	2103	2087	1989	2040	2010	2065	2093	2003	2095	2010	2095	2097	2082	2086	2161	2151	2166	2178	2173	2192	2185	2126	2202	2188	2212	2193
2205	2129	2181	2256	2204	2217	2235	2194	2247	2168	2210	2243	2190	2173	2165	2165	2095	2078	2080	2110	2013	2052	1965	2007	2005	2067	1969	1990	1985	2014	2031	1979	2020	2037	2120	1985	2048	2047	2077	2056	2063	2097	2166	2122	2140	2141	2100	2134	2141	2125
2171	2237	2182	2145	2148	2121	2177	2140	2184	2223	2120	2212	2129	2137	2148	2121	2015	2088	2036	2111	1964	2014	2043	2033	1954	1970	1973	2001	1990	2017	2005	2014	1966	1978	1990	2027	2072	1987	2020	2088	2044	2100	2154	2123	2110	2099	2078	2073	2123	2208
1965	1953	1962	1949	1982	1929	2021	1960	1984	1925	2009	1977	1950	1941	1968	1905	1902	1920	1881	1866	1815	1831	1856	1789	1840	1818	1807	1754	1787	1787	1775	1829	1813	1826	1807	1824	1780	1843	1842	1886	1923	1937	1866	1967	1992	1924	1956	1936	1889	1962
1985	1948	1988	2021	1947	1967	1904	1926	1935	1955	2003	1974	1903	1883	1883	1883	1882	1837	1853	1857	1855	1840	1851	1858	1755	1850	1770	1765	1781	1738	1792	1811	1825	1732	1788	1816	1845	1791	1868	1864	1873	1880	1870	1917	1965	1930	1920	1942	1887	1879
1768	1819	1788	1789	1780	1775	1761	1768	1792	1806	1755	1754	1751	1806	1720	1674	1665	1743	1658	1662	1676	1698	1626	1613	1606	1656	1597	1655	1630	1607	1623	1649	1635	1644	1660	1659	1665	1673	1646	1665	1724	1728	1741	1726	1724	1773	1707	1763	1766	1779
2133	2192	2178	2236	2166	2192	2222	2214	2136	2233	2116	2145	2116	2151	2058	2065	2076	2068	1997	2003	2020	2003	1994	1972	1952	1962	1915	1937	1918	1938	1877	1886	1935	1907	1921	2021	1969	1911	1984	2000	2069	2043	2096	2090	2025	2072	2092	2009	2069	2118
2478	2551	2559	2496	2533	2470	2567	2576	2533	2505	2554	2502	2502	2565	2446	2400	2464	2477	2417	2394	2434	2391	2361	2349	2335	2382	2342	2369	2357	2326	2433	2360	2363	2417	2378	2417	2414	2422	2451	2466	2533	2548	2476	2548	2442	2503	2596	2534	2525	2437
2054	2041	2062	2056	2099	2050	2070	2047	2113	2070	2115	2047	2063	2031	2046	2084	1987	1961	1962	1943	1948	1914	1886	1930	1896	1940	1862	1884	1862	1895	1908	1858	1888	1913	1898	1886	1943	1926	1967	1917	1944	1995	2031	2053	2017	2007	2019	2033	2029	2063
2032	1963	2052	2044	2006	2028	1998	2050	2054	2023	2043	2038	2016	2047	1983	1997	2000	1995	1962	2000	1952	1978	1996	1921	1887	2001	1951	1932	1986	1964	1917	1958	1898	1955	1935	2036	1974	2010	1960	1992	2002	2038	2029	2022	2004	2048	1978	1973	2031	2045
1707	1760	1786	1780	1763	1731	1779	1765	1822	1808	1844	1743	1728	1733	1721	1757	1718	1701	1686	1661	1609	1597	1586	1597	1602	1642	1608	1620	1570	1619	1579	1618	1624	1633	1642	1634	1659	1661	1657	1689	1650	1697	1752	1689	1760	1716	1757	1720	1706	1707
1765	1718	1692	1730	1708	1740	1701	1709	1727	1745	1766	1697	1635	1691	1646	1661	1640	1678	1692	1612	1607	1570	1646	1545	1511	1619	1566	1521	1569	1563	1558	1551	1521	1617	1540	1589	1548	1612	1664	1620	1628	1640	1693	1651	1633	1645	1640	1666	1653	1627
1879	1829	1843	1907	1872	1881	1910	1900	1931	1879	1888	1856	1880	1862	1872	1758	1811	1726	1721	1750	1751	1743	1731	1746	1704	1725	1733	1688	1648	1713	1651	1643	1704	1657	1728	1714	1749	1750	1736	1826	1797	1829	1823	1775	1755	1817	1829	1830	1818	1840
1946	1903	1987	1924	1917	1877	1897	1895	1929	1914	1973	1918	1922	1871	1854	1856	1835	1815	1804	1805	1780	1785	1729	1820	1753	1764	1800	1762	1729	1783	1753	1776	1718	1810	1737	1760	1815	1842	1786	1875	1866	1846	1885	1897	1836	1851	1864	1903	1905	1911
2563	2553	2576	2573	2546	2591	2545	2476	2541	2576	2552	2587	2544	2487	2513	2520	2543	2514	2487	2417	2479	2458	2433	2411	2480	2427	2400	2535	2402	2393	2422	2450	2430	2422	2455	2438	2496	2482	2506	2538	2555	2560	2508	2533	2544	2567	2615	2567	2578	2539
1733	1751	1788	1686	1785	1712	1762	1764	1781	1755	1751	1732	1778	1737	1699	1751	1717	1663	1696	1652	1648	1700	1658	1670	1689	1684	1632	1589	1649	1592	1649	1611	1645	1602	1684	1659	1689	1712	1652	1676	1751	1749	1730	1755	1742	1743	1675	1753	1758	1748
2226	2218	2237	2124	2209	2153	2176	2203	2270	2226	2198	2181	2173	2172	2166	2125	2116	2059	2094	2083	2108	2042	2058	2031	2002	2057	1998	2075	2038	1998	2009	2029	2002	1991	2070	2056	2053	2031	2127	2111	2128	2151	2176	2101	2154	2163	2062	2168	2145	2169
1737	1742	1806	1770	1772	1761	1753	1735	1750	1721	1747	1721	1720	1804	1766	1735	1658	1744	1674	1674	1646	1609	1621	1646	1690	1561	1647	1633	1551	1602	1603	1578	1609	1577	1602	1632	1664	1645	1643	1683	1739	1663	1764	1736	1666	1718	1756	1722	1643	1679
1696	1727	1745	1665	1736	1740	1734	1715	1737	1736	1701	1672	1690	1673	1658	1698	1692	1588	1668	1631	1627	1611	1626	1587	1597	1543	1598	1541	1615	1614	1571	1578	1581	1583	1600	1616	1664	1653	1612	1679	1624	1664	1697	1646	1658	1685	1728	1697	1671	1685
2160	2084	2145	2075	2105	2119	2125	2188	2161	2191	2156	2175	2121	2087	2101	2091	2031	1972	1947	1992	1973	1932	1934	1922	1886	1883	1884	1824	1912	1798	1856	1815	1850	1848	1939	1866	1934	1944	1987	1995	1971	2053	2033	2031	2065	2028	1994	2083	2040	2025
2126	2115	2044	2010	2052	2082	2039	2003	2100	2089	2031	2002	1991	2007	1981	1988	1991	1930	1975	1926	1972	1909	1927	1952	1916	1887	1916	1938	1895	1964	1904	1965	1943	1899	1906	1923	1983	1973	1977	1956	2014	1997	2020	2040	2009	2044	2053	2049	2000	1994
2006	2119	2089	2097	2089	2073	2047	2095	2080	2099	2098	2046	2081	2044	2023	2001	1956	1953	1985	1913	1942	1889	1875	1875	1902	1912	1900	1895	1845	1849	1816	1875	1833	1814	1852	1865	1909	1936	1913	1971	1950	2030	1970	2000	1969	2066	1963	2065	2034	1982
2597	2593	2585	2639	2633	2596	2633	2614	2592	2624	2647	2629	2637	2502	2556	2528	2565	2484	2495	2516	2498	2502	2467	2449	2431	2409	2438	2346	2337	2439	2420	2446	2374	2419	2452	2435	2531	2550	2599	2528	2565	2514	2555	2546	2562	2594	2547	2582	2560	2607
2456	2554	2441	2489	2437	2454	2450	2470	2517	2499	2492	2502	2451	2479	2398	2416	2369	2344	2309	2300	2261	2243	2310	2250	2217	2201	2176	2169	2234	2276	2161	2165	2234	2180	2251	2257	2227	2272	2307	2344	2416	2352	2416	2373	2346	2393	2386	2413	2373	2432
2072	2093	2087	2090	2093	2118	2055	2067	2024	2024	2119	2127	1992	2007	2004	2011	2008	1934	1914	1959	1939	1983	1918	1891	1879	1908	1890	1915	1802	1885	1822	1871	1874	1900	1933	1858	1948	1953	1905	1989	1985	2014	2031	2030	1995	1933	2023	2003	1997	1975
2030	2010	2062	2062	2033	2055	2091	2052	2098	2050	2056	2016	2030	2061	1982	2002	1955	2014	1912	1950	1927	1957	1886	1934	1936	1904	1970	1980	1935	1877	1907	1860	1938	1934	1919	1918	1916	1931	1933	1961	1964	2009	2073	2007	2030	2001	1987	2018	2027	2003
3093	3060	3123	3150	3119	3099	3102	3182	3039	3073	3128	3147	3141	2975	3108	3022	3010	3084	2923	2943	2919	2999	2848	2884	2876	2880	2926	2838	2810	2800	2857	2895	2807	2886	2925	2914	2869	2827	2896	3001	2988	3038	3106	3041	3093	2998	3088	3057	3024	3059
1879	1818	1852	1869	1863	1847	1845	1895	1884	1874	1857	1913	1885	1802	1811	1815	1833	1805	1836	1750	1797	1810	1734	1747	1723	1721	1709	1739	1723	1652	1695	1695	1687	1694	1740	1758	1806	1754	1782	1809	1804	1808	1810	1806	1824	1862	1809	1818	1869	1841
1954	2017	1911	1993	1987	1951	2039	2032	2049	2040	1996	1989	2006	1983	1962	1911	1957	1896	1854	1883	1852	1805	1839	1814	1765	1837	1793	1790	1808	1844	1844	1836	1857	1787	1799	1796	1846	1863	1808	1905	1876	1939	1891	1964	1909	1962	1944	1890	1923	1931
2660	2663	2648	2689	2626	2629	2718	2684	2655	2655	2696	2658	2692	2591	2601	2603	2608	2579	2582	2520	2548	2579	2486	2540	2552	2473	2514	2529	2458	2457	2482	2545	2473	2494	2529	2539	2608	2552	2517	2701	2561	2605	2650	2712	2638	2636	2696	2631	2591	2645
1905	1867	1874	1938	1911	1880	1872	1921	1881	1911	1960	1906	1884	1854	1894	1806	1841	1808	1851	1840	1778	1777	1805	1783	1825	1794	1757	1807	1765	1746	1793	1788	1762	1716	1743	1804	1787	1817	1826	1856	1858	1861	1865	1902	1906	1854	1890	1901	1908	1840
2081	2034	2087	2069	2076	1997	2036	2031	2050	2065	2052	2047	1961	2019	2020	1991	1961	1981	1989	1922	1932	1904	1904	1939	1947	1880	1848	1920	1883	1926	1872	1879	1897	1850	1916	1969	1913	1937	1923	1998	1952	2056	2023	2013	2075	1972	2040	2019	1946	2022
2104	2119	2104	2085	2075	2170	2090	2132	2168	2142	2163	2142	2077	2174	2103	2113	2082	2015	2028	2039	2028	2073	2071	2002	2046	2019	1986	2046	2044	2008	2014	2037	2142	2002	2079	2026	2064	2029	2054	2084	2101	2124	2104	2169	2129	2162	2101	2090	2096	2080
1905	1907	1874	1913	1892	1942	1933	1936	1951	1912	1937	1940	1938	1937	1905	1848	1880	1857	1822	1872	1776	1826	1796	1822	1810	1804	1815	1791	1782	1699	1751	1796	1788	1793	1857	1796	1804	1823	1797	1854	1860	1802	1957	1929	1943	1906	1850	1882	1867	1821
2025	1952	1986	1968	1939	2008	1993	1978	2080	1989	1957	2019	1959	1979	1982	1909	1864	1862	1884	1893	1852	1830	1822	1833	1868	1805	1752	1783	1829	1793	1829	1786	1774	1765	1830	1828	1861	1886	1847	1863	1922	1939	1864	1944	1938	1983	1895	1949	1916	1871
1729	1746	1734	1725	1741	1754	1700	1754	1783	1730	1722	1762	1683	1713	1696	1711	1679	1654	1695	1643	1602	1588	1628	1583	1636	1643	1603	1601	1627	1609	1589	1583	1558	1600	1597	1638	1615	1674	1642	1617	1705	1712	1708	1728	1627	1652	1665	1645	1715	1657
2621	2612	2586	2585	2582	2559	2675	2646	2591	2673	2759	2633	2583	2565	2547	2571	2603	2601	2545	2595	2508	2526	2481	2507	2462	2493	2532	2507	2499	2515	2553	2541	2508	2534	2475	2576	2543	2493	2655	2597	2672	2584	2672	2625	2661	2595	2672	2566	2615	2706
2086	2115	2102	2102	2059	2094	2092	2118	2139	2123	2169	2076	2052	2075	2038	2038	1956	1935	2003	1954	1925	1946	1901	1900	1865	1858	1903	1901	1859	1851	1871	1839	1828	1937	1876	1856	1924	1932	1967	1998	2009	1954	2017	1988	2045	2009	2010	2016	2052	2018
2192	2220	2192	2215	2278	2164	2246	2261	2296	2173	2286	2252	2226	2142	2190	2112	2183	2119	1999	2044	2031	2014	2041	2062	2019	2034	2010	2087	1985	1957	2003	1999	1953	1946	2025	2034	1998	2031	2116	2163	2061	2146	2165	2195	2165	2160	2114	2093	2115	2172
2015	1965	1976	1985	1993	1978	1957	2062	2047	2034	2046	2032	1952	1990	1936	1900	1886	1896	1859	1842	1816	1802	1853	1755	1761	1831	1763	1756	1748	1758	1800	1748	1803	1735	1737	1856	1790	1827	1841	1865	1945	1885	1867	1844	1929	1902	1944	1922	1860	1905
1869	1854	1798	1855	1788	1823	1832	1813	1833	1820	1826	1839	1824	1799	1859	1768	1797	1717	1711	1733	1639	1713	1695	1702	1644	1655	1672	1644	1630	1657	1615	1665	1643	1612	1629	1613	1685	1660	1737	1724	1709	1804	1778	1794	1810	1781	1771	1796	1770	1822
1900	1905	1936	1972	1943	1928	2012	1956	1907	1983	1938	1941	1839	1873	1910	1883	1931	1807	1866	1795	1842	1791	1811	1782	1836	1810	1836	1798	1801	1848	1766	1815	1773	1773	1826	1793	1819	1835	1855	1835	1870	1926	1950	1912	1930	1907	1886	1847	1888	1907
2512	2459	2491	2507	2503	2459	2565	2481	2510	2480	2492	2480	2454	2437	2406	2429	2437	2354	2383	2337	2265	2323	2363	2302	2263	2358	2303	2205	2312	2331	2190	2293	2297	2305	2301	2366	2354	2372	2453	2353	2365	2398	2420	2454	2419	2419	2466	2415	2438	2444
1852	1924	1830	1850	1823	1864	1855	1874	1825	1836	1890	1822	1910	1819	1746	1746	1739	1717	1785	1742	1733	1714	1656	1675	1717	1655	1649	1708	1696	1693	1670	1649	1632	1640	1679	1693	1726	1719	1736	1731	1799	1761	1737	1795	1763	1750	1745	1778	1816	1733
1400	1435	1409	1379	1443	1454	1405	1415	1418	1419	1399	1450	1456	1438	1372	1349	1373	1362	1364	1388	1363	1351	1327	1371	1350	1320	1314	1325	1296	1319	1315	1311	1325	1315	1319	1332	1330	1319	1372	1411	1339	1344	1373	1391	1416	1401	1363	1395	1373	1384
1819	1930	1953	1868	1829	1833	1831	1886	1925	1857	1898	1822	1826	1878	1898	1820	1867	1792	1821	1817	1787	1733	1722	1756	1803	1706	1731	1715	1761	1743	1756	1749	1723	1757	1763	1767	1778	1807	1800	1829	1840	1824	1860	1917	1875	1826	1816	1782	1847	1859
2916	2941	3019	2998	3080	2936	3037	3054	2999	3066	2910	2915	2937	2954	2942	2954	2959	2975	2879	2890	2913	2886	2910	2836	2922	2882	2789	2918	2851	2886	2850	2852	2901	2931	2885	2885	2948	2859	2942	2916	3059	2886	3079	3068	2922	3029	2992	2958	3035	3082
2332	2346	2337	2317	2332	2341	2244	2359	2385	2304	2277	2283	2289	2293	2280	2268	2253	2269	2191	2239	2211	2188	2238	2056	2172	2206	2160	2157	2202	2163	2100	2138	2117	2216	2122	2144	2214	2165	2242	2270	2296	2276	2241	2232	2204	2291	2215	2259	2301	2279
1533	1550	1484	1493	1488	1539	1509	1556	1537	1518	1541	1532	1548	1523	1503	1475	1459	1493	1481	1463	1412	1393	1427	1388	1335	1392	1360	1412	1379	1392	1343	1379	1423	1381	1359	1380	1400	1409	1421	1456	1461	1478	1490	1472	1467	1486	1456	1500	1472	1486
1655	1580	1694	1639	1635	1655	1611	1603	1605	1614	1648	1616	1596	1569	1607	1587	1574	1575	1507	1580	1507	1507	1501	1460	1512	1490	1479	1487	1474	1484	1506	1487	1442	1473	1517	1490	1520	1469	1565	1550	1567	1554	1605	1573	1602	1580	1583	1534	1568	1542
1885	1889	1968	1921	1997	1874	1877	1942	1886	1897	1981	1960	1895	1921	1865	1879	1847	1879	1863	1831	1836	1819	1773	1797	1762	1800	1773	1769	1758	1732	1733	1802	1834	1848	1771	1806	1847	1900	1843	1831	1866	1887	1910	1859	1822	1910	1890	1830	1877	1837
2202	2205	2208	2204	2195	2157	2231	2190	2176	2176	2096	2163	2102	2107	2131	2126	2083	2110	2111	2077	2041	2077	1988	1962	1999	1951	1976	1994	2036	1973	2049	1950	2009	1994	2019	2045	2111	2040	2110	2051	2080	2105	2127	2163	2113	2147	2146	2124	2093	2126
1900	1820	1908	1897	1873	1900	1846	1901	1842	1867	1891	1905	1905	1823	1838	1853	1816	1828	1811	1722	1762	1766	1711	1692	1735	1722	1718	1743	1718	1735	1722	1667	1734	1739	1672	1770	1778	1716	1736	1756	1780	1818	1848	1826	1823	1824	1828	1796	1803	1873
1734	1768	1766	1755	1770	1755	1782	1766	1758	1773	1752	1741	1812	1705	1767	1711	1713	1740	1683	1624	1627	1685	1642	1631	1627	1598	1629	1606	1573	1546	1630	1595	1590	1634	1604	1649	1637	1627	1643	1675	1739	1710	1739	1708	1702	1741	1774	1693	1707	1699
[truncated: 1,950 more columns]

## Sheet: 063_raw_data
402.134	404.521	406.904	409.289	411.674	414.058	416.441	418.824	421.204	423.585	425.966	428.346	430.725	433.104	435.481	437.858	440.235	442.612	444.988	447.363	449.736	452.11	454.483	456.856	459.228	461.599	463.968	466.339	468.708	471.077	473.446	475.812	478.179	480.546	482.912	485.277	487.642	490.004	492.367	494.73	497.093	499.455	501.816	504.174	506.534	508.893	511.252	513.61	515.968	518.322
1172	1161	1117	1130	1145	1087	1122	1135	1127	1091	1107	1155	1094	1122	1067	1111	1077	1075	1081	1094	1072	1052	1080	1065	1064	1089	1075	1024	1048	1065	1053	1059	1027	1054	1068	1060	1091	1076	1109	1115	1115	1094	1103	1128	1094	1108	1066	1105	1092	1125
932	924	902	932	897	908	903	911	919	891	889	908	948	916	896	865	862	903	893	894	878	892	894	856	854	896	887	851	867	898	893	882	864	866	850	870	872	865	893	892	888	885	897	890	898	892	901	890	892	881
874	910	887	899	891	886	892	889	890	892	915	899	871	877	886	869	906	876	874	828	888	865	859	859	865	887	861	856	818	864	863	866	897	851	879	883	865	869	901	859	866	899	884	906	877	881	894	884	903	859
932	973	993	976	978	949	941	1005	952	963	1000	947	975	910	966	923	921	910	896	914	925	913	906	907	926	873	912	904	904	909	925	898	884	905	914	907	946	945	937	942	985	907	943	944	939	920	962	971	964	968
791	793	798	775	789	779	806	801	773	797	768	780	763	768	789	776	771	760	729	754	751	734	737	742	745	744	759	735	754	783	739	757	739	713	751	750	756	736	769	762	772	720	754	759	784	749	771	764	758	768
873	910	893	882	929	906	895	899	873	901	898	902	878	891	854	852	860	853	861	861	834	843	865	834	843	848	874	863	837	863	849	876	861	853	871	844	826	866	829	888	871	887	897	897	869	885	866	848	864	884
886	872	880	833	864	848	849	847	863	863	834	844	832	873	861	858	834	839	840	825	789	815	833	828	805	801	824	826	819	821	822	817	817	838	824	816	824	835	836	825	838	860	825	819	830	834	844	855	823	839
924	943	911	900	939	899	922	962	925	890	903	897	912	894	915	908	905	887	888	908	901	894	885	909	908	904	888	863	895	847	882	892	884	868	901	878	877	852	907	915	929	894	893	904	918	901	955	892	930	913
745	759	713	728	736	749	741	705	699	703	722	740	736	711	731	717	699	708	705	710	689	689	743	696	726	715	693	721	694	705	708	676	709	694	693	704	704	723	721	725	713	728	711	729	711	717	702	692	730	700
921	920	897	908	902	936	918	886	920	911	886	887	891	887	902	841	880	852	846	844	867	853	861	837	834	846	881	828	835	820	867	839	848	834	829	850	872	826	859	866	847	866	875	843	901	882	863	879	843	896
852	853	841	855	860	849	829	889	846	861	855	845	832	864	847	860	837	850	844	836	869	870	827	850	837	829	804	833	837	832	865	836	806	804	819	810	867	823	833	851	822	839	836	827	849	855	854	864	855	846
782	787	789	785	809	815	783	804	800	774	829	753	808	778	769	780	777	777	758	760	741	796	766	737	773	737	755	769	742	767	776	750	777	766	758	782	757	760	775	751	755	783	787	771	798	790	766	753	808	774
932	912	908	894	905	918	892	918	908	893	899	855	880	900	886	895	885	858	882	874	878	864	868	839	858	871	845	804	851	856	853	855	860	847	867	872	867	893	873	892	859	893	913	877	887	841	892	916	873	895
1101	1091	1095	1120	1090	1083	1073	1033	1081	1071	1121	1069	1090	1059	1094	1080	1087	1073	1056	1043	1040	1023	1063	1050	1033	1031	1088	1070	1029	1037	1044	1039	1055	1031	1046	1076	1058	1078	1093	1076	1050	1053	1062	1079	1058	1085	1110	1095	1131	1086
945	948	936	899	916	890	913	928	938	914	923	915	945	921	927	903	883	891	892	900	881	867	880	899	867	887	890	867	855	867	840	873	858	875	878	858	877	893	906	903	885	911	941	887	920	914	897	889	883	892
807	809	796	826	825	817	820	805	803	813	804	811	821	784	788	806	780	784	764	788	777	749	811	759	769	755	747	745	790	757	750	781	762	758	781	762	775	773	798	794	774	787	808	817	783	800	802	778	811	791
828	808	788	793	792	820	786	791	805	798	808	784	818	776	808	808	794	773	773	794	760	774	779	792	756	777	752	778	784	794	774	747	763	781	773	774	785	757	781	780	788	767	781	795	797	793	748	777	805	814
826	830	829	836	867	837	853	870	841	811	820	827	810	831	854	841	810	848	807	851	815	814	782	827	786	795	808	805	822	789	802	814	805	802	813	800	801	795	807	845	811	808	816	815	822	834	812	819	849	836
1230	1212	1190	1229	1199	1207	1195	1219	1153	1215	1197	1215	1166	1181	1197	1224	1158	1127	1117	1115	1109	1133	1148	1137	1115	1086	1076	1117	1098	1135	1098	1119	1099	1085	1117	1129	1075	1124	1120	1154	1150	1137	1180	1178	1165	1174	1146	1207	1178	1191
853	863	832	843	826	852	840	830	856	846	849	843	812	859	826	820	820	831	830	817	781	818	796	793	789	809	828	784	802	799	805	798	807	803	827	799	824	848	797	811	813	827	837	855	803	820	796	791	837	825
850	853	839	836	824	829	853	852	828	826	867	816	798	814	813	817	822	803	785	810	798	833	802	785	792	816	788	776	808	799	810	806	779	805	798	788	798	817	814	826	814	841	817	854	792	795	825	838	826	838
900	908	942	863	889	900	873	902	898	896	864	864	861	869	873	863	855	864	841	840	839	855	831	823	830	838	807	868	831	828	849	822	826	822	829	830	848	845	876	848	829	855	853	875	872	845	849	844	840	858
906	908	907	927	889	900	874	889	886	884	884	878	873	898	874	862	866	863	885	853	869	848	874	849	838	853	852	855	842	866	861	849	864	914	843	864	860	855	875	912	886	898	882	883	894	855	858	876	853	851
1112	1110	1118	1075	1089	1107	1084	1134	1065	1127	1114	1069	1108	1076	1101	1063	1052	1083	1069	1036	1017	1031	1014	1029	1037	1042	1027	1030	1041	1042	1020	1035	1019	1047	1013	1034	1045	1041	1053	1072	1038	1082	1076	1070	1052	1082	1069	1074	1089	1070
5183	5165	5300	5323	5193	5234	5262	5218	5210	5251	5245	5261	5303	5300	5132	5259	5217	5179	5227	5295	5209	5278	5147	5182	5395	5174	5303	5219	5208	5156	5276	5243	5262	5214	5236	5333	5436	5319	5345	5315	5337	5367	5366	5307	5336	5435	5332	5284	5402	5321
836	844	830	786	810	835	821	822	821	816	792	810	817	805	805	782	781	800	792	797	797	794	771	755	774	817	809	794	775	778	801	779	790	778	784	778	775	785	790	802	805	796	800	791	815	788	800	810	807	837
829	812	814	794	809	802	796	772	799	799	773	783	798	804	811	776	793	778	776	778	796	797	791	786	790	782	762	766	779	765	788	753	765	756	762	775	781	787	780	789	801	795	802	791	796	793	803	778	810	784
877	873	888	843	851	837	855	843	860	856	835	824	848	839	793	804	846	836	855	822	793	818	814	812	819	812	792	828	808	784	789	808	829	814	798	839	800	803	813	817	812	826	804	812	812	815	831	814	829	847
1099	1088	1130	1102	1073	1110	1098	1093	1090	1122	1081	1094	1063	1078	1031	1053	1055	1014	1059	1024	1002	1013	1012	974	1015	1003	1026	1026	987	995	1001	979	976	1014	1016	1050	1016	1006	1044	1066	1045	1071	1027	1061	1052	1044	1102	1041	1075	1080
723	726	714	724	719	702	695	678	719	730	723	724	708	694	712	717	703	687	681	679	706	699	706	703	716	695	707	710	685	687	682	736	690	690	712	698	708	692	707	713	703	711	699	726	710	726	693	727	705	719
928	911	930	887	891	916	915	860	917	937	858	895	911	886	917	898	873	893	874	857	865	870	843	871	861	853	875	855	865	852	842	867	840	858	875	873	864	851	898	864	915	890	860	875	875	885	899	898	853	907
860	874	866	859	872	872	850	888	865	867	885	872	867	840	852	844	846	848	838	837	840	844	825	834	843	833	811	832	802	803	817	813	825	817	822	829	831	812	845	855	829	839	852	876	802	829	845	852	824	851
897	930	929	926	909	910	895	898	890	912	872	907	938	884	878	903	876	863	892	866	885	869	855	874	877	846	864	882	845	861	893	854	863	872	881	894	843	868	883	867	875	879	912	857	895	900	874	863	898	885
916	913	915	913	913	899	903	918	910	902	921	883	893	887	907	873	845	859	879	892	860	879	850	880	842	839	837	832	877	833	851	844	874	863	868	851	870	881	855	907	819	877	887	895	919	900	885	885	863	913
905	914	909	900	872	884	894	865	857	902	916	903	859	900	892	842	877	858	848	810	846	842	850	855	834	853	826	848	825	837	835	832	870	841	835	829	902	848	898	852	891	857	878	850	876	853	879	881	899	860
659	653	657	651	650	649	657	643	655	624	630	626	640	650	646	622	633	635	627	629	631	634	638	640	643	631	642	643	631	635	623	652	603	637	636	637	651	628	634	635	644	627	607	619	632	638	637	609	633	631
816	829	805	824	816	804	795	801	838	834	808	815	815	811	785	771	789	810	794	787	804	790	748	755	776	771	780	761	778	747	762	771	774	782	798	792	781	757	769	790	780	783	825	792	796	810	775	758	800	790
958	972	975	994	968	984	936	987	974	977	980	981	996	994	958	975	965	925	942	922	925	917	922	917	904	918	880	894	886	953	881	890	916	924	915	908	936	932	933	943	954	933	949	945	964	996	963	939	964	957
1111	1160	1116	1093	1093	1101	1097	1117	1123	1085	1109	1116	1136	1092	1097	1087	1045	1037	1049	1068	1048	1012	1019	1041	1031	1053	998	1008	997	1015	1023	1024	1016	1065	1027	1012	1054	1025	1052	1079	1117	1061	1078	1102	1107	1084	1091	1093	1106	1115
768	748	750	764	776	737	752	773	763	774	762	773	739	739	757	726	753	766	730	741	759	723	722	740	716	726	749	716	705	728	731	706	740	737	734	729	756	719	720	740	750	745	731	759	758	761	732	739	747	726
886	905	901	873	904	864	897	881	849	875	860	880	894	854	873	875	856	870	845	826	836	810	834	824	809	823	780	827	796	796	816	796	810	801	814	837	816	823	806	858	829	837	848	827	862	818	847	846	853	837
846	852	831	819	821	841	843	807	836	801	821	820	826	824	785	808	824	817	810	814	817	799	778	800	797	821	796	774	774	805	790	773	784	781	776	803	807	815	788	779	819	811	782	784	808	818	796	817	818	804
984	988	1019	999	1010	981	1003	990	979	1003	1006	960	1000	959	997	972	970	949	935	935	974	908	956	949	952	910	922	927	957	933	930	953	921	962	943	956	945	974	925	956	986	983	976	976	973	946	950	1018	952	1017
854	853	851	844	832	868	851	869	862	814	826	851	856	835	803	828	817	762	826	795	814	831	799	810	791	799	796	797	773	805	802	798	794	783	799	799	814	821	811	814	836	805	811	834	843	860	834	846	835	837
1269	1269	1255	1258	1284	1252	1240	1246	1217	1254	1218	1239	1196	1229	1251	1241	1210	1201	1190	1218	1184	1175	1158	1225	1202	1181	1166	1178	1157	1155	1172	1163	1158	1174	1155	1172	1219	1173	1169	1189	1221	1234	1238	1253	1222	1211	1210	1232	1217	1263
875	918	878	882	903	885	874	861	906	841	872	886	896	878	877	877	858	836	864	855	836	840	831	843	827	856	833	841	833	814	855	855	855	885	822	847	855	857	879	862	891	894	853	863	880	852	885	912	874	898
729	734	745	711	725	713	713	712	729	731	703	707	721	718	689	726	731	714	686	727	701	690	685	720	708	719	681	683	690	688	681	701	722	704	699	683	702	700	693	691	713	702	703	697	714	688	705	729	704	703
880	898	874	870	890	914	874	857	893	904	859	874	854	840	894	827	839	819	834	839	813	819	844	842	837	831	817	799	866	804	813	807	825	812	832	827	847	851	849	837	856	844	856	831	853	828	851	867	829	862
841	858	851	837	860	853	820	809	842	864	820	800	829	800	816	836	850	802	796	825	815	851	802	822	804	831	826	828	791	799	828	803	792	847	808	823	826	810	816	808	815	832	846	823	823	847	827	836	833	823
1022	1047	1037	1054	1000	984	1045	1002	1021	1000	1031	1009	986	1001	975	952	964	945	945	953	918	983	942	951	924	967	939	937	928	904	954	884	944	915	960	930	953	986	980	963	972	954	936	976	962	956	992	990	981	975
844	845	828	823	817	826	812	794	834	855	804	854	805	808	826	827	791	798	798	799	808	770	795	776	762	770	792	782	770	770	785	776	761	786	794	771	786	773	799	788	814	800	802	804	782	808	805	817	789	804
771	738	794	767	762	771	744	756	760	764	745	755	749	753	746	747	738	754	754	735	742	733	731	720	730	701	713	718	728	722	718	726	733	738	716	740	732	724	720	749	735	744	723	738	749	715	744	745	709	768
742	756	747	748	765	751	737	730	721	735	736	762	754	726	737	725	739	746	714	715	725	724	714	708	680	752	4635	4751	5077	5441	876	715	698	710	740	712	725	729	718	736	717	731	735	742	732	724	733	730	721	730
855	869	861	831	866	860	849	858	831	862	850	840	832	828	862	824	823	820	834	822	824	820	792	816	820	803	807	790	786	799	819	810	831	798	796	793	846	809	828	799	820	840	847	812	838	821	801	822	826	821
908	858	878	844	857	872	855	847	860	850	844	846	851	846	846	822	862	845	843	854	823	825	822	807	824	807	824	814	819	816	810	858	847	828	834	799	825	866	818	822	848	851	846	849	837	836	841	859	855	826
840	849	830	805	801	822	796	827	821	818	797	808	783	795	787	804	762	791	802	779	768	776	773	773	765	780	773	765	789	780	777	786	780	775	785	802	779	784	800	807	794	795	825	822	794	790	783	766	833	805
775	780	765	766	772	734	751	732	733	727	755	763	727	723	710	750	703	726	734	717	720	721	731	701	730	740	745	725	721	734	734	720	722	736	748	716	713	741	739	747	753	742	742	760	728	745	728	745	719	768
833	859	846	807	835	847	828	807	834	813	814	822	807	801	780	789	800	795	800	818	780	819	775	811	809	782	812	760	771	770	782	763	795	782	788	764	798	797	786	780	803	792	799	803	792	797	788	798	779	810
826	826	804	826	820	832	842	791	802	818	822	830	816	817	801	780	781	808	772	782	776	778	767	762	772	776	767	779	738	777	761	787	783	780	769	777	819	781	776	786	800	778	810	808	781	801	784	803	801	805
920	918	921	919	929	919	927	924	924	902	906	902	946	882	921	902	880	889	869	884	870	859	849	874	872	868	882	883	899	844	848	857	876	875	861	834	868	890	870	904	882	894	902	885	876	895	922	919	879	899
823	820	799	819	803	778	781	787	820	810	827	789	832	787	788	800	790	794	779	780	774	761	783	760	796	767	732	802	791	789	785	784	776	793	783	785	767	790	801	766	749	765	815	805	786	789	803	803	786	782
854	891	869	856	876	855	866	813	856	880	862	832	842	823	863	808	824	827	806	830	850	795	778	813	811	793	762	792	830	800	811	829	828	821	798	791	816	822	847	841	848	845	830	856	855	826	841	850	827	830
877	878	866	885	886	885	815	856	844	839	860	835	837	826	859	818	825	794	842	829	820	814	810	816	809	826	809	809	800	790	780	788	814	791	819	818	817	820	798	836	834	813	844	820	823	828	824	853	828	839
869	865	810	838	815	836	822	850	853	833	832	839	840	815	814	824	830	823	794	774	791	796	778	818	787	818	797	774	764	774	802	794	823	795	766	778	774	782	759	805	797	819	839	817	809	823	821	822	804	796
857	846	860	868	850	872	830	872	840	851	840	854	835	828	837	811	802	810	805	823	820	785	816	823	808	808	821	803	773	801	801	791	812	785	817	805	823	809	820	811	835	842	850	813	820	839	799	817	833	828
792	819	800	781	790	788	789	776	787	767	792	787	798	770	756	777	785	769	759	769	761	761	745	762	776	758	741	733	745	738	743	742	785	746	743	745	740	755	774	770	753	753	764	787	774	807	783	762	783	795
939	936	932	964	925	908	925	934	949	951	927	953	939	911	928	936	895	953	926	917	930	883	876	893	917	882	890	893	891	916	912	895	900	913	905	902	909	909	903	940	926	908	898	983	937	902	908	934	947	932
678	663	682	666	672	667	695	660	659	630	676	672	632	652	666	655	680	663	655	674	629	648	666	663	648	663	658	643	649	655	675	648	652	668	667	655	658	663	643	664	664	667	647	637	645	662	661	674	646	646
884	892	887	862	866	865	840	853	852	855	894	879	837	856	875	837	829	858	830	848	835	860	834	815	798	815	822	778	811	812	823	830	808	838	795	807	809	845	828	833	810	837	824	824	826	823	846	877	846	812
885	869	878	853	913	867	845	854	841	848	859	882	846	841	837	834	864	847	827	820	820	833	837	802	818	845	847	805	805	818	802	801	807	815	829	833	810	806	816	854	837	838	824	862	850	837	842	859	854	860
1057	1053	1052	1035	1032	1007	1043	1013	1055	1063	1056	1029	1047	1054	986	1018	1005	1004	979	998	1009	1013	992	995	976	988	1003	1004	994	991	1001	956	1027	998	991	1011	1008	995	991	1018	994	999	1039	1020	1031	1007	1009	1032	1004	1016
948	938	928	939	955	903	927	938	974	910	931	932	933	929	918	917	894	921	881	917	875	906	876	863	855	890	878	891	874	884	863	845	880	868	876	873	880	889	900	910	910	927	910	915	934	931	915	916	901	902
906	881	908	881	888	896	895	855	887	877	893	881	892	902	857	870	864	844	875	871	849	848	848	841	869	847	861	878	844	881	818	862	841	852	859	852	877	853	846	847	891	861	839	884	865	861	847	845	908	874
949	916	898	916	895	906	917	922	892	916	898	911	904	877	899	883	893	839	855	819	873	886	849	852	839	878	864	835	873	854	861	844	838	820	860	854	856	854	863	884	870	887	875	895	883	907	911	855	871	904
842	832	820	876	840	856	819	832	844	831	839	831	831	839	838	846	825	827	803	796	797	800	793	806	807	790	770	803	801	804	812	814	805	797	797	799	806	791	804	805	810	828	802	830	791	827	810	802	859	821
968	982	1014	956	960	963	945	993	962	940	971	961	959	942	948	922	930	936	909	934	896	909	917	926	914	922	907	926	903	919	935	905	899	905	904	889	895	938	908	917	932	915	952	935	927	923	949	936	937	943
930	953	948	930	916	919	889	904	955	942	909	911	944	933	919	892	946	902	909	896	864	897	876	916	904	879	879	878	900	855	874	922	869	923	918	879	913	921	894	892	900	896	918	922	936	898	900	959	898	918
946	923	935	920	929	926	917	937	914	916	923	915	941	915	927	924	906	913	898	891	874	892	907	913	913	885	922	907	924	898	871	898	884	886	917	900	921	891	912	917	917	897	939	957	905	909	903	916	925	942
795	821	802	814	814	832	796	824	792	824	811	826	755	797	822	762	782	774	765	777	788	791	785	799	815	791	777	767	751	797	771	773	756	767	760	765	799	794	787	789	798	776	782	809	779	796	796	804	790	805
645	628	644	632	637	626	638	630	628	641	629	619	624	623	620	634	638	636	622	638	639	631	628	626	623	615	618	637	626	625	639	618	629	645	619	625	625	615	615	620	644	603	631	616	627	612	636	606	625	622
900	901	904	905	869	887	881	843	910	923	887	874	858	908	847	884	877	843	871	852	851	847	849	849	880	844	840	855	838	832	884	841	850	854	862	841	833	831	832	885	870	876	871	902	876	842	871	886	860	866
729	747	741	749	728	755	735	735	745	722	743	723	736	706	715	717	708	734	741	722	712	715	732	724	697	701	717	706	709	709	731	722	724	714	732	702	704	700	723	740	719	706	715	725	717	713	717	718	729	715
794	824	820	811	871	829	814	836	786	829	812	825	803	803	798	814	797	790	807	782	765	792	783	787	799	789	797	831	774	796	760	810	788	791	772	784	798	799	792	810	810	803	789	819	780	796	804	800	765	791
676	679	664	682	666	638	654	658	679	662	649	664	661	654	675	654	661	679	662	667	666	679	690	653	653	653	678	658	643	667	649	652	670	659	665	659	659	638	652	664	662	663	651	654	662	650	683	646	663	664
862	855	870	846	854	842	868	842	844	850	859	850	877	859	842	855	865	830	813	844	837	845	837	835	807	820	817	847	873	811	828	845	831	815	824	844	810	811	814	833	855	862	859	860	841	828	833	853	861	822
890	846	850	866	855	881	832	834	881	860	859	837	876	850	836	846	843	848	827	837	822	809	795	817	833	828	812	803	829	793	804	831	816	835	802	834	815	827	813	812	831	828	848	830	836	812	824	860	866	838
782	761	744	763	763	756	758	752	750	741	728	715	749	749	751	752	732	755	749	758	737	752	749	748	745	744	726	773	722	754	723	752	754	738	723	768	734	748	769	723	741	764	745	750	742	756	742	742	752	762
899	909	895	930	902	903	914	890	913	903	908	907	877	871	863	857	866	859	858	859	855	847	876	853	851	880	855	805	848	860	862	867	859	857	861	876	885	849	848	877	882	869	877	864	904	875	864	880	886	894
890	880	920	866	877	887	906	887	882	884	857	894	888	835	880	879	871	844	823	833	849	845	826	807	860	837	821	849	815	825	823	861	809	821	816	852	836	853	848	839	874	877	867	852	840	880	873	849	857	857
885	864	897	885	887	887	887	863	897	873	881	851	875	863	847	858	837	820	862	850	824	846	838	834	846	844	829	834	817	835	834	819	849	839	826	834	859	841	861	844	853	850	872	862	857	851	848	837	829	869
851	830	845	849	812	839	831	832	823	795	803	821	801	828	797	824	801	785	806	787	773	766	779	780	777	790	776	788	791	779	758	777	811	777	765	767	798	796	802	804	794	816	810	789	802	798	831	803	819	804
933	919	918	919	895	917	923	904	896	895	898	916	901	906	888	886	875	904	904	895	884	901	866	874	893	858	860	843	884	891	870	874	866	865	886	872	922	883	917	877	902	870	916	880	897	905	913	905	900	884
904	920	940	919	918	910	934	876	882	908	920	902	922	917	891	898	899	881	896	893	854	854	887	886	884	869	851	857	906	864	852	892	897	878	890	879	886	905	874	899	828	882	892	891	863	900	897	862	887	870
926	895	901	885	893	873	884	870	876	878	857	883	907	890	897	881	886	881	828	863	826	850	827	820	832	844	824	862	832	841	859	818	853	840	840	826	854	840	856	875	839	862	884	872	871	902	858	834	860	879
855	864	855	835	818	827	847	833	841	841	828	817	836	824	840	853	809	819	825	804	844	800	779	809	793	802	805	819	805	794	793	796	794	786	806	805	803	801	798	794	816	862	840	812	843	820	833	840	798	837
826	826	804	809	830	812	808	804	817	817	816	799	789	803	801	785	805	819	785	799	782	782	783	763	780	778	799	772	793	772	821	798	811	787	809	749	807	815	806	811	772	802	780	785	796	789	826	828	802	789
618	634	610	637	636	606	615	620	607	616	630	609	625	626	606	628	623	595	643	609	615	603	616	612	614	614	633	604	604	605	606	610	609	596	622	598	593	585	601	613	613	594	604	609	608	591	613	606	632	617
658	646	659	661	651	672	645	659	634	653	647	633	621	643	650	635	655	639	659	650	636	643	637	659	644	649	662	619	623	611	642	643	639	618	636	645	641	625	632	623	641	634	657	637	642	652	628	623	642	630
696	697	690	698	689	666	671	675	659	666	658	685	670	676	680	686	692	671	673	681	669	669	670	661	656	681	658	680	667	668	644	669	661	663	651	667	665	652	662	671	668	681	643	668	666	645	660	676	683	668
767	760	755	759	754	736	759	766	769	756	739	770	730	735	724	756	752	731	733	730	733	702	740	738	729	716	716	742	743	719	736	709	721	728	720	734	727	755	724	755	726	720	752	727	741	763	729	724	731	747
900	891	906	907	892	901	901	878	880	909	869	862	894	876	854	867	873	872	849	864	873	836	852	850	852	858	863	836	840	842	835	831	843	859	840	873	818	842	858	840	850	894	887	891	870	885	860	867	885	863
762	758	775	751	785	753	769	737	747	759	758	752	730	735	739	733	747	737	730	702	740	710	717	721	722	696	725	725	704	719	731	738	705	706	743	725	712	728	723	729	734	736	732	742	712	736	746	763	735	750
685	680	673	689	677	671	657	674	700	662	677	684	686	677	673	673	647	667	652	663	658	668	653	656	665	661	669	656	650	635	678	674	670	654	660	677	654	664	664	677	677	661	662	666	673	665	661	656	656	695
902	917	916	927	953	911	913	907	924	919	892	915	928	876	880	900	881	904	868	847	843	862	840	894	858	858	813	842	864	863	834	840	846	846	869	857	863	887	857	859	888	888	886	869	888	894	867	874	862	919
834	820	843	835	822	826	813	850	824	859	801	849	869	826	815	784	794	773	813	809	763	843	780	776	817	783	785	795	766	783	789	804	813	783	760	780	788	805	842	820	810	825	814	814	842	820	805	829	852	825
923	925	886	905	896	902	887	899	910	910	836	870	880	869	853	879	865	874	841	846	834	842	841	844	852	844	830	829	809	824	839	820	857	831	820	856	832	837	866	859	861	857	855	869	839	918	869	852	884	861
927	910	918	893	930	884	895	904	886	902	891	918	894	875	903	881	878	881	851	869	831	860	886	875	860	835	864	837	863	861	851	848	862	842	868	873	877	872	848	898	860	876	894	890	894	873	888	892	881	903
873	892	923	918	883	868	859	863	877	860	864	912	879	848	831	847	885	840	871	873	864	841	815	838	823	871	856	839	791	841	837	830	858	833	832	834	860	847	840	860	871	837	861	846	825	886	859	866	841	854
978	948	978	976	962	980	964	946	959	975	961	970	957	947	965	924	946	948	956	926	905	926	921	914	929	924	915	928	937	919	899	929	932	934	912	949	927	939	945	957	916	948	937	968	964	946	952	956	950	946
950	916	900	913	897	915	883	869	916	856	916	866	891	883	871	861	886	908	875	864	854	858	890	886	821	837	878	805	831	848	870	843	844	851	855	855	881	876	844	857	878	893	874	863	874	907	880	877	854	881
888	896	911	923	902	895	910	860	896	913	879	914	905	874	906	881	881	838	863	852	841	870	842	865	837	826	823	869	856	848	845	865	848	827	794	833	871	865	862	866	876	877	904	895	863	872	872	896	866	865
886	876	864	898	892	875	885	845	852	862	851	860	887	882	867	862	872	860	843	875	851	828	850	793	838	844	858	839	815	822	842	852	837	817	817	850	835	855	820	851	854	836	860	846	838	859	850	847	850	847
833	832	830	847	832	850	810	818	839	813	843	830	821	843	862	835	817	818	812	817	810	849	817	829	820	801	826	824	827	810	816	822	826	831	822	817	846	837	843	817	845	799	817	816	884	816	838	836	868	826
914	890	901	909	861	896	895	904	881	888	892	889	896	877	893	872	857	866	854	834	850	824	853	854	843	853	853	852	824	873	847	843	868	830	839	870	859	865	882	889	883	861	882	864	912	887	879	874	871	842
906	876	868	861	878	907	852	855	870	882	876	875	847	868	873	869	877	841	872	863	877	846	793	856	839	845	820	849	832	844	840	851	838	854	843	827	855	874	864	863	851	854	869	899	871	842	832	872	869	838
889	912	939	915	903	917	882	904	912	910	856	904	918	878	849	901	877	906	870	833	868	849	864	911	879	862	893	856	857	860	881	860	853	857	862	883	888	871	893	864	868	852	897	894	889	887	923	876	900	900
970	943	920	967	934	968	956	907	931	940	949	934	877	922	908	919	932	888	909	909	906	893	915	898	899	893	898	853	891	881	910	893	914	885	880	878	922	910	920	920	922	926	894	945	915	902	914	921	888	944
871	843	864	844	864	842	845	856	847	839	819	859	840	838	826	848	832	801	822	837	824	835	801	802	816	814	815	804	811	815	841	811	807	812	805	807	822	820	830	832	804	861	820	836	820	799	840	841	840	841
657	669	664	659	640	659	648	652	661	663	654	642	642	642	637	626	647	647	634	662	660	670	637	652	638	636	643	649	662	666	648	646	636	653	633	665	650	640	640	650	659	653	658	670	641	660	646	653	635	662
745	775	779	737	760	737	753	743	734	736	766	737	766	748	756	703	728	729	716	713	740	718	762	745	744	721	725	739	717	716	698	728	735	753	711	743	730	733	710	741	712	728	737	730	737	747	734	733	778	738
901	892	890	869	877	905	881	860	881	874	914	895	880	868	874	872	865	846	841	830	853	832	872	835	828	830	830	836	836	830	814	834	829	839	830	834	858	853	851	833	860	832	871	855	867	855	850	837	872	890
909	866	868	870	878	868	861	884	891	892	878	888	893	860	841	892	888	861	856	853	832	868	848	857	834	833	861	854	845	833	836	833	832	846	846	841	841	842	858	854	900	877	861	901	875	840	878	864	860	865
837	854	843	830	817	845	829	880	852	847	841	845	833	839	827	831	802	822	818	817	814	824	798	816	811	798	781	806	829	829	812	813	807	795	809	814	808	813	814	823	834	832	816	797	849	840	847	796	820	825
888	894	904	903	883	896	884	920	917	897	903	909	916	894	931	895	882	845	883	881	868	859	866	849	860	847	825	869	854	842	861	835	843	840	866	835	856	832	856	895	886	868	859	882	846	869	854	882	872	879
835	819	805	807	790	777	783	806	802	790	798	811	780	749	796	755	793	778	785	772	773	774	777	769	771	770	777	787	741	753	757	743	773	742	755	771	775	781	788	789	768	778	782	793	808	767	790	783	785	812
918	908	922	888	884	876	933	859	880	894	899	879	862	859	850	852	860	861	869	827	859	859	825	841	845	835	859	840	846	845	854	834	833	855	832	842	845	838	862	856	883	858	858	904	869	884	841	869	864	863
789	804	792	785	804	761	772	774	769	784	801	806	781	784	771	745	753	741	736	754	786	739	755	723	745	766	745	741	777	731	749	749	735	756	752	743	757	758	764	752	740	760	770	775	749	754	781	763	745	733
904	893	917	909	899	910	895	888	861	890	891	902	872	884	877	877	873	867	847	850	873	872	844	862	853	858	843	833	843	828	852	847	844	838	826	852	878	849	877	862	848	885	839	853	875	883	889	885	887	882
673	660	666	650	647	670	658	660	650	642	655	645	658	626	661	642	650	641	637	628	650	637	640	628	624	632	618	638	627	615	630	640	640	629	644	634	630	623	625	616	639	629	635	642	658	642	622	639	637	607
636	624	647	639	637	621	665	624	620	634	636	628	643	624	624	636	634	622	625	628	626	613	630	625	626	620	622	625	612	611	626	628	622	635	630	627	633	624	620	613	625	617	626	633	624	615	629	622	663	634
802	832	834	835	806	809	800	806	795	808	797	795	814	802	794	784	792	786	801	749	753	752	768	769	807	767	802	767	793	758	780	793	789	768	772	786	772	771	793	819	789	780	784	780	774	800	812	803	794	823
751	761	763	765	757	743	768	759	761	742	761	729	738	738	736	749	751	724	742	731	738	721	732	710	755	721	734	738	701	714	726	732	738	725	730	722	732	713	736	755	754	724	722	734	723	733	733	740	742	734
973	969	985	972	995	953	954	952	955	980	958	958	952	985	937	954	918	926	908	945	930	930	927	912	921	931	907	921	917	893	917	945	936	898	908	933	942	925	929	922	939	954	949	962	926	990	902	948	949	949
843	856	842	850	840	839	872	846	844	835	836	836	854	863	825	843	872	843	832	810	828	810	805	824	788	825	799	814	827	805	790	829	819	815	806	765	818	830	811	790	853	829	862	854	839	847	858	826	852	852
854	858	843	847	861	837	842	859	854	854	804	860	855	834	819	836	861	818	824	807	811	834	822	797	825	816	815	818	802	818	796	821	818	793	852	802	819	803	832	835	823	839	837	827	810	827	825	832	814	830
851	889	865	831	888	818	845	831	829	850	851	834	820	853	823	825	859	852	828	784	836	831	822	836	843	795	794	805	831	813	839	814	825	815	816	819	826	824	828	816	827	852	854	837	817	842	838	865	847	819
929	934	950	926	940	903	906	915	896	890	898	933	892	906	904	885	900	894	872	893	914	873	853	898	845	903	856	870	869	848	860	870	863	869	883	850	882	900	837	893	882	921	923	874	881	929	877	887	886	883
654	644	644	640	645	665	629	652	635	631	642	635	620	659	638	652	658	639	647	635	635	652	649	628	628	654	639	650	624	644	616	629	626	648	646	629	635	647	622	643	631	659	637	654	632	639	636	640	628	645
1236	1216	1232	1228	1188	1241	1234	1223	1231	1234	1251	1210	1214	1181	1193	1211	1240	1197	1159	1216	1197	1185	1176	1211	1175	1219	1171	1197	1199	1199	1136	1196	1196	1177	1262	1165	1200	1240	1189	1160	1174	1195	1200	1247	1222	1217	1230	1218	1229	1249
859	836	848	840	830	849	845	828	844	835	861	848	827	842	822	804	802	792	815	802	777	805	785	798	812	782	790	774	801	804	772	838	797	812	803	805	796	817	826	821	854	839	848	830	807	839	816	829	851	821
874	862	867	899	867	877	902	869	888	866	891	883	835	884	859	860	858	864	836	845	819	843	845	796	814	854	819	856	855	821	834	800	797	863	831	815	830	857	862	859	858	859	876	858	853	867	872	839	850	881
843	848	834	805	818	839	794	857	834	793	811	803	821	841	820	810	787	806	790	803	784	783	783	804	786	778	797	738	773	792	788	813	800	779	760	773	790	806	787	811	781	791	802	785	801	814	811	780	797	809
643	640	643	646	616	637	631	643	606	605	627	613	627	607	619	623	626	620	602	632	637	620	633	605	609	624	603	622	611	619	617	613	622	615	613	607	632	617	633	650	630	629	593	599	604	581	636	624	619	603
1070	1097	1074	1081	1055	1090	1051	1074	1075	1021	1066	1057	1053	1040	1044	1037	999	1023	1023	1006	1007	1003	1016	996	1028	963	992	1011	1001	972	967	1003	1019	989	985	959	978	1020	993	1040	1031	1040	1055	1052	1051	1033	1035	1032	1077	1046
1390	1423	1495	1332	1384	1416	1430	1401	1379	1406	1373	1365	1414	1351	1385	1381	1314	1339	1345	1332	1311	1304	1316	1313	1321	1311	1324	1366	1332	1339	1316	1283	1305	1307	1337	1347	1325	1335	1348	1370	1354	1328	1390	1389	1367	1342	1355	1390	1386	1378
900	903	890	886	872	897	896	899	885	874	885	869	890	921	918	893	864	873	865	865	876	863	855	869	853	828	841	857	854	863	878	822	850	883	844	858	857	863	854	892	875	888	850	875	856	902	872	887	913	904
1000	1036	982	986	978	988	1035	1010	986	997	995	965	980	975	969	974	932	944	934	955	930	961	935	924	910	912	902	934	916	915	928	933	943	966	928	950	936	924	955	927	977	992	964	953	988	960	956	1008	958	970
968	971	966	947	950	955	966	949	957	988	959	940	943	949	931	930	925	905	968	930	898	959	936	919	931	924	927	909	932	891	953	896	938	924	922	915	909	939	948	962	921	960	938	942	1000	931	937	960	930	942
1001	1038	1004	1000	991	978	954	984	989	969	994	999	1030	1015	998	961	984	975	966	935	951	969	936	938	963	965	948	975	957	961	963	922	978	956	969	936	981	969	963	997	990	988	976	972	979	1000	976	1010	964	1004
1077	1036	1081	1054	1068	1073	1016	1042	1071	1055	1031	1062	1038	1004	1013	1037	1005	1051	988	1000	1010	1013	1002	1003	1005	969	1001	1015	969	952	977	990	1006	966	984	990	1006	977	1013	1011	1045	1062	1020	1016	1036	1032	999	1030	1034	1046
832	902	869	867	845	879	874	867	853	826	873	875	863	832	863	840	857	819	838	825	794	805	812	840	838	827	819	823	831	796	843	820	806	816	834	833	811	824	835	836	835	871	865	861	837	878	827	846	866	860
874	939	887	867	898	911	884	882	875	882	905	894	863	862	915	876	893	882	837	885	863	881	856	841	855	884	842	860	900	854	827	874	857	849	850	868	878	882	893	898	875	855	860	879	869	886	840	856	886	853
1011	1037	1007	1030	1008	973	992	1005	979	978	1024	970	1000	985	1008	964	978	980	963	933	936	952	955	959	947	917	945	904	920	957	924	955	965	931	934	980	998	952	946	961	949	968	963	974	962	980	986	989	987	990
1051	1063	1065	1054	1074	1051	1053	1023	1079	1015	1042	1026	1020	1033	1073	1019	993	1016	1006	957	1006	992	988	985	979	976	978	952	982	965	964	970	965	973	992	981	1003	988	1009	1013	1000	994	1049	1043	1019	1018	990	1019	1036	1013
1444	1463	1421	1483	1443	1412	1413	1465	1402	1421	1433	1466	1474	1411	1392	1394	1371	1358	1393	1370	1329	1310	1399	1369	1306	1294	1320	1389	1375	1322	1345	1359	1329	1356	1330	1350	1358	1430	1428	1404	1430	1420	1396	1441	1372	1433	1399	1431	1466	1449
1017	1037	1018	1011	1002	992	1036	978	1003	1011	1012	1000	999	965	992	978	959	994	966	969	960	967	952	957	972	1003	954	943	932	951	942	941	958	964	947	963	949	946	981	954	1005	983	961	969	970	989	987	968	974	1032
815	780	801	819	822	792	800	821	801	809	808	828	800	845	813	812	804	796	805	815	780	792	772	774	785	783	790	785	786	791	766	791	800	749	774	794	815	798	827	778	797	807	807	818	803	809	799	812	812	816
1242	1242	1213	1245	1253	1181	1206	1191	1210	1167	1217	1162	1238	1185	1197	1176	1178	1187	1151	1139	1109	1159	1121	1138	1127	1112	1143	1093	1086	1132	1122	1119	1122	1120	1112	1119	1124	1149	1175	1186	1172	1206	1193	1203	1171	1228	1188	1160	1188	1188
1059	1116	1077	1083	1040	1027	1071	1029	1027	1063	1062	1032	1063	1047	1010	994	1027	1011	1036	992	986	1011	957	986	1006	1000	962	985	1010	984	1002	979	983	1007	1011	995	1034	997	1018	1043	1045	1015	1030	1010	1044	1024	1061	1038	1045	1048
1072	1011	1054	1037	1036	1066	1042	1031	997	1052	1032	1039	1015	1058	1022	1019	1003	1028	1007	999	982	1003	979	1016	1011	996	1015	941	1038	1033	1004	1010	998	1000	961	1032	992	1021	1035	1063	1031	1028	1005	1037	1034	993	1075	1018	1028	1064
987	988	978	987	968	950	980	929	970	965	948	958	957	993	950	920	917	950	945	943	904	935	899	918	941	906	919	896	889	902	883	912	939	879	898	925	946	943	925	970	926	953	950	951	903	915	973	920	973	957
1041	1040	1033	1062	1016	1027	1042	1032	1021	1054	996	1034	1028	1003	981	1023	1000	1045	998	996	975	1018	1006	971	1014	981	972	986	983	994	954	982	994	981	1008	993	1016	1017	1020	1002	1008	989	1034	1033	1013	1018	1035	1026	1019	1044
997	1008	1002	1001	1000	1033	1009	1015	1004	1041	975	1002	1003	1003	1012	983	984	1008	1005	1013	977	984	1002	995	1014	1028	960	1013	994	975	1005	1014	1006	1006	1011	965	1040	990	998	956	1041	955	1018	991	1027	996	1000	1031	1026	1034
1867	1900	1848	1860	1833	1882	1883	1861	1872	1846	1906	1917	1865	1827	1874	1898	1852	1884	1868	1854	1839	1811	1860	1903	1899	1862	1867	1857	1869	1865	1899	1862	1871	1894	1893	1876	1967	1869	1920	1987	1956	1947	1946	1944	1967	1950	1922	1930	1964	2004
1229	1257	1254	1252	1217	1200	1223	1239	1245	1198	1247	1199	1227	1191	1195	1230	1196	1183	1172	1180	1155	1137	1144	1142	1180	1152	1143	1240	1180	1162	1184	1174	1177	1197	1145	1173	1180	1146	1207	1203	1206	1219	1236	1230	1233	1216	1205	1226	1182	1238
1000	1021	1022	1003	1035	983	1005	1007	1026	984	1007	976	979	972	985	969	970	963	941	949	945	932	953	965	960	960	962	927	960	924	948	938	944	956	896	954	946	968	934	941	973	972	971	977	978	984	999	940	984	975
1060	1018	1014	1024	1028	1024	980	1067	999	1052	1004	1036	976	1044	993	1007	961	975	968	957	958	946	945	928	939	980	970	950	956	932	947	940	950	969	930	959	963	978	953	931	968	984	1010	981	1013	985	1006	1001	972	981
903	930	916	906	900	925	922	898	893	933	894	860	880	913	898	889	877	876	882	879	862	859	854	859	890	858	876	871	865	849	835	842	864	883	859	852	870	882	886	898	884	940	916	887	903	893	853	902	891	907
1090	1091	1097	1081	1091	1095	1094	1073	1088	1082	1090	1083	1083	1088	1082	1062	1087	1076	1047	1068	988	1100	1037	1036	1070	1045	1073	1069	1041	1021	1046	1072	1058	1062	1056	1091	1065	1045	1042	1083	1074	1087	1098	1072	1092	1087	1086	1078	1126	1061
1007	1026	1046	1015	999	988	965	1015	1013	997	1016	1032	1007	984	985	988	1010	963	960	969	954	957	897	913	956	948	963	921	963	935	948	952	949	935	923	945	946	963	982	988	950	977	960	988	978	972	1006	1004	1010	1000
996	1013	1012	975	972	980	990	981	959	1004	991	953	1012	974	986	916	955	958	950	950	917	949	918	924	948	920	889	923	926	924	917	900	915	966	909	951	913	930	951	936	945	960	980	1001	979	980	956	964	980	969
836	857	820	841	850	827	855	826	829	840	831	835	863	841	830	868	821	834	797	849	820	811	810	810	830	820	821	813	792	810	786	805	792	831	781	837	828	802	839	812	839	779	838	854	818	800	848	830	829	823
1215	1233	1247	1204	1232	1201	1187	1170	1202	1202	1219	1184	1206	1233	1184	1172	1151	1173	1151	1151	1157	1152	1127	1113	1136	1103	1102	1127	1125	1129	1116	1124	1127	1130	1167	1142	1167	1149	1164	1175	1188	1156	1155	1186	1171	1147	1148	1185	1192	1183
972	964	962	963	965	958	947	986	936	951	954	966	966	942	947	945	939	929	897	931	926	917	928	906	922	921	921	921	911	897	933	924	909	905	960	935	948	958	943	949	945	937	957	946	967	941	947	968	944	955
1115	1091	1114	1128	1115	1103	1053	1084	1073	1098	1055	1071	1076	1079	1090	1095	1099	1024	1075	1059	1052	1022	1032	1049	1030	1030	1053	1014	1014	1003	997	1027	1044	994	1034	1022	1016	1034	1049	1063	1064	1086	1076	1071	1063	1066	1092	1083	1059	1087
1372	1352	1353	1370	1326	1385	1353	1345	1334	1357	1382	1322	1368	1367	1357	1338	1365	1324	1377	1339	1354	1355	1361	1370	1332	1309	1376	1345	1322	1350	1351	1343	1324	1356	1332	1383	1413	1386	1329	1381	1423	1370	1437	1417	1415	1376	1398	1386	1419	1388
1121	1068	1106	1086	1093	1148	1093	1079	1074	1080	1076	1069	1068	1112	1087	1096	1056	1080	1042	1054	1013	1023	1021	1038	1051	1039	1037	1042	1030	1033	1041	1042	1007	1031	1053	1080	1070	1060	1053	1074	1061	1130	1055	1068	1051	1121	1083	1069	1095	1061
1001	1050	1041	1033	977	1043	1023	1016	1051	1022	1044	1029	1006	1005	1028	973	999	993	974	995	990	979	990	969	951	948	990	966	917	966	948	972	962	965	996	981	992	947	992	981	1001	1000	967	997	952	997	1002	1000	1040	1007
982	978	981	1003	978	942	979	968	944	947	947	969	968	982	962	956	982	956	911	908	937	924	894	917	873	892	905	911	889	940	909	911	938	935	940	921	920	925	949	942	969	940	963	949	949	974	941	947	951	985
1156	1164	1162	1115	1162	1140	1149	1143	1132	1145	1171	1179	1155	1137	1142	1101	1150	1147	1100	1111	1093	1071	1106	1064	1094	1057	1057	1076	1064	1085	1045	1067	1092	1048	1045	1073	1126	1116	1090	1129	1119	1163	1139	1132	1117	1131	1133	1130	1133	1138
1631	1551	1596	1573	1524	1584	1563	1571	1584	1590	1577	1548	1526	1543	1526	1501	1541	1471	1445	1451	1442	1445	1410	1453	1415	1441	1399	1399	1415	1384	1406	1435	1422	1429	1439	1402	1450	1505	1515	1496	1486	1452	1548	1485	1493	1563	1543	1543	1491	1532
1335	1332	1323	1316	1375	1357	1345	1351	1352	1287	1350	1302	1334	1320	1266	1287	1287	1297	1278	1254	1229	1251	1272	1275	1284	1290	1256	1251	1208	1246	1258	1279	1231	1255	1308	1332	1302	1289	1346	1274	1294	1318	1335	1313	1315	1328	1304	1326	1319	1313
1551	1547	1505	1509	1523	1509	1486	1502	1530	1508	1541	1466	1496	1504	1470	1425	1470	1459	1449	1376	1378	1476	1400	1352	1380	1400	1412	1390	1369	1364	1377	1383	1379	1378	1357	1438	1413	1420	1485	1427	1451	1446	1450	1475	1483	1510	1455	1490	1488	1472
1509	1582	1562	1534	1517	1515	1552	1516	1553	1479	1501	1488	1537	1484	1453	1480	1497	1496	1444	1458	1424	1434	1405	1419	1415	1413	1399	1413	1450	1468	1404	1417	1441	1459	1461	1472	1435	1455	1440	1467	1480	1461	1470	1514	1503	1536	1496	1483	1468	1508
1899	1924	1893	1857	1840	1808	1845	1880	1867	1792	1893	1854	1826	1803	1806	1726	1774	1802	1776	1701	1706	1721	1665	1669	1664	1684	1618	1667	1675	1650	1650	1682	1665	1742	1693	1705	1695	1694	1759	1732	1812	1749	1822	1808	1774	1785	1798	1794	1889	1774
1698	1730	1687	1719	1688	1646	1673	1692	1711	1650	1707	1731	1672	1663	1618	1636	1613	1612	1633	1604	1603	1592	1577	1601	1599	1598	1604	1570	1585	1544	1534	1578	1602	1536	1561	1568	1604	1597	1658	1672	1641	1656	1667	1686	1685	1661	1688	1612	1642	1641
1766	1731	1754	1770	1810	1764	1786	1725	1743	1747	1743	1724	1748	1711	1687	1731	1665	1681	1671	1613	1601	1634	1622	1640	1637	1578	1581	1667	1645	1644	1652	1600	1626	1628	1642	1648	1652	1699	1644	1637	1677	1666	1741	1744	1660	1712	1688	1676	1688	1725
1213	1258	1256	1260	1296	1269	1273	1284	1283	1325	1259	1259	1263	1243	1252	1227	1240	1195	1193	1193	1226	1234	1188	1203	1207	1199	1193	1228	1239	1185	1172	1173	1213	1199	1204	1199	1213	1226	1231	1218	1248	1180	1229	1245	1238	1222	1191	1250	1244	1272
1590	1637	1595	1563	1539	1573	1533	1545	1550	1559	1537	1543	1592	1544	1511	1548	1526	1476	1474	1463	1449	1455	1429	1430	1445	1463	1396	1399	1403	1427	1427	1418	1427	1472	1434	1451	1477	1481	1476	1496	1478	1499	1528	1531	1537	1530	1481	1515	1522	1516
1534	1595	1624	1536	1579	1524	1575	1552	1583	1548	1509	1545	1528	1571	1536	1535	1432	1452	1463	1431	1482	1468	1428	1417	1445	1441	1447	1433	1445	1468	1439	1430	1435	1497	1462	1477	1487	1434	1519	1534	1531	1525	1491	1553	1547	1523	1533	1597	1570	1538
1486	1497	1453	1487	1518	1512	1466	1457	1475	1489	1474	1470	1463	1447	1460	1430	1398	1419	1383	1372	1421	1368	1352	1393	1370	1384	1371	1363	1324	1397	1346	1383	1376	1299	1399	1413	1394	1428	1394	1392	1474	1409	1453	1410	1426	1444	1465	1422	1425	1446
1344	1363	1341	1310	1352	1327	1353	1357	1356	1354	1380	1318	1297	1341	1315	1303	1288	1303	1290	1274	1287	1288	1258	1268	1295	1296	1252	1239	1296	1272	1276	1284	1304	1290	1222	1308	1292	1251	1324	1278	1326	1333	1311	1301	1344	1316	1363	1328	1347	1359
1450	1463	1421	1483	1443	1412	1413	1465	1402	1421	1433	1466	1474	1411	1392	1394	1371	1358	1393	1370	1329	1310	1399	1369	1306	1294	1320	1389	1375	1322	1345	1359	1329	1356	1330	1350	1358	1430	1428	1404	1430	1420	1396	1441	1372	1433	1399	1431	1466	1449
[truncated: 1,950 more columns]

## Sheet: 067_raw_data
402.134	404.521	406.904	409.289	411.674	414.058	416.441	418.824	421.204	423.585	425.966	428.346	430.725	433.104	435.481	437.858	440.235	442.612	444.988	447.363	449.736	452.11	454.483	456.856	459.228	461.599	463.968	466.339	468.708	471.077	473.446	475.812	478.179	480.546	482.912	485.277	487.642	490.004	492.367	494.73	497.093	499.455	501.816	504.174	506.534	508.893	511.252	513.61	515.968	518.322
917	914	916	939	920	902	906	901	942	920	910	929	920	877	893	884	902	881	871	867	875	877	854	859	837	871	872	856	838	873	862	875	815	872	844	856	883	886	865	890	879	900	895	867	895	902	882	873	932	900
2936	2958	2967	2954	2974	2952	3016	2939	2940	2960	2959	2908	2951	2965	2857	2934	2922	2877	2869	2920	2901	2914	2873	2964	2826	2831	2910	2866	2889	2932	2870	2890	2875	2974	2867	2864	2942	2925	2885	2912	2962	2927	2963	2981	2926	2965	2950	2898	3019	3007
835	865	848	867	847	859	847	830	846	856	825	853	850	844	838	818	838	835	827	801	823	827	817	831	780	803	814	817	795	794	817	815	802	791	816	814	795	816	796	834	823	820	832	819	809	848	828	863	798	839
660	661	657	672	660	655	650	653	658	645	661	662	639	638	672	658	647	654	653	654	650	644	661	627	643	669	651	653	653	627	656	654	638	644	655	644	661	658	649	639	624	661	642	649	650	644	658	638	637	663
949	936	930	939	959	956	948	944	954	942	932	945	946	947	921	936	912	921	903	941	931	928	905	919	902	917	896	903	875	893	906	917	912	920	912	914	910	888	916	951	911	924	955	929	898	920	954	971	923	983
1387	1408	1394	1415	1403	1367	1372	1372	1420	1462	1409	1413	1347	1429	1372	1383	1361	1354	1340	1286	1362	1303	1297	1326	1263	1334	1340	1292	1347	1323	1326	1315	1266	1340	1325	1356	1340	1359	1354	1319	1422	1361	1353	1405	1385	1377	1367	1388	1424	1390
916	930	890	902	913	876	933	896	902	884	905	919	916	925	903	894	883	861	856	874	853	893	857	859	865	848	854	839	860	868	872	828	845	849	842	833	874	864	841	880	895	886	904	891	875	885	873	867	921	916
879	888	880	881	845	847	854	881	856	855	865	836	869	871	874	851	850	860	836	830	850	819	817	829	844	864	781	828	831	869	815	856	845	846	845	825	848	865	837	845	813	852	851	860	858	883	853	872	871	874
677	697	667	669	675	702	699	669	680	670	676	667	688	671	698	681	685	686	672	684	693	685	668	671	646	671	665	691	676	673	645	685	677	676	679	677	675	679	692	686	657	690	688	674	677	676	692	687	656	662
871	864	845	852	859	841	848	882	838	861	873	839	856	831	830	846	813	810	844	857	830	801	802	807	787	797	843	828	812	792	816	793	800	821	818	829	840	823	826	834	850	805	830	835	857	830	853	804	817	830
776	774	769	770	741	752	728	757	750	759	753	781	747	720	749	770	736	735	718	729	718	738	733	725	755	740	740	736	747	733	697	719	727	739	725	730	730	742	770	747	751	756	729	725	774	756	737	738	746	739
1064	1029	1018	1054	1023	1065	1052	1047	1103	1057	1034	1051	1025	1058	1055	1027	1089	1058	1052	1054	1036	1048	1031	1030	1057	1047	1045	1031	1048	1056	1015	1042	1026	1011	1057	1033	1039	1072	1011	1030	1065	1020	1036	1057	1043	1076	1038	1009	1060	1046
872	851	884	850	854	826	850	829	857	856	825	842	848	831	832	822	843	859	830	798	823	829	820	829	813	834	819	817	845	824	806	832	816	796	785	851	823	835	809	828	819	833	850	859	820	815	861	826	851	850
939	911	934	976	934	943	924	918	927	918	890	895	908	903	939	907	903	884	902	877	872	917	914	866	890	891	897	875	876	889	875	855	866	880	883	878	878	908	905	908	900	916	895	946	902	930	915	897	933	902
1277	1228	1215	1235	1194	1218	1245	1245	1259	1218	1281	1197	1214	1223	1188	1162	1213	1121	1136	1140	1116	1117	1097	1114	1145	1095	1146	1110	1110	1116	1135	1097	1112	1101	1088	1159	1174	1150	1162	1179	1131	1151	1175	1177	1235	1192	1174	1177	1161	1195
909	930	954	914	961	925	950	929	924	915	926	929	921	938	887	903	924	899	908	908	899	852	898	889	895	913	892	864	884	895	906	896	895	874	891	867	890	887	903	879	863	907	932	903	913	925	914	933	908	927
965	941	947	914	939	949	951	920	916	944	896	934	919	913	895	895	912	883	886	907	920	888	891	895	892	906	866	871	879	877	876	884	893	906	872	889	906	898	883	906	928	925	920	961	901	928	923	940	919	924
2383	2358	2474	2402	2478	2454	2409	2468	2493	2429	2425	2488	2420	2497	2426	2417	2444	2423	2374	2398	2434	2471	2428	2461	2406	2435	2406	2470	2433	2400	2387	2404	2425	2489	2384	2484	2464	2490	2582	2465	2471	2472	2541	2541	2614	2546	2504	2461	2482	2522
1169	1140	1164	1121	1130	1138	1147	1135	1160	1101	1132	1106	1150	1131	1158	1127	1079	1088	1087	1059	1053	1076	1059	1098	1043	1060	1044	1080	1045	1057	1077	1032	1023	1077	1073	1073	1082	1095	1102	1108	1095	1119	1121	1092	1116	1138	1104	1115	1121	1105
868	877	870	889	860	881	856	880	861	849	887	853	850	864	859	851	849	829	863	850	828	850	836	844	819	834	833	843	853	853	835	830	819	850	851	841	844	808	849	848	864	881	874	896	863	858	886	843	875	890
1298	1263	1316	1290	1316	1280	1274	1238	1288	1255	1227	1289	1304	1286	1306	1230	1259	1206	1262	1278	1180	1196	1207	1207	1208	1205	1232	1206	1231	1234	1210	1221	1218	1249	1206	1246	1263	1236	1245	1252	1298	1276	1266	1261	1297	1297	1302	1269	1291	1320
741	749	769	763	750	768	756	751	766	751	753	750	780	750	775	731	752	748	720	755	734	725	731	733	727	723	750	717	734	739	756	741	732	745	737	746	726	765	751	743	761	746	747	765	747	751	747	732	748	747
1106	1120	1103	1084	1113	1069	1081	1095	1088	1116	1096	1065	1065	1056	1068	1050	1060	1046	1090	1002	1036	1025	1036	982	1053	996	973	1009	1014	1027	1009	1006	1048	1016	1019	1038	1044	1015	1061	1071	1052	1045	1091	1033	1057	1055	1046	1022	1068	1090
811	861	835	866	837	846	848	826	818	851	847	826	841	834	815	865	844	840	818	792	806	818	816	818	816	823	811	832	828	823	845	810	823	822	811	800	833	817	810	853	828	849	825	827	844	817	863	828	811	855
1325	1357	1357	1313	1314	1320	1263	1327	1295	1261	1319	1304	1266	1310	1291	1239	1274	1212	1242	1187	1174	1182	1125	1154	1141	1159	1148	1187	1170	1129	1096	1194	1134	1178	1142	1136	1213	1199	1196	1265	1249	1276	1272	1269	1248	1236	1270	1255	1304	1278
1153	1185	1224	1181	1161	1176	1160	1194	1175	1153	1152	1193	1172	1188	1159	1142	1158	1112	1116	1111	1116	1101	1114	1112	1092	1080	1071	1075	1081	1076	1069	1090	1082	1063	1093	1061	1069	1089	1118	1098	1119	1145	1082	1156	1131	1155	1110	1143	1155	1130
962	964	986	978	956	963	946	984	963	998	926	913	932	979	941	942	911	955	908	927	939	903	900	922	930	928	894	925	933	920	946	916	922	882	934	901	909	920	914	940	917	935	954	954	943	902	929	953	957	976
868	903	890	885	869	860	883	872	868	881	872	869	896	874	876	863	845	861	862	834	840	831	836	830	827	850	790	832	826	827	827	792	834	785	836	856	839	832	865	848	856	892	856	851	851	842	894	889	858	855
1156	1167	1184	1208	1142	1186	1174	1126	1158	1183	1162	1136	1117	1105	1101	1123	1137	1105	1067	1076	1088	1087	1086	1045	1088	1056	1062	1073	1049	1081	1117	1071	1078	1104	1041	1055	1094	1081	1101	1109	1129	1139	1120	1123	1136	1149	1152	1141	1154	1117
910	910	888	873	844	878	870	849	850	862	871	887	883	871	870	861	838	851	830	847	789	824	833	820	823	838	823	831	857	803	831	820	798	827	833	822	823	805	865	842	839	840	866	866	859	844	838	879	838	831
864	857	867	876	889	839	865	877	842	859	872	858	840	837	856	828	853	821	825	841	814	802	821	811	829	825	817	841	845	810	795	802	826	879	823	824	826	828	832	808	828	830	849	889	829	826	838	836	834	860
878	889	878	910	874	872	873	871	906	861	878	833	897	861	838	845	853	826	847	829	837	855	851	859	835	836	841	830	865	833	820	839	847	832	842	847	832	854	880	849	850	834	871	896	852	875	901	851	858	868
945	949	930	925	932	910	909	928	899	909	942	898	885	901	885	915	889	864	912	881	885	881	906	885	903	886	862	875	848	856	844	859	881	884	890	873	897	901	864	921	917	917	900	910	902	911	882	896	898	901
928	895	905	905	898	872	902	917	897	906	901	908	909	899	867	884	860	882	894	885	857	821	856	865	862	858	843	836	856	836	846	818	849	819	858	838	845	876	850	880	838	901	889	869	889	884	867	875	860	867
899	892	860	897	887	895	886	857	887	873	879	880	869	852	879	913	858	856	853	866	855	856	836	876	845	872	821	844	878	812	873	879	887	861	824	856	868	858	868	854	856	882	876	857	866	843	885	884	868	881
1048	1047	1017	1010	1000	1021	1009	979	987	1048	994	992	1000	962	1003	983	992	952	970	953	972	979	910	948	955	914	936	947	937	942	926	910	951	895	905	926	969	939	956	948	939	971	1021	975	1007	972	958	978	960	995
910	930	915	921	920	900	895	903	899	891	916	902	893	901	939	884	869	867	864	909	907	884	863	875	846	852	862	845	853	889	868	856	865	898	893	840	878	870	877	891	895	874	892	893	881	885	893	868	904	910
951	1018	991	984	978	953	952	967	955	995	969	971	953	932	948	961	940	994	926	939	921	926	930	919	935	939	922	940	909	927	936	926	915	965	928	918	952	953	945	955	955	951	950	933	989	970	952	956	943	970
1147	1159	1132	1125	1156	1182	1119	1133	1182	1112	1179	1121	1130	1142	1130	1085	1125	1142	1091	1094	1082	1053	1088	1048	1031	1122	1074	1053	1073	1034	1093	1072	1068	1046	1064	1060	1081	1077	1069	1123	1066	1110	1142	1111	1093	1126	1115	1123	1152	1128
780	770	795	782	819	769	811	819	759	783	789	790	794	782	775	754	771	790	787	796	757	790	784	771	736	784	786	769	789	754	776	753	764	768	768	767	813	752	783	774	778	776	799	767	794	791	790	785	794	765
950	926	973	948	978	946	954	935	911	923	977	968	952	927	928	953	927	906	924	885	896	899	875	899	900	911	917	886	888	936	900	905	890	857	906	908	909	899	918	912	936	925	933	932	954	933	909	932	935	960
940	944	947	923	938	923	933	907	943	907	906	944	923	899	893	930	892	895	879	911	933	866	876	910	882	900	866	891	873	884	877	885	892	917	885	907	922	882	896	878	916	906	916	923	909	889	900	906	919	930
1156	1172	1122	1233	1158	1167	1162	1135	1182	1170	1139	1161	1130	1167	1142	1165	1096	1069	1085	1091	1107	1098	1077	1057	1053	1063	1022	1079	1049	1062	1002	1091	1053	1070	1135	1079	1081	1094	1066	1148	1141	1120	1135	1144	1139	1118	1140	1138	1135	1138
789	802	798	785	768	786	771	806	795	786	787	794	790	797	771	778	777	776	782	766	760	746	749	761	749	766	780	754	755	775	729	749	758	733	733	746	784	777	765	766	765	763	768	771	767	771	770	785	758	777
1081	1079	1075	1076	1052	1071	1108	1059	1060	1086	1049	1068	1068	1065	1046	1051	1042	1031	1022	1036	1003	992	1033	1005	1030	978	1028	1001	990	1007	1003	970	983	1001	996	1005	1058	981	1014	1045	1069	1029	1065	1040	1013	1036	1067	1047	1032	1073
1102	1104	1115	1092	1075	1086	1073	1103	1085	1071	1071	1040	1107	1097	1077	1059	1028	1040	1021	1007	1028	993	991	991	1001	988	1019	994	956	1019	1028	981	986	1001	1000	1022	998	1044	1046	1071	1049	1068	1042	1059	1050	1063	1081	1068	1034	1046
926	908	914	886	904	866	934	906	897	883	881	921	882	872	869	877	861	856	857	839	854	836	823	840	830	853	849	866	835	880	866	822	873	852	880	878	887	848	858	865	889	877	861	849	874	842	856	869	866	876
864	870	864	882	840	862	916	865	844	883	853	868	876	873	862	866	859	849	833	832	886	819	870	853	836	854	847	817	843	847	839	862	846	842	846	844	879	845	877	869	889	850	875	871	895	866	873	855	847	877
841	847	841	848	836	834	835	837	863	855	867	845	823	847	847	831	831	840	797	841	829	792	810	803	817	823	796	821	795	816	830	828	796	820	816	818	827	809	799	854	828	840	818	834	827	844	841	796	821	860
1087	1106	1083	1100	1051	1057	1067	1071	1062	1056	1059	1034	1053	1051	1059	1068	1023	1013	992	1005	1024	965	1024	998	982	996	986	978	997	980	1019	1007	990	1004	981	978	1006	1029	1030	977	1068	1028	1064	1012	1011	991	1038	1012	1032	1042
916	891	900	883	886	889	866	885	859	875	865	897	870	871	859	860	856	894	850	845	842	846	836	860	840	817	833	834	853	843	854	826	840	844	873	816	838	836	866	892	868	859	860	874	871	870	885	909	857	879
985	976	1030	1024	986	1023	1016	987	984	967	990	981	984	987	1000	962	967	958	972	951	918	919	945	924	922	944	935	963	958	916	929	960	925	932	920	930	948	966	984	990	959	969	972	974	965	944	982	990	989	996
1096	1068	1085	1063	1083	1099	1073	1064	1047	1057	1065	1106	1029	1058	1073	1064	993	1034	977	1033	1006	1005	1012	949	980	976	973	1001	996	996	967	987	980	991	988	1010	1032	1016	1024	1021	1021	1043	1070	1079	1052	1027	1018	1028	1043	1030
972	999	1018	974	959	999	974	964	1007	974	948	981	995	964	983	956	969	902	950	962	909	910	927	913	905	892	917	899	911	912	918	907	895	918	912	913	941	913	911	964	960	919	951	963	919	914	959	965	969	962
740	769	728	750	733	738	744	732	757	724	752	750	720	744	748	743	735	727	733	741	710	726	744	727	722	737	733	721	736	736	742	716	749	729	722	737	734	746	751	746	728	739	748	761	740	731	758	740	748	748
1265	1276	1269	1287	1233	1259	1190	1237	1232	1251	1204	1232	1244	1244	1237	1201	1199	1191	1249	1178	1156	1218	1144	1211	1191	1177	1139	1134	1160	1166	1149	1177	1181	1176	1155	1145	1208	1207	1220	1203	1220	1251	1226	1235	1223	1207	1240	1222	1224	1198
875	905	886	895	884	935	834	859	874	860	878	898	877	868	891	876	848	838	856	854	882	854	852	859	870	815	849	815	846	835	850	860	829	833	861	843	863	871	853	875	866	883	893	843	854	847	879	849	854	882
951	967	962	969	939	944	938	920	955	921	927	966	908	908	946	932	914	946	903	903	895	907	854	864	862	885	864	885	906	850	862	893	833	868	879	882	917	891	887	896	923	910	906	911	929	944	904	911	926	925
839	870	869	856	870	841	869	868	854	855	881	875	844	871	879	857	855	817	815	866	816	844	822	831	823	873	829	841	837	841	844	815	825	819	831	834	858	854	795	861	830	818	866	844	851	873	845	859	865	838
922	900	893	868	913	876	899	898	888	860	899	890	887	893	852	883	857	873	864	847	876	848	851	840	850	865	853	855	838	850	853	848	874	897	883	871	859	892	874	857	845	897	864	860	855	874	898	901	895	879
1066	1118	1096	1053	1100	1076	1096	1073	1042	1092	1094	1041	1060	1054	1075	1001	1023	1018	1015	1034	1018	1022	1002	965	977	960	1001	959	1001	977	990	1003	978	1015	995	1036	1011	993	1011	1018	1035	1036	1044	1040	1014	1045	1013	1050	1051	1052
641	672	662	679	659	629	669	640	658	649	643	666	645	653	651	661	658	639	653	647	652	641	654	663	671	652	653	644	652	658	649	623	646	643	660	655	644	652	666	641	644	657	643	649	643	650	658	648	622	642
989	1023	969	985	989	948	982	1011	961	984	934	988	944	996	943	954	939	934	919	933	911	944	947	930	918	928	910	918	925	920	908	945	906	939	949	933	930	929	922	953	968	963	967	940	943	962	944	925	983	980
885	855	867	919	842	868	879	874	851	883	858	875	849	858	856	873	836	819	859	849	855	823	839	807	838	828	829	814	833	836	828	841	825	804	855	873	852	854	815	841	832	853	836	874	823	822	872	840	867	850
972	979	929	970	994	933	959	953	920	936	952	976	929	958	957	923	929	907	937	909	890	894	916	897	915	888	863	892	904	884	893	901	927	904	897	894	914	906	924	946	938	913	945	929	947	927	932	942	928	941
1115	1077	1093	1096	1080	1085	1052	1090	1096	1069	1054	1082	1081	1072	1095	1041	1032	1072	1038	1037	1016	1052	1017	1000	999	1024	997	1001	987	957	989	990	1014	985	1022	997	1044	1019	1050	1023	1036	1063	1078	1053	1034	1089	1047	1102	1045	1068
788	785	744	791	773	782	756	765	777	742	781	778	767	771	785	773	755	768	769	754	769	729	769	741	743	745	743	743	750	769	770	757	746	766	753	718	781	754	765	755	770	758	792	773	752	756	760	799	777	765
1154	1114	1135	1113	1117	1093	1145	1125	1132	1137	1113	1139	1125	1115	1076	1064	1068	1100	1093	1088	1052	1062	1008	1042	1058	1044	1029	1030	1083	1034	1032	1062	1040	1033	1043	1022	1066	1077	1073	1098	1103	1065	1112	1083	1063	1076	1092	1119	1112	1111
1003	1037	1001	1013	1026	1026	1032	1039	1008	997	1063	1018	1027	1031	998	981	980	987	977	963	975	950	957	990	936	945	951	930	955	946	966	924	950	947	984	961	968	987	971	991	1003	973	956	983	982	1000	969	979	1005	1006
1025	1024	1023	1023	995	1023	966	1007	1026	1002	978	979	1059	1013	976	956	988	969	944	999	975	995	1001	979	997	934	975	950	995	980	962	960	965	951	971	988	1001	957	967	1031	1017	977	1024	1031	1020	984	1033	966	974	990
1076	1113	1106	1122	1101	1120	1058	1078	1093	1080	1066	1067	1096	1092	1082	1058	1097	1103	1019	1078	1034	1052	1030	1017	1061	1054	1033	1037	1028	1030	1055	1032	1046	1021	1057	1060	1069	1081	1030	1079	1088	1064	1070	1096	1057	1061	1050	1057	1093	1097
966	954	1011	989	967	944	977	995	977	942	960	978	933	977	962	970	952	928	920	940	928	934	951	915	919	915	933	911	904	938	893	938	894	901	934	939	933	931	945	942	957	939	963	930	949	981	927	960	949	972
985	1006	974	994	987	980	1001	969	969	984	990	954	960	963	956	952	970	923	938	943	961	918	891	918	895	917	915	912	920	913	885	903	890	922	923	917	944	920	942	942	962	952	948	954	962	990	921	956	981	986
954	927	949	964	919	943	974	927	937	917	962	941	917	883	910	931	944	890	898	917	920	922	894	926	890	900	907	883	924	905	891	903	929	884	922	878	920	901	894	957	910	912	945	917	949	960	929	933	915	907
985	1073	983	991	1001	1013	1007	1043	1022	1006	1020	1031	970	1029	1001	986	974	993	921	966	980	987	977	943	997	977	982	991	965	950	974	945	976	938	957	998	995	984	979	968	985	955	1004	995	984	1027	976	1018	966	990
860	847	852	849	860	875	850	845	841	827	826	833	850	869	855	837	849	840	828	850	832	817	819	833	842	822	815	812	776	802	806	823	819	805	826	827	825	816	839	825	854	842	891	818	852	810	847	836	837	856
1035	1068	1040	1051	1034	1043	1056	1037	1067	1024	1025	1051	1074	1039	1043	1014	1030	1025	1020	1014	1030	975	1034	1030	993	1015	1008	1029	1011	1017	981	1025	999	1042	1012	1008	1017	1028	1025	1013	1032	1018	1042	1021	1060	1035	1029	1025	1032	977
704	682	699	702	670	696	698	687	698	676	694	661	654	663	689	681	664	661	679	680	677	667	676	684	648	687	676	653	664	667	676	676	667	677	671	676	688	679	658	664	691	660	687	657	687	673	654	675	700	675
865	873	874	896	871	880	845	849	878	848	861	846	858	849	830	830	845	813	810	841	842	819	849	825	844	840	819	817	841	821	819	799	800	820	809	836	849	837	832	871	841	846	860	875	845	824	860	854	864	867
684	704	690	681	689	665	660	685	670	670	682	685	667	663	671	655	678	662	685	674	665	646	671	658	669	660	672	659	666	666	694	658	661	657	651	656	678	642	666	688	663	678	693	645	664	660	670	654	653	676
987	948	972	947	957	937	932	970	930	938	954	959	935	923	915	945	913	917	954	892	909	921	913	917	901	890	888	868	895	882	914	897	894	902	894	926	913	919	921	914	904	904	940	930	935	949	937	930	963	932
978	971	938	940	941	934	939	935	982	932	987	937	934	920	939	916	901	936	918	897	919	917	905	887	897	884	879	885	883	882	884	913	885	870	892	875	951	897	918	909	940	930	965	969	913	954	939	927	933	953
969	997	976	992	947	950	966	956	968	960	940	934	949	949	928	928	906	929	928	914	941	925	882	869	926	935	855	913	905	863	949	908	886	892	898	921	920	914	917	917	948	906	936	977	936	907	937	915	956	904
758	732	747	715	712	721	749	746	714	757	742	724	716	730	705	714	723	711	702	744	714	721	712	726	727	719	710	719	707	705	703	713	714	724	736	725	718	712	718	696	729	703	731	716	710	725	727	743	694	729
953	937	953	927	916	965	907	898	917	934	966	916	939	929	918	902	933	912	932	915	881	895	927	882	898	886	876	890	889	846	868	898	885	891	929	902	916	873	918	913	923	912	908	946	929	898	916	978	930	940
771	771	771	791	747	769	781	755	736	748	725	780	744	788	783	769	753	771	793	761	759	737	768	750	756	766	745	792	770	752	779	756	753	764	746	758	777	750	769	748	772	756	764	756	763	768	761	780	783	742
1045	1062	1098	1072	1096	1055	1061	1056	1041	1016	1065	1044	1034	1028	1044	1035	1008	999	1010	1029	1000	1012	983	984	982	978	989	1003	999	974	979	1013	963	993	982	1009	991	1019	1039	996	1035	1006	1043	1023	1050	1013	1002	1015	1044	1040
870	866	866	854	841	832	829	837	832	816	855	853	846	831	837	797	826	790	828	792	818	816	811	811	841	816	832	786	804	819	816	821	824	810	821	820	820	803	806	830	821	790	827	798	821	812	827	805	821	818
1090	1083	1036	1084	1085	1043	1031	1036	1081	1036	1047	1019	1015	1015	1037	1018	1037	967	1008	1018	985	1019	988	1021	978	989	1008	1006	969	971	994	982	968	978	1003	999	1003	970	1013	1000	983	1016	995	1027	1063	1022	1008	1020	1041	1050
998	962	931	984	973	972	962	987	996	956	935	943	970	983	957	910	978	950	947	932	909	935	921	915	908	899	914	903	891	915	908	898	933	898	902	914	926	920	927	974	952	941	993	977	937	934	949	944	939	948
804	812	837	804	819	803	803	784	806	797	789	774	808	802	790	794	785	783	800	761	795	799	767	805	799	795	793	796	788	775	776	775	777	774	764	779	767	786	807	762	793	803	775	783	786	799	777	803	794	799
1080	1064	1103	1060	1053	1080	1093	1037	1047	1063	1080	1045	1071	1046	1070	1078	1041	999	1024	1054	1021	1050	1033	1023	1013	1018	991	1039	1001	1058	1036	1025	1036	1000	1015	1033	1065	1062	1012	1039	1040	1037	1054	1018	1034	1050	1058	1070	1046	1058
867	873	894	859	844	855	859	855	864	858	836	855	876	846	849	873	845	836	812	854	839	819	829	808	791	812	836	800	852	833	836	807	852	837	826	837	846	835	856	839	851	848	841	859	858	847	826	832	843	880
765	733	740	738	713	749	737	748	760	729	742	738	721	724	712	712	738	714	724	709	734	737	721	726	725	733	738	725	713	727	764	714	716	747	726	702	724	746	741	726	746	723	716	728	737	747	745	723	748	724
1048	1054	1089	1077	1080	1074	1023	1027	1024	1052	1101	998	1029	1064	986	1016	1001	1024	1051	1014	1030	1009	1000	997	1000	986	1019	963	1032	1028	986	1014	1038	1033	993	992	1006	1013	1034	1034	1068	1067	1035	1057	1008	1028	1016	1027	1066	1060
702	725	698	687	708	686	702	700	685	715	688	704	711	698	719	705	709	696	686	683	711	709	717	706	687	694	698	707	695	672	692	713	695	685	681	699	717	719	682	685	721	719	686	682	674	714	677	698	698	690
1058	1045	1052	1046	1046	1053	1049	1053	1041	1019	1046	1025	1061	1008	1023	1013	995	995	1026	1002	1000	965	955	999	991	1022	997	978	952	982	981	970	949	1015	956	984	1005	999	1001	1004	991	1014	1012	998	1012	1020	1006	1021	1035	1018
970	966	946	962	950	950	926	938	970	925	939	929	929	925	941	915	905	909	884	920	900	907	877	869	872	871	895	889	916	862	884	882	865	900	895	907	858	855	936	938	938	925	935	909	936	907	906	897	909	951
880	954	897	907	902	872	892	884	890	897	951	917	916	913	900	895	892	871	886	865	862	849	855	883	883	854	875	858	860	853	854	860	848	856	876	905	863	862	882	891	919	855	878	891	862	897	890	911	882	879
955	941	971	931	924	919	959	979	953	916	911	957	943	928	941	921	911	931	926	898	908	902	906	905	926	929	924	913	893	908	932	939	887	899	925	899	923	911	895	909	932	908	956	930	909	921	899	929	925	931
921	936	944	910	917	931	910	923	948	939	916	907	906	926	933	897	878	930	886	894	892	899	898	885	888	877	895	894	889	844	884	886	857	893	895	890	882	913	896	866	887	913	902	887	934	891	930	947	925	894
888	890	888	901	865	915	882	886	909	893	890	876	904	887	882	887	886	881	870	858	862	822	867	859	835	874	836	857	868	858	892	866	827	827	875	860	838	844	883	862	879	877	888	884	885	900	860	868	873	873
907	921	911	911	900	912	891	909	892	897	854	897	901	861	869	870	909	864	874	861	865	858	895	844	872	803	853	865	842	865	832	863	883	847	841	854	864	844	899	855	874	918	901	870	861	871	852	858	885	887
897	951	926	892	946	921	909	875	918	897	949	936	915	892	934	920	897	915	876	927	892	916	905	905	895	842	856	892	909	866	892	882	860	905	877	914	890	901	947	899	894	931	904	921	911	920	918	903	924	900
1026	998	1024	998	1007	1007	961	993	1001	992	1012	984	976	954	984	995	974	976	986	989	902	984	980	969	936	944	949	950	957	992	929	924	967	953	924	941	981	976	982	946	932	999	1013	977	1001	988	964	995	985	991
1245	1239	1204	1196	1228	1172	1247	1196	1191	1205	1194	1245	1184	1198	1233	1200	1197	1187	1200	1199	1153	1160	1132	1127	1142	1164	1152	1123	1177	1152	1172	1144	1151	1146	1164	1138	1165	1147	1217	1140	1164	1187	1188	1228	1213	1167	1250	1213	1199	1224
1439	1503	1495	1511	1485	1457	1455	1473	1428	1496	1470	1497	1417	1481	1452	1413	1431	1407	1440	1444	1440	1456	1422	1430	1410	1385	1443	1470	1417	1412	1412	1438	1459	1421	1455	1465	1464	1435	1482	1438	1515	1425	1457	1501	1450	1506	1469	1492	1499	1472
1808	1867	1798	1914	1834	1866	1847	1764	1808	1832	1834	1843	1800	1791	1762	1857	1823	1816	1807	1816	1790	1766	1707	1732	1796	1698	1748	1775	1797	1756	1734	1774	1766	1814	1769	1815	1806	1758	1815	1828	1817	1858	1873	1820	1779	1870	1889	1865	1846	1850
1225	1237	1225	1197	1194	1270	1267	1263	1234	1206	1232	1223	1247	1203	1256	1179	1214	1238	1228	1228	1214	1209	1204	1181	1255	1248	1216	1177	1187	1210	1186	1187	1240	1200	1221	1227	1199	1234	1236	1233	1224	1248	1249	1236	1263	1250	1247	1255	1241	1264
1258	1285	1242	1238	1250	1256	1275	1215	1245	1274	1271	1240	1238	1242	1209	1232	1268	1261	1196	1195	1215	1241	1204	1197	1222	1194	1204	1190	1167	1177	1202	1216	1195	1224	1221	1210	1214	1221	1235	1241	1258	1188	1261	1264	1253	1286	1277	1260	1260	1251
988	1011	1007	1026	1023	1014	1028	1036	1011	1004	1004	981	989	1006	1038	962	1006	1011	960	997	938	960	979	959	980	966	933	947	909	943	959	930	947	948	959	966	958	938	1004	968	991	973	974	1009	978	991	975	998	996	995
1536	1527	1489	1464	1480	1501	1513	1477	1445	1507	1453	1526	1458	1467	1457	1431	1462	1444	1437	1427	1427	1400	1422	1386	1407	1376	1415	1405	1395	1352	1399	1355	1379	1376	1388	1358	1405	1365	1413	1418	1445	1455	1439	1524	1459	1398	1437	1505	1483	1519
1488	1503	1513	1503	1465	1501	1498	1486	1474	1450	1488	1482	1452	1469	1411	1451	1417	1431	1416	1444	1435	1441	1374	1381	1390	1340	1387	1368	1444	1344	1415	1347	1401	1349	1365	1377	1437	1402	1441	1444	1440	1451	1463	1456	1469	1436	1468	1457	1458	1498
1282	1277	1293	1297	1253	1301	1289	1257	1219	1256	1269	1282	1264	1285	1255	1275	1266	1255	1233	1274	1265	1244	1213	1219	1158	1206	1205	1163	1215	1181	1183	1252	1176	1247	1174	1241	1212	1236	1254	1261	1291	1267	1251	1250	1215	1239	1286	1257	1286	1279
1297	1265	1290	1274	1294	1233	1235	1271	1270	1290	1295	1282	1245	1293	1245	1234	1241	1211	1178	1269	1205	1228	1217	1210	1262	1213	1198	1204	1247	1198	1168	1239	1189	1237	1204	1179	1198	1205	1212	1233	1250	1273	1237	1306	1234	1283	1260	1250	1285	1252
1583	1596	1585	1598	1594	1555	1607	1562	1573	1604	1607	1572	1547	1599	1543	1532	1554	1516	1539	1479	1497	1477	1466	1484	1480	1526	1474	1445	1484	1523	1486	1492	1430	1499	1450	1461	1555	1477	1525	1576	1533	1545	1574	1537	1550	1582	1548	1626	1593	1564
1701	1598	1634	1607	1555	1623	1660	1688	1690	1638	1630	1616	1601	1625	1672	1615	1618	1558	1591	1567	1521	1579	1523	1530	1518	1523	1558	1594	1537	1589	1533	1554	1546	1547	1533	1597	1614	1610	1626	1605	1591	1636	1643	1680	1639	1612	1686	1597	1618	1647
2557	2586	2534	2573	2541	2628	2591	2571	2595	2588	2567	2632	2508	2547	2544	2559	2472	2499	2493	2443	2454	2418	2383	2423	2428	2389	2372	2320	2440	2487	2394	2409	2434	2412	2403	2469	2428	2558	2486	2492	2539	2570	2515	2546	2513	2629	2559	2568	2635	2604
1267	1310	1284	1289	1261	1310	1271	1264	1265	1287	1249	1280	1231	1209	1244	1232	1234	1203	1206	1252	1214	1242	1205	1193	1186	1202	1203	1220	1181	1218	1239	1208	1233	1191	1211	1221	1215	1206	1261	1285	1217	1267	1229	1259	1262	1220	1264	1245	1291	1279
1424	1432	1467	1418	1423	1420	1404	1402	1366	1415	1400	1449	1396	1410	1363	1385	1360	1342	1315	1383	1331	1295	1346	1287	1337	1315	1347	1338	1295	1304	1342	1349	1338	1357	1345	1314	1328	1358	1321	1357	1384	1390	1409	1405	1401	1364	1374	1395	1408	1382
9353	9500	9503	9586	9500	9553	9544	9647	9670	9701	9666	9681	9647	9552	9531	9632	9773	9760	9521	9688	9602	9577	9656	9558	9605	9449	9702	9667	9688	9728	9804	9800	9810	9733	9684	9787	9809	9684	9728	9947	9905	9743	9789	9798	9788	9700	9748	9923	9854	9830
1773	1825	1769	1791	1795	1754	1750	1771	1728	1726	1725	1753	1789	1811	1773	1725	1715	1697	1616	1670	1605	1675	1661	1607	1658	1641	1610	1656	1641	1610	1575	1633	1657	1610	1569	1678	1692	1707	1671	1722	1681	1707	1777	1720	1693	1769	1731	1726	1808	1784
1508	1500	1554	1499	1504	1490	1528	1496	1555	1536	1541	1530	1526	1484	1510	1445	1473	1465	1445	1452	1399	1396	1449	1416	1417	1395	1407	1459	1409	1393	1384	1431	1404	1403	1473	1409	1441	1419	1483	1448	1451	1460	1451	1498	1452	1465	1504	1519	1505	1473
1698	1690	1643	1729	1734	1743	1705	1718	1657	1714	1706	1629	1659	1704	1653	1641	1596	1621	1627	1644	1575	1648	1531	1602	1612	1557	1592	1574	1572	1538	1593	1538	1592	1590	1631	1602	1624	1571	1671	1606	1572	1618	1650	1691	1630	1683	1704	1680	1678	1658
1148	1134	1081	1059	1096	1148	1078	1104	1113	1084	1080	1089	1111	1121	1077	1087	1106	1096	1082	1044	1099	1057	1091	1071	1056	1079	1070	1070	1036	1097	1057	1074	1046	1043	1042	1096	1083	1032	1088	1132	1063	1113	1067	1098	1049	1069	1122	1083	1099	1079
1270	1289	1294	1327	1312	1322	1247	1245	1308	1303	1250	1318	1323	1305	1298	1268	1234	1253	1223	1271	1266	1246	1240	1247	1229	1261	1248	1240	1248	1237	1249	1261	1288	1234	1239	1257	1232	1274	1244	1303	1325	1287	1286	1347	1295	1351	1342	1302	1303	1299
1620	1632	1647	1635	1674	1676	1629	1656	1638	1649	1649	1651	1660	1677	1600	1592	1619	1643	1578	1564	1513	1561	1551	1521	1614	1564	1541	1541	1550	1479	1595	1558	1576	1597	1547	1552	1534	1539	1607	1635	1571	1630	1591	1659	1609	1637	1590	1648	1618	1636
9198	9248	9236	9272	9289	9397	9306	9229	9322	9369	9387	9432	9361	9312	9286	9274	9293	9227	9165	9289	9185	9232	9284	9304	9501	9253	9532	9395	9301	9167	9297	9311	9363	9335	9416	9503	9541	9312	9464	9574	9482	9460	9490	9651	9502	9623	9475	9458	9634	9531
7607	7418	7543	7647	7589	7473	7645	7631	7573	7697	7646	7566	7706	7721	7666	7595	7624	7636	7532	7629	7445	7621	7531	7627	7623	7461	7542	7455	7695	7552	7535	7608	7659	7629	7600	7578	7869	7731	7712	7670	7595	7743	7957	7801	7737	7883	7799	7829	7819	7823
1598	1641	1602	1597	1560	1548	1631	1615	1611	1587	1582	1614	1547	1573	1567	1606	1553	1584	1499	1570	1500	1546	1553	1550	1504	1471	1479	1491	1541	1495	1482	1465	1528	1545	1501	1516	1546	1531	1532	1583	1604	1625	1570	1560	1583	1596	1606	1581	1658	1587
1087	1128	1127	1097	1062	1096	1076	1110	1076	1115	1117	1095	1049	1102	1072	1078	1068	1044	1034	1049	1047	1050	990	1053	1056	1024	1042	1057	1045	992	1057	1050	1025	1027	1044	1049	1059	1027	1052	1042	1043	1044	1056	1064	1064	1054	1078	1051	1072	1046
1276	1227	1252	1241	1235	1216	1205	1219	1211	1242	1250	1211	1210	1246	1260	1217	1208	1212	1156	1199	1161	1144	1217	1184	1182	1181	1173	1170	1179	1186	1167	1195	1186	1176	1162	1159	1201	1200	1217	1175	1209	1184	1199	1235	1204	1238	1231	1239	1213	1274
1331	1271	1289	1320	1261	1242	1248	1285	1296	1241	1314	1312	1262	1255	1280	1296	1248	1266	1263	1247	1281	1267	1268	1226	1253	1241	1257	1308	1243	1257	1242	1258	1249	1246	1271	1284	1266	1204	1267	1233	1214	1263	1274	1293	1289	1276	1312	1279	1285	1259
1354	1306	1360	1359	1311	1329	1349	1342	1314	1302	1290	1256	1319	1307	1269	1310	1252	1262	1284	1291	1257	1287	1234	1210	1275	1226	1264	1248	1240	1274	1266	1264	1265	1258	1272	1263	1252	1268	1273	1307	1277	1314	1324	1290	1290	1321	1355	1316	1309	1327
1333	1352	1306	1369	1321	1366	1347	1255	1353	1341	1351	1287	1322	1285	1323	1319	1292	1274	1227	1246	1275	1239	1276	1266	1243	1270	1251	1222	1236	1233	1221	1256	1256	1247	1254	1246	1295	1271	1268	1360	1280	1303	1308	1291	1320	1309	1313	1317	1341	1315
1557	1615	1635	1606	1590	1622	1576	1602	1606	1630	1660	1563	1634	1618	1586	1574	1553	1539	1565	1502	1536	1507	1509	1495	1533	1482	1515	1442	1493	1502	1498	1551	1459	1535	1467	1546	1505	1515	1527	1516	1617	1555	1562	1560	1574	1561	1569	1554	1551	1617
1671	1663	1665	1636	1698	1666	1626	1651	1661	1623	1691	1640	1649	1665	1643	1557	1600	1593	1617	1561	1605	1590	1604	1613	1554	1615	1583	1590	1567	1577	1582	1619	1543	1553	1561	1553	1594	1585	1621	1624	1624	1615	1620	1640	1647	1662	1630	1672	1643	1667
1907	1957	1891	1896	1922	1930	1895	1874	1876	1899	1869	1935	1869	1886	1867	1890	1872	1761	1819	1819	1877	1834	1757	1777	1845	1745	1788	1787	1749	1793	1783	1807	1804	1753	1757	1843	1855	1807	1876	1809	1888	1880	1889	1876	1877	1897	1886	1852	1885	1909
2955	2889	2925	2938	2889	3022	3027	2983	2917	2967	2974	2988	2926	2963	2944	2924	2874	2844	2857	2873	2965	2866	2869	2872	2926	2871	2823	2852	2844	2844	2903	2904	2881	2930	2909	2852	2898	2955	2982	2983	2901	2994	3051	2987	2967	2959	3047	3020	2947	3041
1169	1176	1221	1162	1156	1183	1189	1198	1197	1188	1153	1211	1191	1164	1165	1150	1142	1157	1110	1140	1118	1134	1109	1097	1094	1143	1137	1121	1122	1136	1115	1169	1088	1144	1129	1101	1144	1082	1128	1165	1163	1176	1183	1146	1150	1179	1160	1223	1156	1205
6990	6960	6999	7051	6978	7067	6979	6980	6933	6995	7142	7116	7095	6998	6987	7073	7065	7100	6964	7063	7090	7083	7007	6865	7117	6954	6993	6933	6973	7081	7084	7195	7002	7085	6987	7088	7175	7160	7131	7030	7193	7150	7259	7153	7270	7103	7127	7121	7258	7244
4833	4863	4788	4761	4746	4835	4868	4858	4790	4874	4910	4804	4820	4904	4852	4833	4783	4790	4783	4737	4651	4787	4839	4782	4813	4710	4708	4690	4823	4826	4767	4762	4860	4850	4846	4860	4866	4883	4764	4976	4965	4880	4913	4877	4818	4822	4990	4925	5077	5045
1790	1825	1751	1748	1789	1838	1785	1795	1815	1845	1793	1835	1787	1810	1699	1730	1781	1734	1713	1710	1682	1698	1697	1714	1671	1683	1708	1675	1710	1658	1681	1659	1701	1735	1758	1682	1709	1752	1749	1746	1782	1757	1736	1829	1749	1782	1784	1723	1830	1856
1542	1530	1628	1549	1591	1535	1505	1494	1516	1472	1528	1522	1518	1526	1528	1498	1468	1486	1455	1438	1467	1437	1441	1429	1399	1419	1390	1405	1426	1407	1361	1422	1456	1409	1344	1401	1439	1413	1484	1471	1503	1440	1469	1512	1475	1502	1469	1527	1468	1553
7238	7379	7278	7249	7258	7300	7390	7332	7309	7309	7278	7355	7319	7365	7314	7330	7298	7263	7202	7323	7389	7401	7262	7339	7269	7376	7254	7436	7281	7112	7236	7212	7294	7259	7310	7224	7304	7384	7393	7516	7519	7410	7380	7588	7421	7465	7549	7522	7470	7343
1397	1387	1445	1455	1424	1413	1418	1416	1425	1413	1401	1394	1391	1362	1370	1322	1375	1374	1336	1370	1327	1394	1347	1313	1339	1280	1306	1319	1318	1317	1343	1310	1339	1326	1337	1378	1369	1324	1357	1395	1384	1410	1397	1411	1353	1408	1392	1395	1400	1446
1779	1775	1761	1793	1749	1747	1767	1759	1791	1777	1772	1780	1745	1739	1783	1720	1745	1670	1684	1681	1678	1658	1645	1672	1646	1617	1663	1622	1610	1640	1616	1579	1622	1643	1644	1604	1683	1664	1708	1681	1687	1768	1786	1704	1729	1748	1710	1781	1792	1795
2004	1938	1984	1947	1914	1984	1891	1965	1981	1943	1999	1923	1971	1909	1864	1944	1834	1878	1903	1888	1820	1850	1843	1844	1857	1801	1815	1829	1896	1826	1773	1817	1870	1824	1902	1831	1920	1827	1933	1858	1896	1851	1928	1899	1923	1918	1963	1926	1931	1931
1484	1582	1516	1474	1475	1476	1519	1497	1488	1463	1501	1490	1466	1467	1484	1486	1440	1434	1405	1393	1417	1436	1385	1423	1451	1419	1424	1406	1383	1436	1411	1430	1438	1446	1433	1397	1493	1454	1454	1447	1474	1442	1492	1492	1430	1517	1525	1500	1487	1530
8604	8709	8788	8658	8657	8676	8857	8771	8825	8788	8738	8856	8818	8748	8773	8720	8784	8661	8842	8788	8736	8744	8651	8832	8797	8672	8804	8882	8834	8863	8857	8730	8693	9004	8905	8957	8860	8803	8870	8939	8975	8995	8986	9079	9002	9001	9137	8861	9116	9012
1579	1582	1617	1611	1601	1565	1564	1620	1549	1559	1584	1607	1649	1490	1573	1565	1506	1533	1510	1512	1469	1449	1474	1451	1458	1453	1417	1443	1450	1453	1433	1465	1428	1506	1483	1512	1513	1455	1498	1551	1495	1560	1572	1557	1619	1570	1573	1561	1591	1562
1178	1219	1118	1192	1157	1156	1208	1209	1173	1190	1193	1203	1152	1182	1161	1144	1179	1135	1178	1156	1135	1169	1151	1150	1165	1138	1158	1086	1133	1141	1126	1135	1115	1168	1116	1157	1152	1144	1146	1188	1137	1165	1167	1127	1167	1215	1224	1179	1167	1204
1628	1625	1620	1632	1636	1663	1673	1645	1647	1613	1683	1632	1644	1608	1607	1552	1532	1515	1561	1586	1544	1503	1552	1511	1569	1514	1501	1511	1477	1513	1520	1522	1554	1533	1472	1540	1527	1506	1588	1507	1568	1599	1612	1573	1618	1593	1682	1575	1581	1610
1949	1960	1999	1958	2012	1937	1923	1947	1935	1986	2018	1899	1936	1968	1974	1973	1910	1871	1909	1896	1889	1864	1878	1854	1915	1867	1862	1872	1824	1833	1861	1880	1834	1798	1844	1874	1916	1912	1905	1943	1904	1946	1911	1935	1957	1902	1951	1876	1985	1988
2976	2962	2918	2991	2892	2932	2856	2903	2905	2912	2917	2883	2926	2901	2894	2850	2912	2945	2918	2888	2831	2910	2878	2873	2872	2949	2870	2843	2865	2894	2872	2877	2883	2913	2870	2925	2971	2889	2933	2926	2898	2896	2946	2951	2958	2901	2929	2950	2987	2994
1475	1542	1575	1525	1532	1533	1525	1543	1481	1497	1521	1494	1466	1489	1492	1489	1453	1449	1437	1439	1446	1450	1423	1352	1412	1360	1361	1379	1388	1382	1335	1398	1381	1411	1376	1413	1449	1426	1438	1415	1441	1484	1480	1437	1517	1424	1516	1466	1542	1534
5520	5561	5588	5542	5493	5599	5648	5517	5509	5533	5534	5555	5539	5619	5530	5378	5534	5535	5439	5498	5397	5414	5500	5369	5537	5464	5421	5520	5442	5510	5426	5590	5513	5496	5438	5500	5669	5564	5554	5582	5552	5612	5694	5726	5558	5637	5767	5670	5676	5567
1507	1473	1471	1504	1480	1461	1466	1471	1440	1485	1434	1524	1433	1478	1443	1448	1402	1437	1409	1410	1352	1397	1381	1404	1373	1393	1307	1362	1361	1360	1363	1334	1313	1403	1342	1355	1383	1377	1404	1470	1450	1423	1435	1399	1418	1473	1468	1464	1467	1482
1715	1711	1720	1692	1662	1693	1741	1719	1684	1702	1715	1744	1616	1664	1640	1651	1636	1622	1572	1598	1632	1584	1553	1555	1567	1575	1587	1570	1555	1544	1584	1565	1553	1614	1592	1589	1607	1621	1641	1623	1679	1609	1635	1616	1612	1680	1710	1688	1706	1690
1980	2031	1900	2009	1960	1905	1972	1971	1999	1985	1990	1997	1879	1995	1845	1905	1951	1886	1899	1870	1841	1881	1858	1895	1882	1853	1744	1838	1827	1797	1838	1868	1845	1894	1877	1856	1911	1934	1877	1909	1929	1962	1955	1925	1960	1924	1995	1977	1981	1990
1859	1854	1871	1859	1839	1835	1818	1895	1841	1867	1866	1807	1799	1785	1850	1787	1823	1773	1808	1758	1772	1821	1827	1778	1760	1797	1802	1823	1783	1820	1799	1832	1787	1761	1780	1769	1805	1818	1821	1843	1846	1831	1854	1826	1881	1843	1803	1874	1828	1899
2257	2289	2232	2260	2297	2268	2252	2314	2240	2248	2276	2315	2227	2252	2287	2213	2196	2159	2145	2176	2165	2204	2163	2151	2167	2106	2147	2205	2099	2146	2165	2167	2201	2137	2188	2174	2157	2209	2179	2215	2231	2221	2329	2276	2281	2253	2239	2271	2285	2310
1300	1253	1304	1355	1286	1311	1369	1339	1330	1306	1314	1279	1307	1264	1317	1274	1272	1304	1262	1255	1275	1253	1305	1253	1251	1213	1241	1253	1273	1224	1263	1246	1230	1201	1283	1232	1343	1210	1278	1283	1218	1312	1296	1315	1297	1296	1301	1319	1293	1307
1177	1152	1177	1124	1155	1165	1215	1156	1155	1167	1198	1132	1168	1138	1157	1173	1127	1130	1107	1079	1139	1101	1107	1124	1101	1166	1113	1141	1146	1133	1113	1100	1117	1125	1082	1149	1129	1127	1131	1153	1171	1149	1149	1108	1164	1116	1150	1145	1162	1166
724	719	702	677	676	693	696	691	713	704	701	714	702	696	708	697	693	700	688	689	682	679	677	705	700	713	684	678	704	688	685	695	666	686	697	678	677	677	719	681	676	690	688	705	672	699	709	702	687	678
6621	6761	6587	6612	6732	6587	6606	6722	6788	6787	6754	6801	6691	6653	6749	6680	6702	6583	6572	6794	6609	6731	6703	6553	6551	6585	6577	6630	6629	6770	6647	6730	6794	6703	6714	6741	6848	6698	6893	6745	6801	6763	6910	6918	6742	6865	6761	6790	6981	6740
1214	1188	1199	1203	1209	1148	1194	1236	1172	1210	1190	1233	1208	1154	1169	1193	1183	1161	1158	1157	1155	1157	1104	1122	1137	1166	1137	1160	1163	1143	1152	1164	1148	1166	1161	1153	1168	1177	1150	1219	1163	1205	1182	1174	1148	1185	1215	1185	1203	1196
1199	1207	1242	1183	1142	1192	1202	1202	1189	1198	1196	1192	1205	1168	1171	1193	1151	1167	1148	1149	1145	1113	1150	1114	1159	1144	1162	1143	1122	1132	1142	1113	1133	1137	1112	1175	1135	1155	1193	1185	1185	1189	1179	1199	1191	1161	1157	1207	1174	1173
1439	1446	1446	1367	1387	1397	1347	1377	1422	1388	1413	1379	1417	1397	1380	1353	1349	1339	1361	1340	1317	1303	1356	1332	1292	1316	1337	1324	1357	1301	1316	1296	1367	1323	1321	1345	1366	1336	1404	1352	1359	1418	1367	1332	1361	1370	1383	1343	1434	1384
1228	1264	1278	1222	1278	1233	1225	1259	1255	1284	1267	1239	1284	1234	1307	1253	1234	1270	1216	1216	1222	1233	1201	1187	1223	1197	1210	1224	1205	1190	1242	1199	1203	1205	1213	1223	1279	1222	1218	1239	1254	1257	1288	1254	1214	1281	1201	1246	1294	1257
1361	1344	1357	1350	1326	1332	1385	1338	1362	1387	1357	1373	1309	1292	1320	1284	1312	1267	1309	1310	1306	1280	1265	1210	1271	1284	1315	1312	1257	1295	1267	1277	1249	1273	1306	1314	1282	1270	1277	1302	1307	1348	1356	1377	1365	1328	1334	1352	1350	1398
1679	1639	1674	1661	1631	1651	1621	1639	1624	1639	1671	1597	1634	1629	1613	1552	1578	1541	1512	1536	1529	1523	1492	1572	1504	1515	1514	1507	1522	1536	1503	1523	1483	1513	1561	1544	1538	1516	1547	1561	1606	1613	1629	1613	1603	1635	1571	1660	1649	1679
1182	1186	1226	1186	1214	1224	1203	1193	1176	1161	1206	1203	1189	1166	1171	1183	1188	1110	1160	1143	1132	1150	1130	1179	1164	1149	1124	1106	1104	1109	1131	1129	1137	1106	1136	1161	1102	1178	1176	1184	1148	1146	1176	1212	1151	1178	1180	1181	1193	1190
1311	1317	1316	1268	1304	1284	1317	1303	1314	1349	1289	1307	1303	1298	1269	1242	1274	1248	1227	1262	1252	1180	1206	1224	1223	1196	1227	1210	1209	1190	1189	1237	1181	1205	1216	1203	1214	1241	1214	1256	1288	1220	1295	1297	1297	1291	1248	1304	1246	1282
1546	1550	1562	1594	1570	1540	1568	1545	1552	1562	1561	1544	1537	1504	1521	1515	1482	1466	1430	1457	1455	1454	1449	1387	1430	1449	1438	1424	1433	1440	1430	1394	1481	1465	1392	1447	1519	1516	1499	1530	1485	1483	1526	1515	1555	1524	1514	1554	1515	1543
1211	1173	1224	1207	1233	1204	1177	1241	1183	1149	1194	1198	1179	1194	1169	1129	1189	1147	1144	1119	1148	1119	1095	1139	1147	1118	1131	1174	1143	1131	1128	1104	1160	1112	1147	1152	1170	1136	1204	1153	1173	1173	1199	1175	1163	1170	1178	1189	1173	1205
1224	1212	1196	1253	1201	1166	1169	1157	1155	1203	1183	1229	1194	1203	1170	1152	1130	1165	1160	1094	1112	1083	1141	1129	1104	1090	1092	1069	1126	1159	1124	1094	1094	1108	1088	1092	1122	1091	1117	1147	1139	1142	1162	1125	1160	1213	1140	1167	1164	1161
1076	1060	1039	1035	1062	1038	1068	1058	1052	1030	1061	1075	1047	1036	1022	1036	1046	1027	1005	1045	974	1022	966	1029	977	986	1000	1006	1000	979	996	992	999	972	999	972	1004	999	1002	1000	1010	1011	1027	1059	1020	1058	1019	1041	1067	1093
1271	1263	1313	1275	1292	1282	1286	1296	1283	1275	1295	1243	1239	1305	1252	1253	1259	1240	1210	1226	1242	1197	1195	1197	1208	1190	1186	1205	1187	1186	1203	1230	1166	1229	1200	1205	1242	1230	1221	1278	1241	1232	1193	1265	1276	1263	1304	1290	1241	1226
1355	1334	1398	1359	1345	1359	1326	1372	1306	1324	1348	1342	1345	1366	1357	1300	1346	1335	1283	1339	1315	1312	1294	1280	1288	1323	1354	1265	1300	1312	1285	1288	1308	1294	1328	1294	1318	1333	1366	1364	1319	1336	1334	1316	1347	1366	1364	1341	1355	1386
1481	1557	1513	1529	1519	1509	1498	1529	1484	1528	1498	1559	1521	1483	1490	1433	1464	1489	1447	1379	1396	1411	1427	1371	1426	1411	1341	1382	1372	1372	1389	1378	1419	1368	1366	1414	1472	1399	1455	1443	1419	1479	1523	1486	1475	1485	1504	1461	1495	1499
1414	1458	1444	1450	1431	1444	1433	1423	1409	1460	1400	1441	1404	1429	1370	1420	1374	1328	1319	1356	1352	1297	1336	1326	1309	1282	1320	1352	1312	1308	1312	1296	1339	1295	1356	1337	1344	1384	1334	1386	1387	1404	1401	1417	1390	1372	1399	1382	1428	1440
1012	990	985	1005	977	1005	1004	1000	972	991	994	974	981	959	966	972	956	983	947	953	982	921	957	927	924	912	934	911	907	951	957	940	902	932	936	932	964	944	967	956	968	966	971	961	983	945	1010	959	958	975
1170	1164	1181	1148	1161	1189	1140	1164	1184	1133	1143	1172	1183	1140	1150	1164	1160	1155	1150	1147	1139	1128	1121	1112	1128	1160	1110	1120	1130	1117	1083	1152	1194	1149	1122	1142	1193	1148	1153	1129	1146	1181	1180	1168	1156	1164	1163	1168	1151	1165
1992	2055	2043	2022	2001	2000	2034	2011	2078	2062	2025	2001	1990	2016	2025	2003	2018	1973	1999	1997	1924	1999	1932	2019	1984	1981	2034	1995	1988	2015	2007	2011	1985	2056	2007	1974	2001	1937	2070	2076	2058	2007	2105	2048	2040	2135	2147	2078	2074	2130
1171	1205	1206	1203	1167	1173	1188	1186	1109	1171	1164	1186	1168	1160	1165	1152	1131	1142	1102	1143	1126	1115	1135	1118	1128	1116	1150	1068	1101	1104	1152	1119	1124	1118	1137	1127	1136	1161	1115	1108	1143	1158	1198	1158	1162	1157	1160	1178	1155	1192
1099	1096	1076	1091	1090	1104	1075	1079	1042	1080	1091	1067	1075	1043	1006	1033	1032	1025	987	1024	1036	1044	1007	1067	999	997	1012	1049	1003	1008	1007	996	1033	1010	1032	1016	1023	1043	1006	1042	1047	1039	1060	1061	1043	1084	1035	1055	1056	1096
986	1000	1011	1004	991	981	1005	1038	956	1013	981	957	1015	981	1036	981	1009	955	958	973	971	977	968	969	970	979	992	952	992	981	981	979	999	997	987	1006	939	980	998	976	1016	1000	1007	1020	1033	1013	1023	999	1011	1028
1096	1121	1074	1109	1100	1103	1111	1099	1089	1102	1097	1088	1111	1089	1102	1049	1088	1049	1041	1069	1039	1070	1064	1059	1051	1044	1040	1003	1047	1012	1039	1064	1049	1037	1036	1026	1041	1041	1058	1119	1071	1103	1081	1091	1068	1072	1140	1099	1093	1099
3071	3025	2999	3018	3115	2978	3025	2979	3032	3044	2999	2986	2964	3019	3080	3037	3038	3013	3033	3072	3030	3023	2937	2989	2965	2983	3096	3008	3019	3054	3022	3078	3076	3072	3094	3011	3057	3083	3056	3133	3114	3124	3067	3111	3116	3182	3125	3130	3145	3115
2862	2825	2904	2826	2819	2864	2835	2877	2807	2862	2860	2807	2883	2836	2789	2767	2833	2830	2826	2762	2651	2747	2733	2684	2727	2725	2731	2841	2771	2713	2749	2837	2742	2843	2760	2816	2826	2812	2873	2823	2868	2830	2887	2881	2900	2898	2842	2861	2870	2865
1275	1286	1240	1284	1247	1291	1286	1301	1293	1285	1227	1272	1271	1266	1247	1259	1282	1233	1231	1272	1216	1234	1232	1219	1235	1254	1220	1210	1233	1211	1185	1225	1213	1268	1222	1224	1255	1247	1228	1252	1270	1269	1264	1276	1269	1275	1266	1259	1238	1321
1081	1088	1111	1147	1058	1080	1061	1107	1057	1112	1117	1073	1091	1049	1099	1082	1086	1078	1112	1039	1080	1070	1094	1057	1043	1043	1082	1069	1051	1042	1073	1040	1044	1056	1047	1041	1061	1095	1078	1076	1096	1105	1087	1103	1100	1092	1093	1081	1129	1115
1181	1198	1181	1150	1127	1172	1141	1157	1176	1121	1142	1157	1172	1138	1114	1142	1126	1127	1068	1110	1113	1097	1091	1075	1118	1064	1081	1099	1125	1086	1099	1058	1068	1125	1099	1107	1108	1128	1096	1147	1146	1128	1092	1125	1101	1150	1099	1144	1132	1144
1603	1636	1636	1645	1656	1576	1646	1666	1635	1628	1603	1601	1669	1633	1633	1640	1634	1634	1619	1593	1595	1626	1652	1608	1609	1536	1596	1624	1573	1616	1584	1614	1588	1570	1615	1604	1611	1611	1624	1649	1628	1575	1652	1649	1600	1694	1627	1582	1662	1687
1240	1181	1236	1185	1166	1196	1219	1176	1167	1187	1186	1209	1192	1209	1178	1149	1133	1126	1131	1178	1112	1132	1180	1195	1155	1155	1140	1155	1160	1161	1109	1126	1111	1122	1134	1126	1121	1119	1159	1178	1203	1180	1167	1181	1156	1207	1184	1180	1147	1209
2669	2690	2663	2671	2634	2690	2601	2684	2637	2636	2646	2635	2638	2655	2724	2715	2705	2658	2673	2714	2645	2661	2641	2594	2699	2632	2615	2617	2667	2628	2660	2604	2667	2585	2695	2677	2640	2669	2715	2662	2720	2642	2736	2725	2792	2704	2728	2810	2744	2673
[truncated: 1,950 more columns]

## Sheet: 114_raw_data
402.134	404.521	406.904	409.289	411.674	414.058	416.441	418.824	421.204	423.585	425.966	428.346	430.725	433.104	435.481	437.858	440.235	442.612	444.988	447.363	449.736	452.11	454.483	456.856	459.228	461.599	463.968	466.339	468.708	471.077	473.446	475.812	478.179	480.546	482.912	485.277	487.642	490.004	492.367	494.73	497.093	499.455	501.816	504.174	506.534	508.893	511.252	513.61	515.968	518.322
1046	1047	1045	1063	1076	1058	1058	1094	1059	1084	1079	1021	1072	1083	1066	1032	1037	1066	992	1047	1034	1009	1018	1024	1001	1015	991	1010	1008	1030	1020	1053	1018	1054	1011	1011	1059	1041	1025	1009	1072	1061	1036	1110	1053	1055	1023	1070	1061	1043
1035	1048	1032	1067	1047	1055	1044	1050	1031	1043	1049	1027	1045	1062	1034	1061	1035	1030	1051	1041	988	1007	1021	1006	1014	1054	1059	1016	1040	1032	1024	1043	1027	1051	1059	1014	1023	1022	1034	1030	1044	1028	1008	1021	1027	1039	1034	1018	1040	1058
1554	1602	1577	1507	1578	1572	1570	1550	1553	1555	1551	1553	1564	1551	1512	1549	1544	1525	1556	1585	1442	1526	1525	1513	1476	1503	1547	1497	1514	1480	1509	1506	1511	1499	1525	1515	1569	1526	1574	1541	1574	1589	1531	1523	1574	1534	1518	1576	1578	1555
965	973	934	908	915	914	922	934	915	922	930	906	934	972	927	955	949	888	914	932	964	929	944	941	925	951	959	936	904	941	929	887	928	912	929	950	965	910	946	969	938	935	918	957	932	935	956	898	962	953
1413	1398	1358	1386	1351	1358	1411	1413	1390	1363	1375	1369	1411	1369	1357	1378	1350	1349	1362	1342	1373	1376	1340	1321	1337	1339	1364	1335	1367	1331	1335	1326	1346	1383	1369	1307	1417	1360	1399	1336	1382	1337	1371	1391	1349	1403	1389	1392	1396	1413
1092	1140	1126	1099	1129	1081	1115	1125	1117	1094	1089	1123	1101	1104	1103	1075	1043	1096	1060	1106	1055	1047	1075	1097	1104	1083	1087	1057	1072	1064	1046	1079	1103	1068	1081	1075	1080	1063	1118	1058	1100	1091	1074	1145	1115	1087	1141	1120	1131	1118
994	1007	1060	1006	1012	1006	993	1003	1016	999	1020	967	1002	1025	977	1009	997	986	980	986	973	984	978	1014	971	973	964	988	990	1025	984	965	979	957	946	997	1023	991	959	1021	1000	1007	959	1008	973	979	975	1006	1018	989
1362	1359	1362	1382	1392	1360	1362	1370	1382	1379	1369	1311	1353	1339	1301	1311	1376	1366	1325	1315	1337	1321	1300	1296	1341	1313	1306	1316	1321	1322	1331	1295	1354	1329	1311	1304	1354	1330	1338	1359	1372	1332	1367	1357	1365	1318	1388	1344	1363	1337
1061	1098	1099	1072	1073	1065	1068	1036	1066	1040	1020	1013	1093	1049	1030	1074	1058	1049	1073	1042	1050	1061	1039	1001	1034	1036	1011	1040	1032	1060	1038	1055	1029	1040	1071	1048	1065	1056	1035	1090	1053	1074	1039	1055	1033	1083	1034	1107	1078	1059
1199	1202	1209	1192	1186	1184	1205	1211	1182	1173	1215	1158	1156	1171	1178	1164	1178	1167	1135	1187	1151	1193	1155	1167	1133	1184	1184	1145	1148	1195	1186	1137	1167	1156	1152	1152	1158	1162	1192	1178	1180	1164	1188	1186	1181	1223	1167	1155	1168	1216
1277	1264	1286	1317	1336	1295	1321	1202	1315	1268	1305	1255	1337	1259	1255	1280	1295	1235	1261	1254	1264	1272	1229	1272	1295	1234	1238	1245	1264	1245	1250	1276	1281	1262	1284	1289	1286	1234	1269	1271	1265	1252	1286	1290	1266	1261	1263	1305	1267	1262
1057	1021	1045	1006	1002	1041	1015	1019	1011	1006	999	1036	980	979	983	1028	1027	1003	1014	973	993	979	1008	996	947	937	972	987	986	982	970	982	962	981	949	985	979	1003	1029	980	1010	988	1021	982	986	991	993	989	1004	983
964	960	921	937	975	928	937	936	907	922	921	942	947	935	905	907	898	908	900	906	918	915	944	884	917	875	894	883	879	892	905	885	919	895	916	875	889	895	910	916	890	927	902	902	929	914	904	903	900	933
1556	1537	1534	1595	1579	1540	1598	1565	1593	1598	1502	1533	1604	1483	1551	1546	1514	1499	1545	1542	1520	1548	1514	1516	1530	1514	1512	1511	1488	1500	1542	1517	1508	1493	1495	1574	1574	1510	1534	1583	1555	1559	1567	1593	1582	1585	1517	1539	1539	1558
1032	1030	1024	982	996	981	1001	1011	1004	1013	971	998	974	964	982	999	965	977	1006	951	992	965	976	1011	971	984	973	998	992	1007	983	979	981	957	976	1000	969	996	1006	967	1000	991	996	990	980	981	1005	1000	958	966
1046	1044	1100	1082	1076	1099	1083	1108	1070	1049	1059	1100	1067	1049	1077	1074	1050	1084	1082	1026	1063	1091	1030	1037	1035	1054	1029	1063	1054	1052	1056	1058	1084	1050	1057	1063	1040	1072	1041	1036	1072	1065	1092	1099	1080	1098	1075	1069	1058	1054
1117	1121	1116	1127	1087	1134	1118	1128	1092	1119	1059	1075	1123	1094	1117	1111	1102	1123	1109	1083	1100	1059	1068	1112	1065	1072	1081	1096	1100	1114	1110	1078	1047	1103	1116	1095	1130	1066	1102	1108	1096	1090	1125	1107	1103	1141	1125	1108	1087	1123
1568	1607	1615	1547	1601	1589	1566	1553	1578	1600	1606	1594	1550	1557	1618	1592	1555	1548	1601	1538	1559	1552	1523	1550	1547	1541	1541	1564	1583	1556	1543	1564	1571	1536	1512	1569	1601	1581	1600	1560	1558	1572	1567	1622	1603	1589	1592	1567	1605	1592
996	978	997	998	987	1005	1013	980	988	995	978	983	993	980	958	968	1012	958	936	957	948	983	931	989	957	996	949	960	941	973	935	976	984	983	963	982	957	960	963	989	977	962	1009	948	968	956	968	984	1001	1002
1096	1084	1096	1059	1092	1073	1055	1051	1028	1063	1055	1040	1073	1036	1030	1030	1035	1040	987	1020	1023	1001	990	1031	1057	1055	1027	1020	996	1036	1019	1011	1031	1028	1017	1016	1046	1049	1002	1065	1032	1037	1043	1058	1051	1007	1066	1049	1044	1034
992	969	1009	968	964	972	996	1007	974	997	988	993	958	1004	948	971	949	972	938	933	974	970	974	943	959	944	919	914	896	938	974	941	939	935	945	974	916	961	937	945	977	959	964	993	949	969	939	949	947	963
1049	1043	1064	1019	1014	1049	1050	1041	1033	1030	1062	1044	1044	1028	999	1053	1002	1018	1022	1029	977	1004	995	1005	1039	1008	1036	1004	1035	987	994	999	1026	1000	1031	993	1045	997	1022	1013	1023	1013	1038	1020	1015	1044	1003	1017	1015	1004
834	838	829	803	830	833	840	828	834	820	842	830	816	848	842	817	830	798	830	820	826	822	807	834	828	830	821	840	815	828	816	833	817	853	824	834	821	828	800	850	823	802	835	833	830	825	821	812	831	827
1011	1042	1019	1021	1040	998	1040	1001	1011	1047	1030	984	1039	1034	977	968	1010	966	997	991	967	1009	936	1011	982	1021	997	979	990	985	992	975	979	974	996	968	975	984	996	1005	1005	1043	1012	994	1009	1001	973	1044	1008	975
1063	1028	1036	1070	1068	1022	1028	1027	1022	1032	1022	1033	1051	1016	1001	1028	1029	1028	996	1002	1036	1042	1010	1038	1018	1004	1034	1010	979	993	972	1022	1013	1032	977	1053	1009	1035	966	1037	1021	1063	1038	1023	1004	1010	1054	1042	1014	1032
987	957	943	950	978	961	943	947	967	966	938	974	953	957	948	965	967	976	941	942	927	953	895	919	924	941	925	935	957	943	945	944	929	935	960	932	933	930	985	941	962	929	954	987	944	969	943	945	934	971
962	930	949	1002	929	918	962	940	913	948	954	946	900	931	931	929	915	915	911	944	900	925	930	908	933	934	929	937	931	912	899	924	935	925	932	885	906	909	919	901	938	904	930	945	907	905	896	949	906	947
1095	1092	1094	1088	1095	1051	1081	1074	1086	1006	1051	1057	1048	1033	1053	1050	1088	1020	1049	1048	1044	1075	1076	1039	1051	1057	1039	1074	1015	1058	1037	1051	1074	1030	1024	1027	1043	1045	1088	1048	1035	1055	1062	1062	1020	1080	1070	1073	1064	1060
1057	1073	1072	1043	1044	1056	1024	1034	1070	1003	1067	1017	1021	1018	1050	983	1001	1013	1004	994	1015	1038	1025	1018	1019	999	1009	980	981	978	985	994	966	993	999	983	1025	992	1021	1032	1009	1032	1008	1025	973	993	1014	1000	1024	1031
1021	1030	1003	990	1006	992	970	992	994	1001	951	980	987	997	980	960	990	963	944	930	959	956	941	919	934	950	941	959	912	958	969	938	966	930	929	957	940	932	955	957	927	961	968	959	967	930	939	984	961	934
1165	1152	1191	1142	1187	1201	1180	1170	1171	1142	1159	1192	1160	1158	1124	1193	1133	1175	1160	1138	1115	1137	1137	1179	1128	1152	1134	1147	1161	1145	1160	1118	1126	1138	1136	1138	1145	1164	1181	1163	1184	1135	1142	1129	1166	1152	1198	1193	1175	1107
1005	1010	1021	1019	986	1001	987	989	990	990	973	992	1031	972	996	990	973	972	1013	1024	994	976	992	974	980	958	974	975	970	949	969	979	979	994	985	992	971	989	981	1027	988	1001	994	996	1000	970	985	1006	983	986
1205	1227	1234	1213	1233	1249	1222	1202	1181	1222	1248	1186	1246	1205	1211	1139	1182	1193	1149	1209	1157	1198	1116	1135	1160	1137	1147	1156	1118	1139	1156	1114	1133	1138	1139	1154	1173	1155	1195	1171	1173	1248	1178	1185	1169	1186	1219	1167	1194	1192
1030	1013	1010	986	995	1006	1021	1006	1017	1022	978	988	1000	982	980	1017	963	969	961	987	963	993	959	934	974	1001	1003	958	963	986	985	981	985	973	972	965	972	994	1014	993	986	973	972	976	1010	988	965	994	979	998
991	967	960	983	938	966	990	967	931	958	927	991	981	941	968	935	972	923	939	928	866	927	940	914	922	947	935	957	907	924	906	972	922	916	899	954	934	945	957	929	931	966	951	941	946	928	953	947	944	954
911	912	873	916	897	892	880	909	875	870	895	875	846	886	841	858	878	841	868	861	841	841	866	873	888	853	878	831	851	851	850	873	852	864	860	862	877	851	875	862	875	851	873	866	888	890	859	888	854	878
1053	1087	1099	1090	1042	1106	1055	1046	1095	1051	1053	1063	1064	1024	1071	1033	1027	1025	1016	1042	1019	1007	1008	1048	1040	1009	1048	1018	1002	993	986	1024	989	1065	1032	1023	1052	1041	1051	1030	1017	1062	1067	1019	1033	1028	1030	1067	1023	1024
1075	1102	1073	1081	1070	1068	1107	1101	1066	1056	1051	1058	1073	1045	1108	1056	1024	1046	1038	1009	1014	1048	1046	1020	1062	1043	1070	1062	1028	1012	1056	1031	1022	1007	1036	1039	1089	1059	1079	1037	1050	1051	1059	1048	1051	1075	1082	1035	1063	1071
1135	1112	1122	1186	1120	1149	1138	1131	1143	1116	1127	1111	1151	1124	1131	1107	1126	1125	1118	1121	1087	1127	1138	1093	1101	1093	1108	1107	1091	1084	1130	1075	1109	1109	1108	1084	1118	1123	1118	1087	1117	1121	1116	1118	1142	1133	1083	1158	1168	1126
1002	1015	1032	1003	973	986	998	1009	988	1012	992	989	1015	969	983	948	987	978	954	940	956	940	965	938	961	981	951	970	976	937	916	952	945	968	948	940	969	945	969	993	960	962	1003	970	954	1015	978	967	962	986
1072	1087	1069	1068	1063	1096	1047	1065	1062	1064	1073	1075	1056	1054	1035	1007	1028	1039	1041	1086	1058	1024	1009	1016	1047	1014	991	1051	1040	1020	1012	1013	1023	981	1049	1047	1027	1032	1034	1061	1055	1077	1064	1034	1042	1060	1024	1048	1049	1002
959	956	995	929	979	992	963	955	990	973	942	969	987	937	969	972	954	936	967	926	952	910	932	938	968	912	982	962	933	939	954	914	910	932	927	911	913	938	935	954	918	929	954	935	942	959	941	953	956	956
1080	1087	1093	1068	1051	1086	1038	1066	1120	1078	1052	1058	1059	1051	1046	1091	1058	1022	1025	1068	1053	1064	1009	1071	1057	1022	1035	1031	1046	1022	1043	1049	1008	1031	1036	1040	1047	1037	1072	1058	1056	1074	1090	1091	1073	1044	1035	1102	1064	1068
972	982	1011	988	989	981	958	956	1001	952	941	979	962	961	981	958	993	971	967	962	958	961	935	985	931	972	922	945	940	949	989	947	918	943	950	977	958	982	970	958	960	945	998	995	972	974	933	962	971	995
1031	1045	1041	1038	1020	1041	1009	1048	1036	1037	1032	1022	1001	993	1020	1037	1027	998	1002	997	1003	997	1022	979	999	1030	987	1025	1061	990	990	993	982	987	1020	1007	1018	1016	1003	1014	1006	1011	994	1028	1012	1039	988	991	1047	1014
1063	1053	1017	1011	1030	1037	1040	1047	1039	1039	1030	1019	1001	999	1007	1018	979	1001	986	1028	1009	999	983	998	992	1001	978	1011	1009	984	977	1046	1020	996	981	989	1012	1020	991	999	994	1020	1000	1022	1005	1015	1011	994	1024	1030
1166	1188	1160	1217	1175	1171	1141	1176	1144	1204	1214	1183	1194	1159	1165	1124	1164	1142	1149	1159	1184	1185	1156	1174	1158	1170	1171	1155	1142	1158	1153	1152	1214	1208	1114	1187	1154	1204	1171	1169	1165	1177	1179	1127	1183	1142	1205	1158	1172	1181
1277	1285	1263	1275	1187	1285	1257	1235	1303	1287	1240	1255	1240	1265	1213	1216	1239	1250	1192	1250	1190	1235	1214	1222	1211	1213	1207	1198	1204	1215	1231	1218	1183	1231	1211	1211	1206	1200	1290	1226	1294	1222	1269	1214	1243	1245	1226	1237	1223	1258
1179	1204	1172	1174	1212	1199	1150	1219	1176	1216	1181	1231	1176	1212	1192	1226	1217	1149	1186	1197	1172	1144	1168	1152	1229	1200	1197	1167	1157	1188	1171	1151	1209	1179	1149	1154	1190	1184	1202	1263	1190	1182	1206	1211	1198	1199	1184	1228	1196	1200
1035	1046	1029	1080	1033	1043	1042	1047	1068	1068	1042	1034	997	1060	1046	1042	1012	1039	1025	1032	1047	1040	1017	1037	1042	1076	1000	1019	1024	1010	1002	1018	1035	1024	1047	1031	1073	1038	1026	1061	1067	1064	1040	1051	1043	1091	1019	1055	1039	1028
785	748	795	763	796	781	779	725	755	759	781	771	763	739	750	757	763	730	755	757	749	747	757	771	781	756	759	770	761	767	764	764	770	765	743	756	762	747	794	765	738	744	774	763	761	755	760	742	751	764
919	908	916	952	921	937	929	950	941	916	940	939	892	898	904	930	924	901	941	926	959	937	924	919	938	876	919	923	933	902	920	901	902	906	936	920	921	903	958	958	924	908	935	926	921	946	894	914	963	936
981	984	1018	973	1009	958	973	958	962	1011	977	974	942	945	978	940	912	943	948	951	931	967	924	957	922	935	937	961	930	963	948	920	920	932	958	938	944	955	955	930	940	957	988	937	935	969	930	1003	932	968
951	925	908	913	911	910	896	907	917	879	887	908	922	917	902	900	904	854	889	859	863	879	869	877	877	890	839	893	863	872	877	864	855	866	883	838	881	894	866	891	895	911	902	874	852	891	876	891	878	896
983	982	1015	983	973	994	969	950	939	964	974	954	971	954	987	950	987	976	923	951	950	949	931	952	948	972	970	956	953	955	924	971	957	935	910	921	966	945	969	942	951	934	966	927	960	929	966	933	987	939
1047	1033	1063	1023	1019	1068	1013	1013	1028	1031	1003	994	1026	1036	1002	974	1013	999	978	976	981	965	988	973	986	991	965	1004	984	969	976	976	956	967	968	987	977	981	990	964	979	1009	1031	1005	973	998	1001	1007	1002	982
905	932	909	876	889	906	900	904	870	897	916	876	887	896	895	870	873	852	865	875	869	887	851	892	871	856	887	879	897	874	876	858	867	862	880	846	870	879	883	883	877	881	863	877	893	884	897	858	893	894
1058	1073	1055	1069	1091	1073	1075	1071	1062	1085	1054	1103	1052	1031	1043	1053	1035	1048	1069	1028	1042	1043	1061	1026	1050	1014	1028	1052	1051	1021	1056	1032	1026	1013	1014	1040	1029	1045	1026	1046	1079	1019	1081	1058	1026	1015	1058	1052	1069	1076
977	1052	1002	1017	1009	1027	989	1001	1000	998	997	1005	1009	983	953	1008	926	971	960	956	981	957	950	961	965	981	944	972	963	983	945	989	945	988	957	968	971	956	1003	951	978	994	999	964	997	950	986	986	994	1006
1102	1152	1119	1143	1138	1118	1131	1107	1083	1057	1104	1096	1083	1096	1101	1105	1098	1074	1075	1056	1080	1075	1032	1090	1093	1053	1112	1055	1064	1089	1025	1097	1080	1082	1066	1078	1103	1052	1057	1099	1113	1100	1097	1067	1075	1114	1110	1100	1065	1097
1008	977	976	1044	986	996	1015	987	966	990	947	1022	1022	984	967	980	1000	938	1002	965	976	947	973	951	951	952	974	932	929	934	959	987	920	967	939	988	955	963	1011	966	979	983	974	968	982	977	1024	990	1001	983
1039	1076	1055	1072	1048	1027	1058	1050	1076	1061	1003	1032	1038	1059	1042	1032	1058	1028	1036	1032	1016	1051	1017	1020	1018	1018	1042	979	1004	1016	989	1002	1006	1023	1004	1021	1036	1014	1030	1056	1020	1051	1020	1040	1019	1069	986	1042	1032	1026
1091	1053	1092	1086	1094	1092	1073	1083	1073	1085	1092	1052	1084	1106	1079	1063	1113	1038	1096	1033	1073	1031	1082	1072	1095	1064	1054	996	1095	1123	1047	1074	1048	1048	1058	1039	1096	1071	1081	1062	1122	1058	1090	1080	1075	1071	1075	1085	1054	1065
1081	1092	1046	1055	1076	1073	1104	1091	1085	1093	1053	1048	1063	1073	1077	1046	1030	1035	1036	1017	1046	1059	1064	1077	1034	1045	1048	1058	1057	1054	1092	1036	1078	1043	1043	1058	1054	1066	1082	1065	1038	1042	1050	1056	1048	1014	1093	1046	1058	1043
826	824	832	834	773	867	841	833	825	832	821	833	832	801	827	833	825	797	798	792	812	795	801	839	833	802	814	811	838	824	794	813	829	792	786	844	810	805	818	809	835	832	807	819	826	840	822	821	793	822
904	922	913	908	917	886	896	935	910	876	919	916	909	902	892	906	882	874	865	905	897	878	910	880	887	886	866	877	890	898	873	855	870	894	871	872	879	876	865	900	901	885	881	875	894	885	892	933	875	891
1060	1113	1070	1064	1083	1101	1091	1055	1047	1096	1050	1057	1070	1073	1061	1058	1036	1081	1068	1060	1064	1068	1035	1067	1055	1031	1031	1026	1040	1009	1084	1042	1083	1066	1045	1068	1060	1039	1032	1050	1062	1062	1078	1043	1025	1099	1057	1067	1084	1082
1037	1060	1018	1032	1034	1024	1038	1033	1031	996	1034	999	1033	982	1001	994	1001	1037	968	988	1005	1023	981	1012	963	995	1028	956	1016	986	992	1030	967	1020	1003	981	994	1000	998	988	991	1002	1042	1039	991	1010	1031	1014	1037	1022
776	810	795	792	766	762	775	784	776	784	785	785	781	771	786	772	782	787	785	748	792	766	781	771	779	761	786	772	783	769	774	764	776	770	767	770	780	794	771	786	785	780	784	792	739	783	782	779	754	779
963	934	959	902	969	967	958	960	947	971	965	932	932	922	938	930	939	953	918	917	938	920	916	904	946	959	908	912	923	937	904	927	920	900	901	929	921	919	907	915	912	931	951	937	935	931	944	922	917	943
941	920	915	897	922	903	906	928	877	891	906	918	904	885	901	889	891	915	882	893	875	901	878	855	841	858	848	861	867	903	856	889	839	851	845	860	852	859	860	897	869	905	900	909	922	892	901	900	909	912
1003	1072	1027	985	1022	995	997	981	1019	971	998	991	982	976	984	993	1004	982	951	970	949	972	941	995	937	948	949	945	920	930	948	916	950	936	901	952	947	973	938	955	955	958	990	969	974	995	950	966	995	999
1055	1013	1002	1024	1005	1001	1055	1024	967	1021	1027	1001	1015	977	995	985	991	1005	990	1004	981	1001	971	960	984	975	985	981	990	959	957	992	979	988	961	958	1012	998	1013	994	973	977	1009	989	973	1012	968	971	976	969
1024	1013	998	986	1018	1018	1013	1020	990	1007	1008	962	992	986	957	991	944	928	970	972	953	967	964	974	934	923	948	951	974	938	959	944	944	945	944	954	951	950	966	992	947	1025	1013	983	995	952	981	970	970	962
1042	1075	1031	1037	1027	1016	1040	1015	1046	1020	1014	1018	1025	1029	1031	968	1014	1017	996	992	1006	1013	1000	976	1007	1013	979	1025	1017	1005	978	1025	1018	1017	1023	998	985	990	991	989	1020	1047	1042	1048	1040	1031	1040	1020	1030	1042
946	959	935	914	937	923	941	927	939	955	932	924	917	928	933	923	899	877	896	891	898	893	883	908	892	886	868	907	881	883	886	895	902	929	894	917	897	892	857	867	908	905	926	911	924	934	914	916	905	918
912	870	902	894	895	879	893	880	917	881	873	861	872	878	856	862	884	837	880	856	831	864	856	879	870	862	873	870	826	846	844	849	834	860	852	859	864	858	861	881	862	885	861	853	867	828	870	867	853	855
857	823	830	862	855	858	823	852	842	849	820	835	814	829	838	813	810	804	827	775	815	787	804	789	793	808	837	808	796	815	800	810	832	794	811	807	821	824	811	832	793	829	838	816	788	813	813	809	843	846
1003	970	1004	984	973	983	991	992	954	949	985	961	964	976	955	956	976	958	923	956	974	951	944	948	940	947	945	959	925	930	946	921	945	957	962	968	966	947	949	943	959	966	976	951	969	952	963	1009	980	934
880	892	854	873	886	893	876	877	885	849	902	875	857	849	850	858	860	859	865	824	825	819	848	838	836	802	847	867	855	816	848	835	843	820	833	833	854	829	836	840	835	822	850	829	856	863	886	857	846	851
932	916	902	928	944	981	918	923	936	895	915	895	901	907	876	918	884	884	900	935	891	896	890	903	899	901	906	871	876	889	886	891	891	917	891	888	908	907	872	873	896	907	871	913	897	880	896	902	905	905
796	781	789	781	796	781	761	776	798	793	774	793	752	793	806	778	769	753	777	781	768	754	768	772	795	744	771	740	790	777	749	775	777	778	755	772	781	758	760	774	758	762	785	760	788	792	754	773	817	773
939	949	959	939	942	925	958	959	974	926	965	938	944	930	945	950	905	895	901	905	904	933	884	925	881	928	912	891	911	875	884	912	918	939	876	920	930	920	906	895	921	950	918	944	912	893	920	920	932	939
900	867	896	875	887	869	877	881	842	860	840	858	873	821	870	861	863	843	854	845	849	810	818	822	833	840	814	827	833	841	821	795	845	836	833	819	822	859	856	842	827	857	818	858	827	841	853	830	825	846
1175	1212	1173	1214	1185	1151	1159	1187	1176	1144	1136	1172	1150	1178	1136	1165	1158	1158	1117	1133	1110	1115	1089	1144	1131	1101	1101	1089	1130	1108	1144	1120	1106	1119	1096	1107	1152	1134	1145	1145	1168	1134	1196	1153	1170	1130	1152	1146	1141	1154
927	906	900	886	884	905	922	852	920	900	918	882	899	967	891	880	870	890	870	876	881	903	828	861	884	859	878	880	849	869	870	902	916	877	869	855	921	886	889	878	913	884	871	882	894	908	883	894	837	891
871	862	894	891	884	880	902	867	851	893	858	870	854	859	835	846	872	871	876	848	880	867	853	848	829	824	826	853	855	839	850	870	860	876	876	815	851	884	878	862	839	856	861	831	873	856	848	846	837	860
946	917	909	930	926	926	926	906	932	925	906	908	884	952	886	907	905	870	879	913	910	905	867	915	903	901	910	926	869	915	903	873	889	922	882	884	897	909	901	884	930	897	909	874	877	912	934	937	950	916
1181	1237	1182	1229	1224	1212	1177	1233	1190	1160	1201	1170	1202	1185	1139	1135	1200	1169	1164	1170	1135	1144	1156	1127	1158	1140	1132	1169	1132	1145	1147	1179	1135	1154	1157	1162	1163	1102	1160	1210	1157	1156	1173	1183	1121	1180	1165	1134	1225	1155
900	922	943	887	900	909	893	916	896	923	909	928	888	891	875	907	889	863	913	891	901	892	844	870	872	894	881	864	888	865	880	850	869	855	879	883	894	891	877	879	893	857	913	890	895	911	896	903	881	913
909	942	920	915	963	976	926	948	943	919	955	925	906	938	908	913	922	893	912	930	910	896	856	945	885	913	919	897	925	901	920	899	897	902	906	900	923	912	919	939	921	926	893	945	910	908	931	893	919	925
907	848	838	856	921	876	888	877	847	852	838	882	849	878	857	845	864	846	853	822	821	857	824	840	874	838	844	817	841	813	831	827	832	830	835	860	850	875	852	840	824	863	812	859	843	836	860	832	845	848
971	916	946	940	938	949	941	941	952	929	987	958	936	920	924	929	894	915	948	919	922	878	898	873	897	883	921	910	889	857	890	912	898	884	857	886	916	900	896	911	908	900	927	924	912	889	923	907	938	926
985	981	950	2826	7598	4129	1048	1026	984	1002	980	1010	960	1011	998	992	993	959	976	949	962	964	967	986	984	972	971	922	1010	955	982	958	977	972	966	944	970	981	999	958	987	975	1037	994	953	981	991	976	998	968
946	932	936	949	936	952	907	931	934	957	939	919	937	893	927	934	872	922	860	884	892	886	884	870	895	899	903	865	906	873	881	859	846	896	907	896	903	869	894	903	914	902	878	907	895	895	861	937	920	914
842	841	880	860	867	878	848	868	831	862	866	885	840	868	855	859	831	841	825	832	835	836	824	810	834	838	829	831	838	850	827	823	860	840	832	835	823	835	831	841	830	853	839	847	813	831	855	845	810	830
923	971	911	932	947	941	922	931	904	939	940	927	894	909	899	870	908	886	878	906	886	849	895	841	893	901	852	903	893	864	878	878	890	864	871	919	911	886	876	917	911	896	886	904	897	913	885	897	947	907
952	908	924	932	964	931	922	929	923	942	921	908	929	922	913	909	900	928	875	889	882	897	873	891	858	882	867	906	857	851	851	867	847	883	865	868	895	881	877	882	901	908	909	871	895	921	887	894	933	894
883	899	889	930	918	907	923	891	847	890	907	872	849	907	852	864	869	890	842	850	862	860	866	850	858	841	859	826	842	862	858	849	850	873	848	883	835	838	891	863	830	876	913	897	865	862	883	868	861	876
922	940	921	947	972	915	941	929	938	923	885	906	888	875	924	895	875	907	896	899	887	840	922	878	880	896	881	866	917	870	890	912	864	891	869	915	886	902	891	883	915	914	923	896	903	904	903	911	917	890
940	960	944	957	918	949	972	949	933	950	903	953	961	952	911	938	896	936	889	896	925	902	904	913	892	909	876	899	910	909	907	917	921	869	897	882	915	912	913	938	899	893	936	935	924	884	931	930	906	918
867	868	904	895	879	867	852	871	868	863	867	864	845	880	867	820	866	857	850	870	867	855	834	875	829	847	848	812	859	830	814	830	813	852	826	861	817	842	861	830	860	827	828	853	879	861	830	862	856	871
960	933	941	970	918	980	927	950	936	967	930	934	938	919	909	927	917	919	924	929	921	872	891	901	886	888	880	901	912	892	907	879	884	887	900	898	914	933	915	908	931	915	908	952	930	911	903	910	936	919
947	976	938	945	931	970	909	953	966	894	955	948	931	929	921	924	927	925	915	905	889	879	914	889	882	917	875	907	892	925	898	891	892	930	905	908	907	920	890	869	915	881	907	922	916	923	932	912	922	958
865	885	863	848	889	870	911	865	851	870	886	866	839	853	854	834	863	826	834	856	811	823	849	861	811	860	839	858	844	829	849	814	824	837	841	863	846	863	851	851	866	861	851	833	847	882	861	859	841	864
946	924	977	944	951	908	957	940	943	918	945	942	927	946	924	927	954	917	890	937	895	921	892	918	893	857	873	918	893	898	860	890	873	902	887	926	931	901	886	919	936	856	924	919	909	904	901	909	908	909
957	992	972	984	937	982	969	939	973	944	974	940	911	949	947	970	962	965	925	955	960	939	914	911	916	928	941	929	956	919	917	921	942	961	971	945	971	947	952	948	944	938	921	961	941	931	942	954	986	977
1018	1013	979	1001	950	967	956	964	942	956	962	953	937	982	960	996	925	934	941	943	932	939	955	968	939	972	952	924	929	910	944	956	922	932	954	971	955	988	958	938	979	968	958	950	961	974	940	955	933	968
1064	1094	1106	1059	1104	1048	1086	1037	1045	1062	1114	1060	1076	1048	1087	1059	1060	1079	1046	1061	1048	1066	1045	1029	1068	1065	1020	1024	1056	1041	1028	1011	1078	1039	1040	1037	1062	1064	1083	1059	1085	1091	1083	1070	1082	1048	1079	1056	1070	1060
1067	1050	1064	1073	1037	1034	1080	1062	1024	1051	1012	1030	1018	1046	1039	1036	1023	1013	1035	1018	1056	1028	1021	995	989	1012	1009	981	1034	1015	988	997	1032	1025	1013	1031	1034	1046	1011	998	1027	1064	1034	1057	1039	1072	1037	1044	1022	1053
957	955	956	1009	968	944	968	965	953	970	941	941	962	933	913	966	929	941	907	921	941	940	956	915	928	927	966	940	953	910	928	964	930	938	956	946	910	922	941	949	934	925	959	943	968	991	945	932	970	929
956	993	937	931	970	986	909	978	935	949	951	930	934	960	909	932	942	935	942	943	910	926	921	889	953	883	890	910	908	907	874	928	933	916	926	915	941	950	916	934	939	931	953	942	934	944	927	937	956	953
952	940	975	976	995	969	941	994	943	969	989	972	944	954	954	934	958	986	934	967	934	920	970	958	965	957	939	963	952	937	957	919	961	932	949	941	952	962	939	952	957	981	967	990	933	948	952	942	938	960
955	967	964	969	967	959	951	979	942	937	951	949	962	916	939	945	975	972	936	944	940	955	956	928	943	952	931	901	938	928	937	931	924	968	923	932	895	934	907	940	942	926	929	898	975	945	934	952	927	962
923	976	936	979	1001	972	977	966	968	992	956	977	968	953	956	959	952	955	977	976	924	955	959	932	967	953	936	918	948	948	937	932	954	943	920	967	943	955	968	955	954	955	947	958	938	937	943	980	966	931
939	947	947	945	924	934	953	930	933	926	935	951	978	945	940	913	936	911	929	931	938	916	909	928	902	861	916	885	916	942	915	925	874	936	936	923	909	919	919	950	957	937	915	918	913	916	896	915	945	907
991	1007	1023	945	998	963	982	1010	1000	991	966	999	991	979	939	937	961	962	933	950	967	970	966	956	958	958	963	938	979	975	956	944	957	940	953	981	971	942	976	940	999	981	999	983	959	975	1025	989	983	949
902	945	947	899	908	913	911	907	926	939	899	875	889	890	877	907	881	892	876	891	882	895	870	907	862	869	884	855	875	882	886	871	862	893	872	862	881	874	888	873	891	905	883	924	911	904	905	885	904	911
833	862	833	850	851	835	862	862	837	836	834	864	835	835	854	821	862	846	838	815	831	865	826	855	824	829	860	852	823	860	839	846	841	847	866	874	822	840	841	859	846	857	861	853	854	838	862	853	860	846
947	945	925	935	927	917	896	897	909	927	921	892	891	945	906	887	925	880	865	903	890	918	876	876	867	910	930	877	905	881	885	912	902	895	902	919	907	912	927	890	905	890	875	904	888	868	913	877	872	892
783	800	806	756	809	785	813	788	790	789	803	790	810	794	795	799	792	798	829	804	785	779	807	798	786	800	799	792	807	784	798	775	807	806	799	791	809	788	802	803	826	776	811	796	784	800	741	801	798	797
966	966	942	1003	989	1006	948	947	943	972	998	987	948	1006	969	957	970	960	953	947	964	981	953	956	965	957	975	967	957	977	951	981	947	954	957	971	943	996	943	969	966	976	948	989	978	938	980	999	952	982
979	990	994	1005	1018	965	1004	996	966	1004	991	989	959	964	970	992	944	962	974	961	963	973	968	953	942	936	964	963	931	970	959	954	977	973	953	956	962	971	965	952	969	995	1002	1006	976	987	961	992	1006	970
1028	1016	1008	1038	1005	1068	1013	1038	969	1027	1024	1003	1018	1043	1020	1003	986	1019	1017	997	1023	986	1009	1035	1008	997	1024	1061	990	994	1030	1022	1000	1028	1035	998	1047	1010	1009	992	1067	1018	1039	1024	1001	1002	1044	1004	1028	1048
797	781	785	797	805	834	815	767	798	797	806	788	783	758	796	801	813	761	815	801	828	812	802	814	800	784	823	776	796	785	789	806	805	790	839	807	789	794	815	811	816	811	833	788	791	797	810	831	819	818
1001	1060	1013	994	1027	991	1011	1008	1031	989	1002	983	1009	1015	1005	999	996	994	988	1013	974	991	1007	995	987	980	951	981	960	968	995	973	971	955	973	990	993	952	1011	982	968	978	998	1019	1000	1025	977	971	1002	1017
952	932	942	940	931	934	939	951	942	925	942	950	898	899	920	920	916	919	935	881	971	897	912	920	920	929	913	916	942	929	903	900	914	909	885	896	899	933	896	936	942	912	944	925	911	889	909	933	965	902
862	854	859	864	859	824	887	883	858	872	860	852	865	861	844	847	863	878	857	835	858	872	828	858	832	850	843	859	863	845	853	857	841	844	855	831	872	848	874	832	882	858	844	853	844	853	901	862	847	883
913	913	917	908	911	901	934	909	905	926	903	933	927	914	900	899	886	894	902	922	894	892	914	893	897	896	904	920	908	921	891	927	878	904	924	901	877	922	897	915	904	927	937	889	918	914	904	934	936	922
953	961	920	947	958	936	939	950	924	926	927	962	929	964	930	946	929	879	962	930	922	955	934	894	923	929	912	921	922	936	889	953	935	873	913	912	920	936	915	967	945	907	941	913	921	913	931	933	929	933
920	862	870	873	883	935	878	879	881	877	885	889	878	868	892	878	864	875	871	891	863	886	876	900	876	891	866	863	869	870	873	856	885	843	877	860	854	866	866	853	868	897	878	870	870	868	872	858	863	865
921	885	920	886	888	906	932	905	903	909	883	916	909	877	913	880	913	899	882	873	898	880	874	885	901	871	880	869	856	904	894	898	895	880	892	906	887	888	865	892	924	889	900	901	916	892	904	924	891	904
894	889	880	900	921	872	910	910	892	884	878	911	875	877	887	862	896	858	895	893	900	853	879	880	905	866	857	889	865	888	876	883	868	864	899	862	877	883	862	885	911	913	877	884	888	915	907	902	919	865
1030	984	1007	1041	1001	1004	981	1048	991	990	999	1011	1025	1013	1024	994	1002	1029	967	990	1044	1014	983	997	974	998	962	983	994	997	972	986	967	970	984	985	1023	997	998	1031	987	970	1003	1015	1018	1021	1008	1000	999	1020
925	897	951	914	919	903	949	913	898	911	919	925	913	956	876	898	883	903	898	887	928	889	926	897	895	892	902	903	903	911	931	890	878	923	920	914	897	920	898	916	936	911	885	911	911	930	937	938	914	912
898	896	876	877	881	861	892	895	883	854	878	864	859	868	893	851	854	879	819	877	861	842	855	860	870	856	879	857	826	867	839	873	885	886	848	857	890	848	858	851	885	877	869	868	877	869	883	839	851	867
1050	985	951	985	982	1013	978	981	993	987	976	1024	1013	991	996	975	951	1013	993	971	985	980	1001	966	953	997	970	997	996	961	949	962	973	963	959	1009	1012	999	993	1000	983	989	1012	973	985	1003	1041	996	1007	975
885	868	889	887	883	894	894	883	850	865	900	866	905	888	832	823	877	850	861	843	867	871	858	862	848	822	830	856	838	839	848	830	844	842	841	823	834	853	857	833	842	850	879	873	840	862	887	857	871	859
781	792	795	787	788	803	800	771	780	785	804	784	783	806	781	795	773	782	778	787	770	785	794	809	760	779	787	772	774	771	760	776	790	802	790	782	801	773	796	794	802	787	777	811	780	799	802	806	783	787
738	760	779	769	767	753	782	751	746	744	790	755	759	751	752	755	774	754	759	717	770	774	772	768	752	743	756	761	739	763	777	730	758	754	751	759	768	778	727	771	754	760	796	748	777	757	730	790	781	773
885	903	889	917	929	891	902	918	906	902	902	916	925	909	895	908	877	875	899	904	908	919	903	898	907	902	881	878	847	909	932	933	898	893	896	898	887	918	881	891	874	886	894	899	858	906	914	883	889	869
875	914	888	905	886	867	903	905	905	887	883	838	900	886	881	902	892	894	879	884	848	871	895	844	909	861	871	847	907	850	871	853	854	871	856	897	894	875	910	888	903	869	866	867	894	889	894	867	878	892
987	930	997	979	995	1017	988	964	972	982	951	970	948	954	936	956	967	932	927	942	928	937	952	940	977	941	934	914	918	960	919	921	976	908	927	952	940	974	961	973	945	940	930	991	952	962	957	961	936	973
952	907	958	919	946	932	970	906	915	940	947	924	941	948	917	951	968	945	924	947	908	945	948	937	953	950	949	916	949	914	992	905	938	959	930	941	939	940	915	957	961	966	961	955	953	942	931	965	914	949
1360	1389	1396	1396	1435	1397	1400	1351	1370	1366	1367	1382	1419	1414	1399	1367	1379	1341	1343	1366	1312	1366	1309	1309	1310	1325	1329	1327	1319	1316	1315	1300	1321	1342	1343	1337	1322	1372	1373	1381	1387	1350	1353	1354	1420	1374	1361	1360	1352	1383
1138	1199	1177	1122	1161	1156	1190	1166	1149	1109	1165	1124	1125	1143	1139	1166	1120	1119	1103	1130	1132	1103	1129	1092	1107	1099	1094	1119	1143	1104	1092	1110	1122	1132	1134	1112	1158	1124	1139	1161	1126	1165	1115	1130	1117	1159	1187	1154	1143	1191
1054	1082	1049	1063	1031	1021	1020	1051	1054	998	1050	1049	1026	1010	1015	987	1014	1004	1002	1037	989	1001	1036	1013	1045	1020	1012	1004	1005	1034	1040	995	1024	1004	1032	998	1025	1028	1042	1039	1061	1038	1039	1062	1040	1031	1028	1075	1057	1046
1125	1160	1136	1150	1153	1127	1118	1134	1161	1113	1123	1121	1161	1093	1151	1086	1102	1118	1112	1098	1100	1112	1064	1104	1095	1100	1086	1088	1058	1096	1048	1124	1081	1128	1094	1050	1093	1094	1099	1123	1106	1136	1132	1151	1121	1093	1136	1094	1132	1165
999	1066	1038	1046	1042	1038	1067	1044	1041	1048	1060	1054	1036	1009	1009	1049	1020	1046	1032	1055	1034	1041	1032	1038	1023	1062	1041	1024	1010	1039	988	1066	1046	997	1030	1009	1083	991	1056	1077	1046	1034	1059	1052	1029	1070	999	1021	1039	1101
1178	1138	1158	1115	1120	1107	1108	1165	1136	1134	1132	1141	1130	1161	1157	1098	1114	1110	1096	1145	1094	1089	1110	1167	1082	1126	1107	1101	1090	1137	1068	1114	1123	1125	1072	1132	1139	1092	1130	1139	1136	1134	1149	1122	1111	1170	1113	1069	1168	1080
1300	1309	1313	1342	1261	1293	1333	1303	1286	1304	1299	1302	1301	1285	1260	1257	1246	1352	1258	1250	1260	1266	1252	1242	1229	1276	1258	1215	1245	1280	1228	1251	1277	1254	1230	1242	1262	1276	1278	1264	1278	1266	1319	1270	1259	1288	1264	1303	1263	1279
1345	1351	1338	1363	1308	1349	1324	1337	1368	1400	1341	1363	1354	1335	1266	1358	1297	1297	1246	1290	1259	1324	1292	1257	1263	1280	1297	1290	1291	1309	1268	1282	1230	1275	1319	1271	1290	1302	1320	1324	1352	1292	1317	1323	1307	1276	1331	1341	1324	1337
921	960	919	918	947	892	909	913	943	936	910	940	930	897	938	903	885	921	894	914	873	915	875	914	894	889	887	852	905	910	886	929	893	889	896	903	909	907	920	908	921	895	916	926	865	915	908	926	897	892
930	927	939	942	910	897	942	930	892	909	921	959	934	903	927	901	904	881	935	930	911	918	912	913	892	902	916	932	899	882	903	909	904	907	906	922	911	878	928	914	904	919	935	936	950	911	926	973	935	938
1373	1421	1348	1380	1330	1351	1353	1332	1330	1343	1316	1330	1341	1375	1354	1308	1325	1313	1320	1285	1290	1299	1325	1289	1317	1254	1285	1310	1251	1289	1285	1328	1256	1291	1280	1302	1332	1339	1326	1366	1315	1331	1320	1348	1276	1348	1347	1367	1360	1336
1022	1046	1019	1008	978	998	1005	1020	1031	983	1038	1016	988	954	999	994	1014	945	1001	1009	970	984	1008	994	975	990	974	992	983	994	995	984	1000	966	989	964	1038	1002	992	1014	1016	989	1004	1023	1001	969	1039	1012	1003	980
1151	1123	1148	1150	1162	1116	1142	1138	1140	1185	1121	1119	1125	1110	1104	1095	1085	1109	1134	1079	1116	1112	1110	1109	1103	1126	1113	1105	1071	1117	1106	1089	1070	1111	1096	1073	1133	1123	1117	1090	1130	1107	1113	1157	1156	1165	1122	1147	1183	1126
1218	1240	1258	1293	1253	1210	1239	1253	1224	1267	1249	1260	1219	1206	1190	1189	1215	1238	1242	1239	1169	1242	1182	1223	1211	1225	1205	1213	1172	1185	1181	1183	1198	1175	1183	1214	1207	1213	1237	1243	1213	1213	1197	1221	1230	1249	1236	1185	1261	1253
899	938	924	902	944	924	925	914	901	941	925	914	920	916	934	905	896	908	918	904	894	879	904	906	920	894	868	899	903	875	923	907	890	885	890	917	916	936	895	914	928	908	911	912	897	927	932	910	922	909
1009	1038	1010	1009	1005	1031	1004	1000	1007	980	1001	1009	998	962	988	965	1003	999	960	975	992	974	959	1017	994	966	951	1017	1010	1020	985	968	954	982	971	971	976	990	982	1009	1020	990	990	1006	952	985	1005	976	1014	984
1852	1952	1824	1855	1878	1871	1898	1874	1889	1855	1902	1844	1884	1841	1863	1777	1820	1841	1817	1797	1797	1825	1801	1825	1799	1803	1803	1774	1795	1807	1800	1790	1870	1734	1810	1848	1813	1812	1890	1865	1866	1863	1823	1893	1910	1869	1887	1866	1909	1823
994	963	987	961	960	987	940	982	956	968	975	966	968	955	969	969	925	986	931	923	969	919	959	943	942	957	933	942	903	952	938	951	967	970	974	920	952	919	956	947	945	999	966	971	988	943	980	957	994	978
932	927	909	888	960	912	900	909	904	960	906	928	916	896	890	900	916	934	913	889	884	883	857	892	898	863	903	874	885	891	900	862	918	874	910	880	900	892	922	894	935	892	945	911	889	895	895	917	924	909
1006	1004	1042	1024	1015	1024	1015	1029	1024	990	1023	1014	1003	1052	1007	1035	1015	1024	995	989	1020	999	996	989	1009	987	1004	1023	995	984	957	1046	999	979	984	994	1018	1023	1013	1006	1035	1002	1017	1004	1028	1026	1044	987	999	1024
1041	1046	1044	1030	1048	1046	1028	1062	1050	1087	1029	1006	1027	1032	1017	1018	1064	1043	1009	1027	1017	1052	1030	1047	1031	1029	1026	1023	1039	1016	1043	1024	1019	1023	1004	1072	1021	1049	1007	1044	1015	1047	1014	1068	1071	1066	1095	1045	1034	1024
1004	1001	1008	1016	1014	1021	990	1017	986	986	994	970	982	977	980	986	940	979	985	974	946	956	965	957	961	984	987	967	983	995	939	917	956	975	944	972	992	960	949	983	993	987	1007	975	922	977	974	948	976	968
1031	1027	1018	1009	1077	1041	1030	988	1008	1019	1047	1018	1044	1027	1047	1022	1037	1009	1011	1040	1011	1048	1003	1021	1041	1020	1042	1009	981	1024	1029	971	1026	1040	1032	1016	1017	1003	1031	1028	1054	1017	1038	1002	1019	1008	1010	1036	991	1028
1166	1140	1166	1171	1151	1151	1185	1180	1212	1205	1178	1193	1209	1205	1128	1173	1138	1200	1132	1158	1134	1151	1120	1139	1161	1175	1147	1138	1153	1135	1105	1136	1179	1115	1153	1161	1139	1157	1137	1173	1159	1183	1179	1213	1134	1193	1152	1176	1140	1194
1209	1187	1193	1246	1193	1190	1199	1184	1215	1158	1209	1175	1181	1173	1196	1159	1171	1138	1176	1165	1164	1162	1163	1115	1110	1139	1116	1125	1145	1156	1124	1203	1138	1161	1181	1162	1191	1157	1137	1149	1173	1166	1168	1176	1185	1170	1182	1139	1154	1199
952	956	956	955	925	950	957	916	937	937	955	892	951	941	926	920	960	917	910	946	917	943	915	893	918	896	921	926	902	881	872	901	899	921	911	903	950	926	918	931	948	961	934	928	925	921	923	886	939	919
942	930	947	922	911	937	923	954	938	917	912	915	896	914	904	890	879	949	924	919	880	923	886	921	913	942	901	933	916	898	925	930	869	908	938	913	934	931	903	920	908	921	940	919	925	930	934	942	906	901
917	894	899	881	880	895	888	896	871	891	874	896	881	877	887	845	836	891	884	883	890	859	871	890	889	886	867	869	878	875	876	880	849	888	926	889	882	892	876	871	870	888	881	879	870	861	900	913	882	872
1174	1187	1212	1175	1194	1179	1224	1198	1187	1195	1184	1209	1188	1194	1141	1146	1151	1192	1162	1173	1151	1178	1154	1181	1176	1183	1146	1117	1179	1145	1187	1170	1207	1179	1162	1160	1177	1214	1196	1151	1160	1180	1170	1226	1212	1188	1189	1174	1200	1210
1160	1204	1167	1176	1194	1183	1165	1148	1160	1216	1199	1153	1164	1155	1107	1145	1140	1141	1137	1135	1146	1146	1141	1134	1122	1152	1124	1120	1084	1137	1113	1114	1148	1141	1100	1148	1139	1126	1147	1170	1139	1168	1150	1151	1144	1176	1113	1154	1184	1171
920	927	932	922	905	905	928	905	917	955	918	920	898	885	918	886	891	909	889	897	906	906	870	881	878	896	897	889	894	909	860	853	896	883	908	882	900	869	908	920	923	891	930	909	884	912	910	884	892	913
1203	1175	1184	1221	1175	1206	1175	1161	1186	1197	1181	1186	1128	1129	1162	1129	1157	1132	1154	1183	1161	1169	1146	1139	1137	1131	1121	1152	1161	1144	1134	1132	1126	1147	1167	1148	1143	1161	1139	1165	1140	1163	1168	1175	1152	1136	1177	1156	1169	1183
957	951	982	961	949	958	966	935	953	946	943	961	963	933	910	914	946	931	960	922	922	929	947	932	912	930	942	925	953	930	912	953	946	924	944	917	947	893	928	944	937	957	932	961	919	929	934	941	958	928
892	889	890	905	904	884	923	874	890	889	903	874	876	858	882	872	867	910	881	867	886	872	910	896	891	855	888	899	912	889	867	870	911	864	898	886	919	867	915	877	919	885	887	923	883	910	850	853	898	889
1317	1351	1365	1378	1359	1338	1316	1340	1315	1352	1354	1335	1364	1303	1337	1339	1319	1312	1325	1292	1269	1301	1300	1333	1306	1311	1298	1324	1320	1309	1301	1322	1302	1323	1321	1307	1357	1329	1306	1351	1352	1325	1300	1322	1345	1333	1336	1319	1362	1347
1038	1026	1031	1050	998	1041	1051	1053	1036	1033	1051	1031	1018	1013	1038	1019	996	1015	1006	1004	1016	1007	1013	1015	1015	1012	1008	1014	1027	999	1018	998	1008	1004	1006	1003	1010	1009	1033	1039	1002	1022	1024	1029	1023	1069	998	1018	1029	1010
1056	993	1034	996	1052	1052	1054	1049	1036	1005	991	1009	1010	1012	1006	1006	1028	999	1017	1011	1026	1013	986	996	982	1015	1035	1038	983	1013	1012	991	1061	1026	1022	1006	992	1034	1016	1026	992	1039	999	1027	1019	1006	1037	1045	1051	1032
1101	1098	1119	1095	1087	1136	1098	1095	1090	1112	1110	1103	1069	1087	1062	1104	1104	1073	1079	1076	1076	1033	1072	1063	1087	1103	1076	1045	1070	1057	1078	1077	1083	1106	1077	1065	1066	1072	1114	1101	1109	1121	1108	1114	1091	1066	1107	1085	1096	1090
1103	1114	1095	1086	1062	1074	1152	1030	1083	1072	1077	1085	1052	1064	1092	1069	1078	1098	1038	1036	1033	1072	1051	1033	1073	1071	1068	1083	1053	1073	1076	1071	1073	1073	1083	1029	1052	1102	1086	1071	1094	1058	1104	1077	1079	1069	1122	1075	1091	1091
946	944	935	946	961	906	970	936	939	962	908	928	974	918	936	931	956	903	941	928	947	905	918	924	948	937	895	913	940	900	915	931	919	946	915	932	930	914	954	927	954	945	921	956	973	920	933	926	958	957
1000	979	948	1019	1005	1004	1010	981	1018	1006	1006	1008	981	989	983	990	967	958	965	979	980	970	963	969	990	996	958	939	961	942	940	943	996	994	968	953	934	952	978	974	1006	988	1017	987	1002	964	1004	981	1007	1004
951	961	970	973	981	957	965	950	992	968	1004	1007	965	969	958	971	947	938	937	966	949	968	948	930	940	912	982	947	950	942	958	980	994	947	919	957	992	940	953	994	958	991	961	952	937	962	943	921	958	963
959	942	934	941	901	898	957	921	960	895	939	924	911	931	941	918	936	933	900	930	908	936	912	903	909	914	911	915	917	926	915	922	902	922	900	941	924	912	937	930	915	924	925	922	949	940	936	917	925	924
1228	1197	1260	1249	1206	1152	1201	1178	1206	1193	1194	1216	1187	1171	1186	1132	1131	1168	1123	1192	1108	1139	1117	1106	1139	1140	1131	1147	1133	1140	1126	1138	1119	1136	1147	1119	1158	1131	1184	1182	1177	1140	1133	1174	1163	1177	1163	1215	1169	1174
918	894	910	923	920	906	893	888	885	920	932	901	889	914	876	907	877	894	892	878	892	887	907	859	888	878	889	883	868	906	882	873	899	892	887	874	877	937	900	898	923	895	895	895	871	899	905	885	887	894
1004	1014	999	1000	1034	997	1003	1019	1025	998	1019	1005	974	999	1012	1010	977	988	959	969	989	970	952	982	976	1002	969	974	993	966	963	953	976	978	962	955	993	964	1002	968	986	969	1002	1010	1005	1031	993	996	959	990
955	939	969	967	937	934	925	905	932	932	946	952	901	934	930	933	953	921	907	937	924	917	906	904	950	940	894	915	906	905	904	903	909	917	877	899	918	910	906	906	901	902	907	939	963	935	921	929	923	922
788	759	749	760	769	726	760	764	766	743	763	730	760	763	729	731	765	730	753	744	726	752	741	749	745	767	770	738	758	728	740	711	730	772	759	752	726	751	755	745	751	759	753	762	748	740	745	740	743	731
914	925	907	896	938	919	915	933	910	893	909	936	854	905	879	874	884	878	877	875	877	895	871	886	856	883	866	838	841	868	864	842	851	872	896	867	888	880	893	883	868	880	880	897	865	875	879	867	860	899
845	861	859	863	850	849	844	861	859	855	839	834	848	854	816	817	810	844	839	839	799	820	818	815	817	822	825	815	798	819	820	816	819	798	823	831	804	806	842	839	839	825	809	831	821	815	814	833	843	840
970	1011	970	988	1011	987	993	982	979	925	1002	993	961	927	944	975	953	930	935	919	913	919	916	948	932	905	918	924	902	909	914	936	914	914	922	931	939	922	929	912	950	931	940	921	950	961	911	953	946	915
841	807	845	834	831	830	806	801	821	828	789	811	800	814	795	816	808	787	822	808	798	824	756	790	798	803	787	801	793	789	808	775	777	787	785	798	797	797	804	825	796	813	806	824	829	795	800	819	788	817
811	820	787	800	776	806	805	772	787	809	789	778	804	784	782	781	793	774	790	792	774	775	801	808	784	772	797	785	766	775	748	809	773	782	791	768	747	786	770	802	767	789	792	805	802	785	759	788	795	799
967	962	951	925	932	944	937	931	939	929	937	919	888	917	928	915	904	934	909	922	899	913	891	886	852	866	910	913	874	898	882	909	887	891	921	910	877	920	895	928	886	924	943	919	921	929	925	945	916	918
1075	1073	1056	1126	1072	1072	1088	1101	1033	1071	1085	1076	1042	1056	1006	1032	1014	993	980	1047	1059	1033	1015	952	1013	1006	974	1007	967	974	1010	982	1013	1009	997	1012	1005	989	1028	1016	1043	1017	1026	1032	1002	1022	1016	1020	1009	1055
1091	1081	1067	1082	1086	1077	1098	1071	1083	1033	1069	1063	1049	1015	1006	1056	1008	1053	1032	1025	1037	1013	1034	993	1006	1014	1012	1031	995	999	992	1027	1034	995	1024	1003	1033	1005	1029	1051	1088	1018	1035	1080	1025	1061	1040	1072	1056	1044
796	781	791	802	767	757	774	795	778	777	800	737	777	792	775	756	765	765	785	748	752	752	774	776	742	756	748	749	729	762	745	754	756	775	738	757	749	774	756	780	771	807	772	782	778	768	759	794	793	767
820	822	808	822	817	785	818	816	803	820	835	797	791	776	799	809	803	802	785	779	797	755	774	790	772	776	769	758	787	775	780	793	748	761	770	779	796	821	767	780	784	789	813	796	796	807	815	813	776	821
899	907	895	928	877	937	900	913	887	897	908	861	881	877	877	862	884	850	867	869	847	814	876	881	839	834	841	863	860	829	854	845	879	858	863	873	848	852	885	868	884	866	876	876	863	899	888	874	884	858
905	894	891	863	875	876	879	876	868	861	880	855	838	865	848	846	855	865	845	834	864	854	827	825	847	868	873	841	844	864	838	816	849	837	798	833	835	833	862	843	867	847	826	837	851	833	851	866	868	837
865	875	856	878	904	859	878	861	846	842	855	858	861	832	827	839	860	828	814	844	833	844	822	798	830	819	813	816	818	817	828	831	811	802	836	821	833	848	851	830	821	849	846	847	818	836	824	864	843	822
1038	1096	1049	1036	1035	1049	1053	1018	1038	1030	1050	1045	1060	1025	1015	1026	1039	1015	1009	1007	990	995	988	1013	1008	979	975	998	970	973	970	984	1002	975	1024	1010	1014	973	1022	990	962	1019	1019	1011	1032	990	1004	1014	993	1030
837	828	862	815	821	849	830	825	838	827	821	828	816	849	837	813	809	832	812	804	815	825	800	794	814	806	785	822	777	804	816	800	798	804	784	812	799	802	828	794	815	772	830	813	835	818	823	806	850	814
863	871	878	885	870	858	846	859	839	826	824	840	854	809	847	834	850	829	845	838	797	826	796	843	818	854	827	803	830	838	822	843	783	840	837	808	854	839	840	838	845	835	872	856	850	856	844	832	859	890
1806	1835	1827	1866	1812	1871	1886	1785	1815	1845	1851	1798	1808	1792	1804	1812	1798	1822	1850	1762	1780	1760	1810	1775	1824	1765	1701	1749	1800	1768	1795	1801	1824	1750	1872	1769	1816	1822	1787	1784	1859	1801	1868	1869	1828	1882	1815	1765	1798	1897
791	788	791	755	781	766	778	800	779	811	769	796	789	756	795	771	741	755	785	750	770	784	748	744	808	770	779	757	783	781	790	784	756	764	793	792	765	783	778	752	797	794	754	781	792	799	781	785	743	776
818	832	825	821	807	836	838	801	830	797	823	836	859	800	790	817	793	825	780	787	774	778	793	787	772	790	789	771	822	809	768	763	787	800	787	765	773	782	788	811	792	776	802	808	804	801	821	810	804	822
824	811	803	805	807	821	794	821	823	830	800	818	788	812	799	769	806	796	795	798	786	811	814	748	801	789	785	770	795	784	802	775	808	785	785	794	797	772	804	806	795	818	769	803	796	767	783	796	806	791
930	922	906	919	880	898	870	880	907	912	873	904	870	920	905	899	909	920	896	884	910	855	873	850	902	892	889	885	904	878	877	864	883	885	904	900	864	907	878	904	910	874	870	871	905	895	900	877	881	903
858	876	862	827	848	836	848	854	894	854	843	848	819	828	818	830	835	806	848	858	820	815	836	840	815	813	779	792	838	820	847	783	817	839	813	806	825	813	790	811	852	846	844	831	826	828	842	848	848	833
[truncated: 1,950 more columns]

## Sheet: 138_raw_data
402.134	404.521	406.904	409.289	411.674	414.058	416.441	418.824	421.204	423.585	425.966	428.346	430.725	433.104	435.481	437.858	440.235	442.612	444.988	447.363	449.736	452.11	454.483	456.856	459.228	461.599	463.968	466.339	468.708	471.077	473.446	475.812	478.179	480.546	482.912	485.277	487.642	490.004	492.367	494.73	497.093	499.455	501.816	504.174	506.534	508.893	511.252	513.61	515.968	518.322
1722	1764	1787	1754	1757	1750	1753	1733	1720	1758	1784	1805	1722	1736	1716	1672	1649	1652	1716	1613	1614	1585	1652	1552	1577	1568	1597	1591	1574	1545	1535	1541	1588	1563	1599	1559	1596	1630	1648	1618	1694	1649	1703	1680	1701	1745	1674	1694	1679	1681
1636	1632	1647	1679	1590	1583	1633	1630	1649	1626	1594	1670	1634	1625	1591	1562	1547	1595	1575	1469	1468	1497	1402	1509	1457	1461	1473	1478	1425	1445	1444	1429	1445	1443	1442	1434	1507	1439	1497	1512	1539	1569	1511	1586	1539	1579	1554	1536	1584	1556
1126	1141	1107	1125	1112	1134	1121	1120	1113	1137	1124	1112	1148	1122	1154	1114	1089	1134	1106	1138	1084	1053	1128	1082	1076	1071	1043	1111	1040	1063	1049	1059	1098	1061	1071	1069	1106	1139	1047	1128	1131	1098	1085	1143	1118	1120	1107	1116	1121	1102
1057	1007	1031	1058	1084	1034	1035	1032	1031	1069	1050	1049	1002	1039	1029	1016	1048	1020	1021	1031	1039	1041	1062	1040	1045	1062	1042	1017	1069	1037	1048	1030	1082	1076	1029	1031	1050	1050	1060	1100	1074	1066	1079	1053	1073	1093	1075	1063	1058	1046
1243	1242	1301	1242	1257	1271	1311	1297	1270	1246	1273	1296	1288	1254	1228	1232	1186	1228	1196	1170	1192	1195	1206	1125	1137	1137	1142	1146	1145	1168	1136	1141	1131	1123	1094	1135	1140	1164	1195	1193	1194	1219	1213	1195	1204	1224	1202	1191	1200	1182
911	942	942	937	940	914	924	938	913	944	980	940	892	942	904	897	898	906	918	868	894	884	874	863	860	855	833	860	878	848	896	867	833	890	905	896	857	894	883	873	915	908	884	886	866	916	927	905	891	919
2240	2207	2203	2146	2166	2115	2203	2232	2163	2182	2179	2265	2244	2207	2133	2200	2123	2156	2104	2192	2124	2109	2129	2118	2112	2102	2064	2154	2126	2099	2118	2118	2105	2136	2076	2080	2163	2110	2222	2195	2278	2150	2169	2177	2240	2232	2261	2202	2223	2242
1411	1424	1409	1389	1381	1414	1378	1457	1371	1414	1396	1400	1404	1379	1344	1368	1377	1349	1322	1339	1357	1324	1333	1307	1305	1257	1287	1303	1315	1302	1297	1284	1268	1302	1350	1297	1309	1359	1350	1335	1362	1341	1361	1395	1379	1385	1396	1372	1400	1328
1605	1676	1642	1649	1680	1642	1618	1635	1603	1680	1658	1621	1615	1658	1643	1594	1575	1553	1564	1592	1598	1561	1542	1525	1539	1507	1496	1444	1505	1482	1466	1451	1513	1473	1529	1549	1547	1517	1579	1618	1587	1625	1612	1567	1614	1640	1637	1626	1616	1661
1365	1333	1325	1339	1375	1319	1342	1328	1347	1323	1380	1301	1397	1303	1324	1325	1284	1253	1231	1289	1234	1209	1215	1225	1226	1190	1186	1193	1195	1195	1199	1177	1183	1189	1216	1217	1192	1230	1242	1276	1288	1285	1313	1267	1295	1261	1259	1319	1272	1274
1458	1468	1443	1496	1471	1482	1473	1449	1494	1525	1458	1469	1448	1449	1423	1427	1440	1369	1436	1393	1367	1343	1364	1355	1354	1360	1284	1316	1377	1288	1348	1344	1314	1327	1315	1359	1367	1377	1384	1374	1403	1382	1404	1461	1375	1432	1414	1432	1435	1425
1522	1555	1488	1521	1556	1468	1503	1485	1527	1525	1478	1548	1487	1482	1508	1495	1508	1482	1506	1474	1454	1448	1436	1493	1442	1457	1429	1461	1501	1481	1459	1437	1478	1484	1480	1439	1543	1490	1473	1502	1506	1464	1552	1504	1504	1555	1525	1545	1526	1571
2077	2142	2078	2072	2070	2043	2092	2087	2021	2051	2058	2072	2034	2061	2011	2018	1921	1967	1969	1937	1865	1896	1846	1892	1840	1863	1816	1806	1830	1774	1816	1754	1817	1795	1815	1852	1864	1926	1930	1909	1983	1925	1977	2017	1994	1992	2028	1983	2005	2065
1166	1185	1173	1183	1174	1179	1179	1161	1179	1189	1214	1165	1201	1172	1158	1182	1149	1115	1136	1083	1121	1095	1132	1098	1077	1091	1082	1118	1092	1073	1083	1110	1104	1089	1082	1073	1093	1132	1064	1161	1158	1159	1183	1137	1147	1144	1138	1142	1108	1162
1152	1144	1137	1173	1179	1167	1149	1115	1137	1145	1110	1151	1133	1100	1157	1109	1080	1134	1103	1111	1093	1105	1080	1043	1071	1081	1065	1084	1081	1031	1013	1072	1058	1042	1045	1071	1086	1070	1066	1123	1076	1135	1112	1100	1069	1095	1121	1089	1130	1138
1199	1218	1172	1205	1178	1213	1195	1186	1209	1199	1230	1200	1191	1191	1181	1149	1135	1175	1157	1147	1144	1099	1121	1112	1096	1112	1100	1061	1091	1074	1087	1092	1045	1113	1076	1084	1145	1116	1125	1113	1122	1125	1155	1147	1157	1108	1144	1141	1141	1131
1081	1068	1102	1102	1060	1093	1060	1108	1090	1114	1068	1097	1101	1122	1096	1057	1080	1042	1053	1036	1063	1064	1056	1025	1090	1025	1042	1027	1056	1050	1038	981	1045	1064	1057	1046	1016	1074	1046	1064	1089	1081	1070	1071	1047	1055	1068	1058	1087	1057
1306	1332	1315	1306	1269	1243	1290	1291	1310	1334	1347	1314	1301	1291	1277	1189	1223	1198	1195	1201	1206	1156	1144	1178	1173	1156	1161	1194	1147	1117	1159	1129	1119	1144	1190	1139	1179	1197	1199	1202	1233	1239	1220	1223	1201	1244	1263	1226	1221	1215
1802	1769	1796	1754	1789	1779	1773	1813	1807	1817	1813	1791	1783	1692	1740	1714	1685	1670	1672	1641	1587	1573	1592	1540	1569	1538	1521	1557	1529	1548	1532	1512	1548	1556	1516	1591	1582	1597	1614	1637	1653	1632	1673	1667	1689	1730	1666	1682	1695	1690
1549	1548	1563	1516	1547	1557	1537	1520	1454	1539	1491	1559	1539	1542	1507	1471	1449	1419	1470	1395	1353	1378	1394	1364	1385	1399	1390	1355	1385	1326	1384	1333	1333	1369	1288	1342	1328	1412	1411	1389	1466	1429	1425	1454	1484	1431	1472	1441	1444	1490
2336	2402	2336	2379	2425	2437	2382	2403	2391	2488	2386	2430	2351	2416	2345	2319	2358	2281	2282	2316	2359	2229	2354	2310	2327	2294	2311	2314	2291	2262	2265	2266	2287	2274	2320	2260	2332	2354	2368	2337	2378	2303	2414	2414	2399	2499	2401	2406	2404	2411
1563	1612	1628	1598	1593	1565	1578	1589	1588	1594	1605	1611	1572	1590	1560	1494	1521	1523	1459	1447	1439	1479	1415	1479	1381	1391	1411	1370	1379	1416	1407	1404	1408	1436	1422	1432	1457	1427	1455	1447	1517	1494	1529	1500	1509	1464	1545	1500	1528	1475
1126	1183	1149	1138	1108	1107	1159	1126	1137	1122	1139	1118	1136	1127	1136	1120	1081	1101	1104	1090	1066	1058	1051	1037	1067	1073	1067	1010	1060	1064	1043	1059	1053	1105	1069	1065	1105	1095	1091	1101	1093	1106	1139	1104	1079	1153	1170	1107	1120	1127
1226	1263	1265	1248	1238	1239	1237	1218	1285	1269	1269	1239	1231	1221	1203	1207	1224	1203	1175	1167	1205	1162	1135	1139	1132	1187	1116	1111	1136	1129	1120	1097	1132	1130	1122	1166	1156	1162	1187	1186	1162	1168	1186	1161	1145	1175	1206	1171	1174	1201
1105	1119	1084	1111	1084	1097	1103	1117	1067	1101	1086	1057	1078	1083	1074	1073	1088	1061	1058	1031	1060	1041	1024	1030	1062	1003	1009	1039	982	1030	1020	993	1020	1023	1050	993	1037	997	1027	1025	1070	1063	1052	1046	1052	1089	1060	1087	1080	1071
1659	1674	1733	1719	1674	1734	1688	1719	1720	1713	1775	1681	1704	1681	1707	1645	1574	1601	1588	1553	1538	1533	1561	1480	1451	1443	1453	1445	1465	1474	1475	1431	1440	1414	1439	1461	1466	1512	1501	1540	1588	1602	1580	1576	1622	1635	1625	1602	1581	1589
1429	1478	1396	1417	1440	1392	1457	1415	1469	1404	1441	1443	1381	1398	1405	1337	1337	1344	1372	1320	1320	1272	1313	1276	1302	1269	1290	1271	1275	1257	1246	1268	1239	1273	1305	1252	1266	1312	1296	1333	1322	1360	1371	1335	1368	1388	1369	1395	1373	1398
1849	1894	1946	1883	1910	1873	1898	1914	1892	1907	1887	1914	1913	1848	1833	1803	1828	1758	1752	1757	1682	1678	1706	1657	1687	1640	1605	1648	1629	1663	1609	1652	1623	1682	1673	1661	1688	1696	1695	1711	1765	1776	1797	1818	1783	1775	1806	1764	1773	1748
1809	1871	1899	1811	1859	1833	1780	1894	1836	1831	1827	1834	1862	1807	1749	1757	1738	1743	1735	1705	1669	1659	1614	1646	1636	1660	1617	1561	1630	1630	1551	1573	1639	1638	1643	1625	1670	1662	1667	1637	1717	1737	1757	1755	1755	1767	1760	1827	1813	1785
1511	1486	1487	1456	1513	1444	1468	1425	1456	1444	1446	1464	1509	1495	1477	1410	1448	1409	1425	1396	1361	1344	1359	1359	1372	1311	1336	1326	1344	1315	1346	1310	1405	1342	1374	1326	1336	1332	1413	1383	1394	1382	1429	1434	1424	1458	1387	1399	1440	1440
2018	2102	2028	2054	2016	2031	2043	2053	2024	2078	2105	2087	2027	2027	2008	2029	2039	1980	2010	1969	1934	1892	1977	1885	1961	1873	2031	1997	1887	1853	1978	2001	1942	1971	1945	1917	1935	1982	2021	2045	1995	2060	2052	2078	2011	2084	2120	2021	2106	2075
1927	1971	1951	1914	1929	1879	1935	1952	1882	1933	1996	1927	1883	1876	1911	1879	1866	1824	1791	1755	1798	1744	1764	1747	1715	1783	1713	1717	1759	1629	1717	1704	1716	1706	1729	1729	1733	1779	1796	1804	1849	1833	1864	1812	1830	1852	1845	1869	1839	1897
1270	1269	1309	1252	1297	1279	1319	1293	1267	1302	1245	1268	1216	1259	1228	1241	1225	1269	1212	1208	1211	1190	1173	1120	1119	1126	1146	1144	1138	1159	1122	1172	1148	1163	1170	1176	1181	1177	1208	1197	1238	1235	1234	1230	1215	1245	1234	1165	1244	1178
1623	1661	1602	1593	1612	1635	1561	1656	1606	1572	1615	1572	1621	1571	1580	1561	1507	1515	1529	1514	1500	1459	1459	1441	1495	1423	1507	1415	1490	1416	1425	1479	1408	1456	1450	1440	1483	1459	1466	1492	1528	1491	1564	1548	1572	1556	1557	1576	1546	1540
1595	1557	1621	1593	1668	1603	1574	1622	1619	1616	1623	1599	1609	1620	1630	1518	1538	1496	1502	1467	1448	1430	1454	1370	1455	1408	1378	1421	1376	1408	1376	1399	1357	1415	1414	1393	1438	1470	1453	1506	1427	1465	1529	1490	1518	1570	1503	1544	1507	1507
2383	2268	2336	2425	2296	2308	2328	2335	2367	2415	2367	2324	2318	2299	2352	2333	2330	2320	2317	2345	2317	2303	2265	2272	2218	2257	2219	2216	2273	2236	2258	2237	2303	2300	2265	2244	2372	2287	2263	2303	2371	2418	2391	2343	2400	2378	2346	2336	2355	2406
1469	1471	1466	1455	1410	1383	1450	1434	1399	1426	1449	1451	1447	1388	1395	1378	1407	1341	1352	1363	1305	1308	1320	1309	1326	1276	1278	1266	1261	1232	1276	1263	1225	1300	1271	1260	1331	1254	1361	1309	1383	1347	1379	1385	1346	1364	1341	1389	1353	1364
1637	1701	1646	1632	1670	1632	1710	1682	1625	1708	1635	1680	1617	1672	1554	1518	1600	1537	1527	1522	1509	1453	1461	1488	1503	1449	1455	1417	1393	1442	1395	1420	1446	1415	1470	1421	1497	1519	1484	1530	1512	1500	1538	1591	1538	1596	1570	1580	1524	1526
1199	1221	1189	1185	1203	1161	1163	1208	1190	1204	1190	1195	1146	1217	1149	1156	1136	1095	1073	1108	1065	1078	1092	1075	1052	1055	1081	1047	1060	1023	1068	1059	1016	1057	1059	1066	1113	1051	1110	1074	1093	1114	1131	1119	1123	1127	1122	1068	1130	1107
1017	1006	1054	1043	1024	1050	993	1028	1012	1057	1036	1025	1028	977	990	999	952	993	960	972	950	955	956	918	984	938	952	930	959	963	909	945	931	933	945	939	936	955	948	974	997	978	978	995	1008	965	1031	994	967	1024
1046	1005	1047	999	1005	1055	1000	1041	1031	1022	1048	997	1009	1001	958	1004	981	1018	933	966	979	927	918	905	927	908	895	914	922	927	928	907	896	932	932	924	943	925	919	937	944	959	991	1013	992	968	964	989	975	982
1231	1238	1211	1190	1211	1218	1198	1249	1196	1208	1222	1215	1208	1205	1169	1179	1159	1170	1148	1120	1167	1127	1105	1138	1136	1106	1106	1114	1110	1100	1074	1063	1087	1063	1053	1103	1103	1116	1082	1126	1173	1146	1153	1144	1176	1175	1157	1158	1146	1162
1423	1428	1386	1372	1375	1344	1334	1301	1403	1364	1397	1388	1345	1329	1350	1284	1352	1323	1286	1271	1256	1320	1259	1272	1257	1230	1224	1276	1209	1250	1234	1226	1237	1245	1270	1221	1279	1208	1295	1284	1301	1282	1372	1335	1288	1310	1309	1316	1304	1338
2569	2639	2595	2622	2589	2579	2591	2584	2616	2596	2680	2576	2529	2514	2514	2470	2527	2517	2421	2485	2436	2424	2390	2385	2352	2368	2395	2355	2294	2335	2323	2355	2369	2378	2403	2365	2427	2408	2439	2462	2537	2516	2527	2534	2516	2510	2589	2493	2582	2532
1704	1694	1689	1667	1690	1686	1659	1716	1734	1733	1751	1723	1596	1664	1649	1671	1636	1596	1621	1592	1570	1634	1618	1536	1575	1570	1558	1594	1598	1568	1561	1597	1597	1581	1590	1566	1572	1637	1638	1621	1638	1633	1648	1679	1679	1714	1692	1673	1672	1661
1466	1507	1514	1526	1490	1474	1526	1497	1529	1472	1541	1489	1497	1504	1450	1440	1448	1412	1414	1435	1369	1337	1375	1392	1346	1337	1360	1377	1340	1322	1332	1318	1347	1360	1349	1347	1344	1351	1337	1383	1405	1401	1402	1446	1437	1488	1451	1476	1459	1419
1145	1136	1139	1126	1139	1112	1140	1119	1149	1149	1159	1129	1095	1160	1099	1137	1078	1105	1061	1054	1050	1057	1072	1047	1065	1086	1026	1037	1074	1084	1054	1048	1024	1083	1036	1034	1078	1082	1062	1063	1103	1080	1114	1091	1105	1119	1156	1091	1124	1086
1258	1290	1254	1271	1269	1256	1284	1295	1282	1248	1274	1248	1264	1224	1256	1224	1200	1158	1206	1131	1188	1167	1132	1093	1113	1121	1091	1104	1100	1073	1104	1099	1070	1103	1096	1113	1137	1131	1157	1170	1164	1216	1184	1195	1175	1195	1211	1203	1191	1205
1078	1086	1061	1077	1054	1082	1089	1044	1071	1129	1104	1070	1123	1081	1041	1019	1071	1057	1032	1028	1016	1002	998	995	1038	972	968	989	963	957	1001	943	975	1014	1002	983	1014	970	993	1001	993	1056	1014	1040	1016	1020	1032	991	1037	1047
1410	1474	1411	1477	1408	1411	1445	1409	1459	1463	1421	1491	1402	1414	1366	1385	1357	1332	1317	1315	1295	1294	1315	1260	1280	1299	1250	1271	1231	1296	1237	1202	1255	1222	1246	1304	1299	1257	1331	1335	1336	1359	1336	1368	1317	1382	1354	1347	1353	1320
8389	8465	8426	8442	8409	8402	8320	8456	8427	8450	8403	8494	8370	8437	8526	8383	8463	8383	8387	8196	8367	8408	8386	8255	8411	8276	8318	8225	8283	8359	8288	8363	8409	8444	8390	8327	8486	8488	8490	8604	8543	8610	8532	8643	8532	8606	8537	8648	8478	8416
1554	1569	1585	1491	1537	1547	1532	1569	1487	1547	1512	1528	1497	1530	1475	1434	1426	1426	1453	1395	1379	1380	1346	1311	1409	1356	1340	1286	1285	1252	1286	1311	1300	1322	1334	1306	1339	1347	1361	1389	1412	1393	1410	1468	1457	1450	1466	1382	1423	1426
1034	1046	1028	1000	992	1000	989	1031	991	995	980	1022	1014	1019	989	987	977	983	1038	983	960	972	952	997	981	958	948	994	948	961	950	964	970	945	966	949	991	927	965	949	1000	969	979	980	992	999	981	1007	1005	993
1250	1240	1257	1221	1237	1227	1268	1268	1249	1278	1294	1284	1256	1216	1213	1214	1206	1192	1144	1193	1161	1133	1153	1126	1085	1175	1137	1103	1164	1131	1149	1079	1138	1129	1097	1116	1164	1171	1171	1170	1186	1214	1190	1194	1209	1198	1156	1231	1171	1196
1402	1385	1392	1362	1410	1354	1376	1376	1413	1419	1360	1370	1355	1377	1382	1314	1286	1332	1287	1304	1231	1291	1250	1231	1256	1257	1223	1243	1224	1192	1229	1209	1219	1186	1255	1224	1247	1272	1260	1283	1281	1301	1330	1382	1310	1314	1294	1333	1331	1317
1271	1290	1242	1295	1287	1289	1266	1268	1256	1264	1278	1265	1265	1282	1277	1191	1257	1182	1215	1205	1215	1164	1165	1131	1142	1157	1136	1137	1146	1127	1135	1131	1146	1131	1165	1145	1216	1172	1216	1257	1214	1207	1199	1196	1231	1209	1231	1243	1211	1207
1127	1139	1135	1141	1134	1146	1122	1137	1112	1088	1140	1146	1119	1084	1078	1090	1088	1073	1069	1046	1060	1036	992	1014	999	981	992	983	1053	961	974	965	990	995	999	1016	1025	1038	1026	1053	1046	1055	1055	1044	1081	1083	1045	1074	1095	1080
1553	1553	1583	1556	1522	1552	1543	1542	1531	1560	1542	1561	1583	1565	1553	1503	1543	1531	1469	1481	1493	1439	1504	1456	1449	1455	1445	1446	1441	1424	1418	1408	1371	1437	1459	1446	1440	1431	1480	1472	1527	1487	1489	1569	1507	1500	1522	1506	1482	1518
1324	1342	1385	1324	1285	1319	1317	1332	1349	1326	1309	1286	1307	1327	1325	1291	1249	1245	1239	1261	1237	1188	1179	1263	1207	1249	1184	1224	1246	1212	1183	1210	1217	1206	1222	1227	1169	1201	1200	1256	1236	1335	1257	1239	1262	1267	1300	1262	1307	1271
1360	1413	1421	1367	1408	1434	1392	1422	1398	1466	1382	1421	1398	1380	1371	1379	1322	1349	1304	1332	1290	1285	1279	1235	1272	1252	1235	1226	1260	1217	1251	1275	1223	1263	1225	1287	1285	1290	1288	1317	1287	1353	1326	1363	1381	1386	1351	1336	1336	1337
1243	1185	1219	1199	1212	1194	1224	1169	1238	1211	1221	1208	1197	1232	1182	1174	1178	1196	1159	1137	1140	1173	1140	1155	1176	1146	1166	1150	1128	1168	1096	1148	1121	1137	1131	1155	1162	1202	1150	1153	1206	1203	1177	1175	1182	1206	1172	1187	1202	1148
1396	1399	1435	1394	1398	1435	1455	1468	1460	1446	1431	1409	1388	1422	1387	1373	1407	1370	1369	1393	1367	1329	1292	1278	1293	1285	1285	1274	1308	1282	1251	1269	1278	1275	1303	1263	1291	1296	1325	1346	1387	1360	1435	1414	1349	1366	1348	1407	1391	1398
1417	1471	1479	1487	1425	1426	1421	1420	1431	1471	1435	1456	1393	1459	1387	1386	1367	1383	1315	1342	1301	1274	1326	1258	1301	1239	1310	1276	1276	1254	1277	1237	1272	1285	1282	1300	1248	1272	1369	1346	1319	1325	1395	1365	1373	1367	1388	1396	1341	1361
1175	1100	1137	1125	1102	1111	1130	1138	1135	1125	1127	1143	1113	1132	1083	1100	1084	1119	1059	1105	1046	1065	1050	1073	1052	1035	1056	1050	1040	1035	1093	1013	1061	1042	1048	1069	1080	1087	1073	1077	1063	1074	1113	1104	1111	1078	1131	1115	1107	1099
1077	1138	1123	1097	1090	1088	1062	1109	1122	1114	1103	1097	1069	1060	1099	1094	1053	1064	1063	1056	1079	1050	1064	1042	1043	1056	1011	1018	1053	1033	1037	1065	1053	1041	1015	1042	1043	1039	1040	1056	1031	1060	1101	1114	1077	1043	1075	1081	1077	1076
1366	1337	1337	1349	1338	1374	1338	1359	1338	1331	1394	1360	1330	1336	1348	1341	1296	1264	1269	1299	1212	1221	1192	1190	1182	1228	1235	1222	1207	1183	1173	1200	1171	1196	1173	1160	1228	1200	1215	1269	1293	1255	1266	1271	1320	1278	1333	1297	1272	1228
1382	1388	1411	1381	1405	1422	1425	1410	1416	1442	1403	1385	1391	1393	1357	1366	1376	1334	1301	1344	1326	1303	1257	1311	1259	1286	1273	1272	1271	1246	1238	1220	1274	1255	1278	1274	1275	1327	1289	1308	1349	1349	1379	1369	1364	1413	1382	1354	1352	1368
1770	1787	1794	1758	1693	1736	1809	1754	1797	1748	1791	1777	1706	1713	1691	1664	1673	1655	1682	1555	1613	1573	1558	1623	1584	1559	1572	1577	1519	1527	1533	1551	1536	1559	1602	1515	1578	1584	1587	1640	1620	1670	1697	1625	1630	1691	1683	1690	1653	1611
1810	1493	1522	1503	1480	1477	1514	1525	1507	1541	1476	1546	1503	1493	1469	1448	1469	1422	1403	1450	1415	1412	1293	1353	1328	1344	1367	1328	1317	1343	1272	1335	1322	1350	1330	1384	1358	1374	1416	1403	1425	1418	1446	1464	1404	1436	1455	1482	1462	1460
1177	1164	1123	1143	1179	1168	1134	1139	1162	1137	1162	1125	1152	1124	1136	1115	1130	1097	1106	1090	1090	1090	1052	1090	1057	1058	1073	1047	1010	1043	1057	1021	1071	1069	1049	1052	1115	1090	1078	1106	1058	1113	1085	1093	1089	1128	1109	1083	1108	1110
1048	1003	1041	1002	1021	1009	1031	1025	1038	1042	1024	1044	1018	1031	978	986	1003	977	1000	942	976	995	961	970	959	957	979	952	951	947	940	947	971	935	962	922	975	953	994	1021	985	1000	1016	978	1035	1005	1027	1000	1025	993
1252	1334	1342	1335	1285	1291	1322	1351	1324	1328	1349	1302	1333	1285	1329	1274	1222	1231	1262	1245	1197	1162	1183	1174	1183	1149	1174	1189	1134	1117	1196	1152	1178	1180	1161	1171	1186	1193	1213	1209	1241	1258	1196	1257	1256	1247	1247	1253	1262	1239
2076	2019	2008	2069	2066	2044	2041	2041	2030	2061	2076	2075	2037	1981	1979	2042	2013	1987	2027	2003	1917	1883	1871	1962	1932	1968	1936	1924	1950	1905	1893	1889	1879	1917	1928	1973	1969	1883	1958	1952	1956	2035	1984	1977	2065	2044	1978	2070	2052	2041
1717	1698	1691	1726	1679	1740	1670	1711	1687	1646	1716	1712	1658	1720	1663	1650	1640	1607	1637	1586	1581	1574	1582	1580	1584	1603	1519	1507	1595	1551	1553	1555	1549	1564	1533	1533	1567	1605	1602	1633	1615	1591	1670	1622	1668	1686	1684	1618	1630	1669
1753	1749	1744	1777	1750	1729	1754	1754	1735	1801	1790	1760	1760	1744	1676	1704	1696	1654	1655	1601	1573	1631	1633	1534	1591	1540	1571	1551	1558	1545	1568	1534	1528	1573	1521	1602	1580	1590	1626	1619	1678	1722	1660	1647	1628	1680	1705	1606	1694	1694
1023	1047	1069	1034	1000	1063	1053	1072	1039	1101	1052	1025	1038	1024	1053	1042	1033	991	984	964	976	974	934	955	992	968	967	972	979	923	974	944	965	980	927	951	960	978	981	995	1001	995	1028	1011	1002	1005	1050	1027	997	1024
1638	1618	1624	1618	1569	1617	1648	1653	1602	1651	1621	1626	1632	1581	1563	1526	1544	1474	1496	1469	1503	1458	1458	1437	1403	1434	1369	1376	1412	1385	1361	1365	1376	1404	1366	1426	1409	1484	1434	1453	1454	1477	1509	1600	1534	1486	1509	1533	1500	1543
1722	1733	1708	1652	1698	1661	1704	1635	1666	1667	1719	1673	1693	1675	1609	1586	1617	1587	1516	1568	1559	1540	1534	1531	1544	1531	1494	1514	1483	1495	1441	1501	1500	1468	1434	1495	1513	1502	1499	1552	1595	1578	1592	1620	1641	1619	1561	1578	1614	1669
1181	1219	1213	1184	1215	1170	1179	1187	1199	1217	1183	1216	1164	1192	1193	1156	1157	1129	1134	1149	1132	1117	1138	1097	1096	1100	1083	1092	1109	1058	1084	1117	1084	1064	1080	1082	1110	1105	1097	1100	1173	1104	1147	1156	1177	1145	1177	1113	1182	1150
1689	1738	1734	1755	1734	1707	1700	1659	1766	1760	1753	1729	1725	1661	1661	1676	1680	1613	1644	1624	1610	1557	1580	1557	1534	1525	1579	1548	1526	1544	1547	1544	1520	1549	1513	1539	1619	1550	1541	1614	1580	1617	1636	1664	1646	1648	1659	1666	1679	1620
1311	1306	1321	1312	1318	1334	1311	1331	1318	1367	1312	1315	1292	1322	1242	1249	1251	1270	1248	1227	1219	1169	1175	1219	1230	1239	1170	1190	1212	1192	1179	1188	1212	1162	1212	1234	1189	1202	1238	1252	1225	1262	1232	1244	1274	1242	1252	1223	1260	1231
1241	1225	1241	1206	1203	1242	1211	1228	1270	1287	1234	1261	1229	1192	1206	1173	1187	1160	1203	1154	1181	1121	1146	1129	1107	1116	1108	1158	1157	1118	1104	1114	1098	1120	1079	1161	1130	1154	1172	1141	1128	1168	1186	1224	1196	1204	1191	1187	1212	1167
1439	1425	1420	1386	1385	1376	1436	1427	1453	1432	1435	1418	1417	1428	1404	1388	1355	1355	1294	1316	1300	1241	1259	1226	1286	1242	1238	1263	1222	1234	1176	1219	1235	1235	1229	1258	1277	1238	1250	1280	1329	1325	1333	1336	1335	1300	1313	1327	1300	1342
1681	1701	1652	1688	1644	1657	1611	1588	1668	1621	1667	1640	1649	1611	1536	1542	1545	1539	1493	1467	1443	1420	1439	1369	1388	1379	1372	1396	1415	1369	1359	1386	1369	1345	1374	1416	1401	1420	1413	1451	1465	1487	1499	1581	1470	1509	1483	1503	1560	1478
1471	1385	1494	1433	1428	1481	1425	1475	1481	1423	1450	1419	1450	1386	1405	1406	1362	1367	1324	1328	1337	1287	1276	1248	1258	1257	1288	1274	1245	1244	1220	1243	1249	1260	1242	1238	1291	1311	1286	1321	1359	1349	1369	1367	1345	1353	1331	1372	1334	1327
1095	1044	1051	1063	1062	1046	1038	1052	1039	1074	1071	1095	1068	1037	1048	1022	1037	1048	1008	1013	1006	1014	1022	1007	1019	1009	1026	1009	1028	996	1002	1005	974	1029	1023	1048	980	1021	1038	1013	983	1041	1033	1032	1054	1079	1074	1013	1037	1011
1209	1265	1176	1230	1192	1192	1169	1193	1215	1245	1265	1187	1213	1173	1206	1154	1157	1171	1113	1140	1095	1093	1095	1101	1073	1098	1108	1067	1093	1067	1062	1090	1063	1066	1071	1075	1121	1116	1125	1160	1170	1110	1142	1157	1146	1203	1144	1139	1165	1161
1299	1362	1284	1310	1294	1266	1305	1350	1340	1329	1314	1297	1301	1310	1279	1214	1223	1211	1250	1198	1188	1141	1135	1155	1120	1114	1155	1153	1166	1165	1151	1142	1128	1123	1149	1135	1187	1159	1184	1210	1211	1228	1265	1215	1210	1267	1275	1236	1240	1207
1347	1352	1354	1391	1318	1297	1350	1330	1329	1377	1365	1393	1327	1321	1301	1257	1319	1290	1248	1223	1244	1238	1184	1232	1212	1197	1180	1172	1170	1145	1173	1145	1161	1169	1201	1135	1183	1218	1283	1277	1287	1279	1258	1305	1247	1280	1293	1299	1259	1252
1411	1419	1410	1360	1394	1360	1421	1369	1361	1369	1370	1443	1392	1359	1359	1361	1331	1285	1263	1293	1270	1256	1244	1216	1244	1202	1213	1187	1199	1192	1246	1160	1185	1223	1164	1212	1241	1270	1312	1265	1286	1295	1348	1340	1298	1307	1306	1344	1335	1342
1010	1049	1041	1010	1037	1008	1037	981	1013	994	1010	1049	999	999	1022	975	992	982	961	959	965	969	935	969	938	971	954	942	940	940	947	940	950	921	926	919	961	984	930	962	929	971	982	1009	1001	996	964	978	977	989
1459	1450	1400	1391	1388	1384	1417	1423	1431	1430	1412	1424	1380	1362	1366	1343	1328	1323	1310	1242	1271	1297	1192	1205	1271	1260	1202	1254	1202	1208	1225	1196	1176	1230	1242	1212	1224	1251	1248	1267	1285	1314	1294	1315	1279	1321	1329	1286	1325	1291
858	891	864	831	873	843	877	872	886	838	830	836	850	841	849	855	861	842	849	878	866	838	848	834	870	835	826	825	853	850	887	810	839	870	834	822	842	831	878	849	830	837	857	861	826	877	864	857	858	885
1447	1413	1403	1384	1402	1403	1429	1416	1453	1438	1428	1451	1427	1390	1427	1426	1338	1303	1311	1327	1324	1277	1255	1248	1275	1221	1246	1240	1205	1228	1246	1193	1266	1210	1222	1246	1232	1245	1268	1296	1322	1322	1286	1337	1349	1356	1341	1319	1316	1322
1584	1636	1609	1594	1556	1548	1567	1553	1559	1562	1578	1536	1552	1558	1536	1508	1494	1499	1493	1440	1390	1424	1425	1419	1373	1382	1395	1368	1397	1358	1328	1373	1342	1378	1429	1370	1371	1420	1411	1443	1449	1463	1488	1500	1438	1458	1511	1510	1489	1508
1472	1456	1494	1473	1436	1459	1407	1417	1491	1462	1463	1490	1473	1392	1397	1461	1392	1404	1373	1385	1335	1373	1312	1315	1317	1272	1310	1296	1288	1297	1284	1342	1264	1259	1320	1306	1335	1332	1353	1379	1408	1382	1405	1409	1429	1437	1399	1390	1398	1441
1516	1556	1563	1551	1489	1510	1512	1525	1490	1520	1538	1527	1541	1509	1505	1487	1447	1449	1439	1430	1400	1396	1405	1393	1386	1395	1393	1382	1341	1358	1374	1369	1421	1357	1375	1423	1369	1420	1433	1439	1470	1444	1498	1465	1493	1452	1460	1545	1465	1467
1121	1100	1104	1107	1086	1100	1062	1084	1078	1102	1101	1113	1133	1066	1100	1052	1103	1065	1053	1060	1023	1054	1039	1017	1051	1018	1027	1031	1042	1036	1049	1044	1006	1029	1033	1013	1096	1078	1050	1042	1083	1053	1055	1078	1105	1078	1105	1069	1088	1052
1301	1332	1331	1339	1279	1277	1290	1273	1353	1330	1341	1312	1300	1280	1327	1296	1280	1227	1238	1214	1220	1152	1200	1180	1173	1159	1161	1176	1141	1126	1121	1129	1175	1145	1134	1220	1186	1175	1202	1185	1272	1233	1216	1247	1284	1248	1239	1235	1240	1258
1464	1444	1422	1444	1472	1468	1425	1420	1449	1403	1449	1467	1457	1403	1391	1401	1366	1356	1337	1347	1309	1259	1341	1313	1316	1267	1260	1265	1250	1285	1227	1213	1252	1289	1268	1308	1320	1292	1306	1311	1344	1346	1380	1380	1359	1339	1328	1385	1374	1333
1705	1687	1783	1778	1771	1715	1735	1736	1701	1774	1756	1688	1718	1770	1668	1690	1660	1682	1642	1652	1637	1644	1607	1535	1643	1591	1561	1603	1533	1563	1569	1601	1574	1549	1604	1608	1620	1638	1647	1600	1659	1677	1648	1697	1728	1712	1673	1632	1629	1694
1752	1806	1774	1731	1817	1697	1761	1718	1790	1780	1751	1769	1708	1741	1767	1699	1701	1699	1728	1732	1679	1673	1709	1666	1657	1606	1656	1664	1670	1668	1628	1647	1642	1592	1607	1647	1723	1708	1724	1692	1720	1699	1791	1699	1724	1735	1747	1740	1716	1750
1433	1456	1457	1397	1402	1454	1383	1413	1425	1475	1435	1403	1409	1351	1349	1395	1380	1378	1376	1330	1330	1299	1277	1261	1263	1278	1247	1289	1280	1250	1271	1274	1299	1261	1237	1250	1290	1338	1318	1314	1300	1372	1360	1342	1362	1392	1383	1379	1388	1338
1643	1644	1656	1624	1642	1658	1631	1658	1600	1701	1646	1661	1612	1592	1638	1591	1665	1567	1505	1542	1510	1552	1520	1461	1552	1547	1525	1515	1455	1492	1494	1495	1472	1506	1517	1494	1570	1575	1538	1616	1591	1602	1653	1633	1588	1573	1665	1564	1583	1614
1144	1129	1151	1153	1117	1124	1081	1094	1123	1135	1077	1139	1114	1078	1116	1092	1082	1056	1063	1038	1100	1024	1004	1047	992	1040	1019	1021	1020	1022	972	996	1000	999	990	1017	1018	1036	1049	1078	1063	1062	1066	1060	1066	1084	1085	1041	1074	1099
1220	1233	1234	1236	1218	1182	1224	1186	1221	1249	1204	1239	1233	1196	1201	1201	1182	1146	1188	1187	1177	1113	1153	1131	1181	1140	1147	1133	1169	1179	1132	1169	1140	1183	1181	1157	1200	1190	1203	1181	1181	1216	1224	1200	1217	1204	1211	1218	1203	1206
1398	1397	1394	1402	1420	1364	1386	1368	1405	1343	1457	1394	1384	1433	1318	1338	1323	1261	1280	1260	1252	1228	1250	1203	1184	1195	1231	1192	1208	1207	1225	1194	1187	1225	1229	1228	1197	1235	1241	1255	1307	1320	1333	1310	1324	1313	1292	1279	1295	1275
1328	1357	1326	1371	1301	1323	1280	1284	1341	1314	1346	1323	1312	1276	1287	1254	1227	1270	1200	1199	1196	1210	1164	1183	1191	1151	1204	1165	1136	1163	1161	1183	1136	1132	1154	1168	1188	1180	1200	1218	1248	1239	1244	1212	1257	1258	1292	1284	1210	1276
1572	1607	1656	1595	1578	1543	1605	1614	1565	1588	1578	1616	1548	1586	1581	1562	1561	1489	1503	1501	1486	1489	1522	1504	1461	1484	1454	1472	1457	1494	1486	1467	1470	1494	1497	1463	1468	1480	1566	1534	1545	1518	1592	1553	1543	1540	1535	1578	1554	1615
2185	2174	2175	2209	2138	2091	2183	2122	2164	2216	2166	2216	2104	2111	2100	2037	2080	2031	1985	1964	2059	1979	1981	1963	1942	1964	1870	1908	1924	1885	1885	1920	1907	1927	1924	1890	2010	1972	2002	2050	2069	2025	2092	2057	2056	2065	2060	2003	2057	2031
1429	1409	1454	1383	1421	1430	1418	1429	1445	1441	1465	1426	1436	1414	1430	1382	1365	1373	1314	1365	1273	1301	1348	1227	1260	1304	1327	1287	1309	1239	1241	1234	1265	1267	1245	1239	1268	1286	1318	1341	1329	1385	1388	1379	1375	1370	1380	1354	1362	1350
3687	3688	3651	3538	3606	3592	3625	3596	3666	3732	3638	3644	3615	3552	3607	3596	3597	3579	3517	3543	3531	3569	3518	3580	3485	3443	3484	3597	3490	3509	3505	3417	3491	3474	3431	3469	3610	3617	3582	3646	3681	3589	3646	3667	3690	3600	3588	3580	3667	3607
1604	1527	1626	1591	1542	1568	1556	1570	1542	1616	1586	1599	1590	1542	1564	1592	1555	1521	1473	1512	1520	1528	1482	1501	1472	1517	1502	1497	1514	1517	1466	1503	1497	1495	1489	1499	1524	1503	1544	1473	1554	1553	1571	1568	1551	1586	1602	1579	1554	1543
770	797	789	795	757	756	772	766	766	782	768	760	801	755	769	762	802	742	778	758	742	755	770	775	762	740	770	748	742	750	746	780	772	733	761	777	752	753	776	776	774	779	767	762	741	800	753	737	755	759
1280	1288	1279	1294	1238	1295	1291	1283	1270	1292	1253	1272	1249	1211	1226	1228	1194	1178	1187	1168	1136	1121	1103	1141	1134	1138	1146	1122	1109	1131	1069	1105	1106	1110	1095	1161	1144	1118	1149	1190	1186	1163	1196	1219	1209	1187	1208	1204	1206	1204
1607	1638	1610	1594	1598	1590	1556	1599	1620	1568	1589	1642	1596	1574	1599	1516	1505	1501	1459	1491	1467	1479	1459	1413	1433	1392	1405	1377	1349	1369	1313	1374	1389	1391	1356	1355	1373	1416	1404	1476	1458	1443	1513	1481	1500	1490	1464	1495	1492	1492
960	955	979	951	919	931	956	939	971	985	974	930	930	927	942	922	923	915	907	907	892	926	885	923	885	901	883	894	879	895	875	892	906	868	900	878	911	885	934	941	911	910	910	897	929	924	927	918	930	923
902	919	930	895	901	891	895	921	876	901	902	885	879	877	845	885	874	878	855	874	862	839	872	825	848	843	829	862	826	829	871	834	856	825	845	825	857	823	846	875	882	847	867	905	889	883	875	866	854	881
1208	1167	1176	1134	1117	1171	1141	1147	1137	1158	1198	1150	1153	1139	1100	1127	1094	1108	1084	1084	1048	1047	1065	1022	1008	1079	1020	1039	1050	1037	1017	1016	1020	1041	996	1019	1057	1061	1109	1090	1049	1071	1106	1090	1109	1120	1094	1115	1090	1105
1064	1090	1043	1064	1087	1050	1051	1087	1050	1081	1047	1069	1079	1050	1031	1062	1048	1056	1009	1011	1009	1009	1000	1016	982	982	983	1010	979	982	1012	998	997	995	973	999	1002	1001	1005	1024	1020	1053	1013	1039	1063	1055	1062	1020	1059	985
1067	1036	1041	1056	1094	1046	1052	1056	1067	1044	1088	1065	1049	1035	1032	1022	1056	970	1010	1011	996	1013	956	991	962	980	993	978	995	985	974	954	947	966	975	955	1007	964	993	985	997	1016	1019	997	1005	1038	1031	1008	1064	1042
1685	1789	1773	1705	1718	1712	1732	1745	1774	1774	1771	1807	1738	1714	1703	1654	1641	1574	1621	1596	1567	1571	1493	1524	1482	1509	1480	1541	1478	1450	1460	1518	1419	1451	1485	1472	1519	1528	1541	1570	1582	1610	1643	1583	1597	1633	1606	1662	1642	1615
1302	1269	1354	1327	1315	1346	1308	1282	1304	1295	1304	1298	1282	1264	1256	1272	1233	1182	1252	1203	1236	1230	1214	1201	1225	1196	1155	1187	1186	1172	1137	1175	1155	1203	1214	1179	1209	1187	1214	1256	1260	1294	1227	1258	1225	1282	1229	1232	1268	1239
2004	2017	2020	2022	2036	2022	1974	1965	2055	2054	2049	2048	1995	1961	1955	1967	1991	1915	1881	1905	1869	1881	1859	1772	1893	1793	1859	1825	1804	1864	1791	1795	1852	1700	1839	1873	1807	1829	1879	1906	1967	1945	1978	1969	1915	1993	1948	1937	1932	1951
793	791	774	778	792	794	769	763	773	763	765	789	759	742	776	746	797	783	789	711	768	775	756	752	781	780	780	772	775	743	778	787	779	782	759	785	775	812	783	778	779	758	753	790	781	785	770	769	762	761
2617	2620	2620	2627	2631	2651	2630	2659	2640	2635	2715	2595	2589	2640	2597	2594	2640	2595	2578	2498	2543	2635	2518	2506	2499	2514	2500	2539	2511	2555	2523	2588	2535	2543	2573	2541	2650	2589	2629	2549	2619	2641	2658	2573	2667	2611	2689	2652	2573	2622
1412	1414	1431	1431	1463	1401	1394	1438	1383	1469	1425	1427	1462	1384	1378	1342	1332	1316	1334	1318	1243	1326	1229	1258	1266	1288	1237	1248	1267	1180	1213	1201	1225	1221	1207	1277	1303	1304	1259	1312	1300	1306	1344	1330	1303	1352	1313	1355	1358	1313
1260	1292	1274	1305	1284	1265	1261	1286	1220	1254	1284	1253	1236	1278	1254	1229	1248	1212	1197	1192	1200	1211	1199	1173	1169	1178	1160	1160	1127	1208	1160	1141	1116	1150	1160	1168	1200	1177	1208	1218	1173	1195	1253	1235	1237	1265	1240	1218	1238	1227
1279	1329	1277	1291	1324	1351	1290	1319	1322	1329	1308	1314	1354	1325	1239	1293	1255	1297	1227	1206	1209	1222	1194	1204	1191	1219	1183	1171	1159	1179	1148	1139	1164	1183	1183	1177	1160	1187	1181	1269	1227	1266	1245	1262	1290	1269	1255	1232	1263	1248
1716	1738	1723	1714	1699	1611	1668	1672	1689	1709	1754	1699	1690	1670	1632	1620	1568	1568	1520	1509	1524	1492	1458	1486	1507	1457	1448	1375	1388	1406	1407	1383	1432	1367	1400	1413	1421	1475	1441	1526	1550	1536	1576	1577	1558	1600	1566	1531	1598	1597
1105	1153	1148	1117	1064	1103	1078	1156	1098	1105	1113	1106	1083	1110	1075	1097	1092	1087	1074	1040	1067	1048	1041	1031	1067	1076	1044	1058	1025	1040	1085	997	1049	1052	1035	1073	1047	1053	1089	1077	1085	1071	1080	1102	1079	1048	1099	1082	1092	1073
1360	1308	1383	1355	1358	1332	1340	1319	1388	1368	1393	1373	1353	1350	1284	1274	1274	1273	1280	1250	1239	1221	1239	1200	1198	1199	1214	1144	1192	1207	1176	1147	1201	1194	1171	1188	1213	1221	1254	1275	1274	1294	1277	1273	1292	1312	1234	1248	1264	1302
1460	1474	1446	1423	1416	1378	1417	1420	1373	1426	1422	1399	1408	1435	1371	1368	1318	1329	1330	1326	1351	1316	1277	1290	1268	1282	1267	1235	1260	1281	1245	1291	1221	1245	1262	1257	1289	1294	1297	1342	1328	1349	1320	1409	1375	1390	1359	1376	1343	1333
3078	3078	3011	3035	3005	2962	3039	2983	3025	3116	3037	3030	3003	3053	2995	2995	3034	2953	2922	2934	2976	2997	2935	2885	2911	2976	2928	2988	2954	2924	2955	2870	2957	2931	2970	2939	2973	3019	2976	2965	3004	3071	3037	3080	3031	2993	3072	3061	3049	3000
3765	3678	3707	3794	3765	3727	3804	3749	3712	3748	3778	3742	3731	3671	3723	3753	3684	3675	3572	3679	3624	3584	3628	3631	3563	3644	3519	3598	3626	3560	3595	3582	3541	3635	3610	3667	3711	3621	3722	3670	3713	3735	3796	3877	3808	3748	3834	3804	3825	3804
2329	2342	2312	2334	2379	2260	2274	2315	2310	2414	2327	2344	2278	2279	2273	2314	2301	2276	2235	2245	2264	2239	2196	2240	2212	2146	2203	2183	2165	2201	2181	2202	2198	2198	2163	2201	2207	2201	2231	2256	2256	2287	2286	2262	2273	2294	2321	2314	2320	2340
1241	1247	1284	1220	1281	1251	1250	1247	1230	1241	1284	1270	1253	1259	1187	1218	1231	1191	1187	1154	1124	1175	1161	1138	1120	1138	1141	1144	1107	1112	1126	1137	1117	1088	1094	1145	1136	1163	1123	1152	1168	1135	1202	1193	1230	1205	1190	1163	1184	1207
1259	1274	1266	1273	1257	1207	1213	1251	1265	1260	1274	1278	1184	1226	1254	1203	1220	1134	1175	1111	1139	1133	1124	1117	1115	1078	1049	1109	1085	1063	1057	1054	1090	1074	1059	1063	1095	1102	1126	1162	1135	1169	1181	1156	1162	1195	1178	1138	1134	1192
1227	1253	1250	1213	1218	1252	1212	1260	1250	1225	1291	1278	1207	1242	1196	1203	1200	1173	1158	1225	1192	1146	1126	1145	1137	1134	1151	1083	1116	1086	1120	1106	1109	1115	1112	1079	1136	1125	1116	1148	1189	1167	1174	1228	1170	1177	1171	1185	1182	1169
1582	1584	1602	1545	1548	1591	1568	1590	1594	1585	1588	1551	1521	1560	1533	1499	1498	1495	1478	1467	1423	1411	1391	1424	1396	1394	1432	1399	1402	1375	1401	1343	1396	1364	1367	1372	1435	1396	1440	1412	1486	1484	1457	1448	1508	1498	1507	1491	1491	1497
1755	1707	1711	1717	1710	1699	1751	1712	1707	1753	1770	1737	1681	1669	1638	1632	1597	1543	1581	1548	1566	1540	1493	1526	1522	1492	1541	1519	1500	1508	1491	1524	1457	1490	1504	1479	1495	1548	1559	1539	1567	1579	1605	1641	1599	1691	1623	1638	1546	1623
1140	1166	1085	1135	1117	1092	1127	1109	1090	1151	1151	1164	1087	1089	1104	1124	1068	1057	1081	1075	1089	1075	1062	1050	1043	1040	1020	1019	1013	1017	1011	984	1015	1015	993	1027	1016	1035	1022	1067	1078	1083	1083	1069	1081	1051	1100	1079	1076	1062
4512	4564	4476	4581	4532	4447	4526	4596	4485	4491	4522	4556	4494	4596	4466	4515	4505	4403	4469	4403	4435	4415	4457	4390	4452	4512	4429	4400	4408	4421	4388	4307	4534	4516	4427	4385	4455	4426	4500	4625	4538	4529	4547	4582	4599	4615	4630	4544	4460	4546
3690	3699	3686	3713	3750	3644	3722	3684	3732	3736	3790	3684	3800	3725	3672	3717	3649	3708	3627	3730	3562	3626	3693	3636	3633	3682	3674	3637	3616	3759	3657	3686	3694	3641	3666	3687	3780	3769	3704	3824	3830	3791	3826	3793	3806	3856	3794	3820	3754	3828
1027	1049	1012	1035	1057	1045	1028	1033	1029	1035	1033	1036	1011	1001	996	1014	996	999	1005	982	963	933	959	961	965	972	949	952	1000	958	988	972	914	961	949	972	957	961	976	1009	954	986	1033	985	979	991	1015	1007	1037	999
3796	3725	3772	3716	3704	3707	3736	3742	3791	3730	3672	3760	3789	3637	3664	3664	3631	3615	3531	3534	3582	3617	3623	3586	3553	3580	3570	3611	3592	3553	3522	3578	3499	3579	3536	3565	3656	3622	3648	3654	3606	3612	3585	3663	3694	3793	3758	3678	3802	3764
1499	1528	1512	1511	1525	1514	1456	1545	1524	1540	1528	1561	1517	1511	1472	1452	1467	1462	1423	1450	1393	1435	1371	1347	1386	1358	1401	1409	1387	1337	1402	1373	1322	1398	1365	1432	1416	1429	1388	1406	1477	1426	1444	1450	1409	1454	1441	1439	1487	1442
4506	4659	4536	4569	4652	4533	4650	4538	4619	4533	4637	4595	4613	4562	4474	4478	4608	4575	4519	4504	4396	4579	4445	4403	4471	4412	4574	4456	4527	4477	4531	4494	4536	4508	4520	4572	4543	4466	4563	4621	4620	4546	4576	4675	4566	4617	4706	4580	4709	4683
1443	1437	1428	1453	1381	1492	1446	1359	1454	1427	1430	1375	1413	1428	1403	1312	1387	1339	1296	1315	1314	1237	1277	1215	1299	1257	1249	1245	1270	1223	1213	1273	1225	1228	1232	1286	1267	1269	1308	1283	1323	1287	1322	1370	1359	1348	1312	1335	1333	1290
1100	1080	1066	1105	1113	1059	1116	1102	1095	1117	1087	1113	1077	1056	1061	1097	1069	1041	1014	1051	1030	1061	995	999	974	1033	984	984	1005	994	1024	997	1009	986	954	999	1007	994	1019	1042	1025	1027	1028	1036	1051	1065	1060	1069	1084	1044
7784	7759	7834	7711	7717	7765	7750	7849	7690	7894	7825	7899	7780	7664	7690	7764	7825	7777	7629	7652	7678	7639	7577	7635	7699	7589	7669	7751	7599	7757	7522	7644	7729	7713	7657	7709	7733	7648	7849	7818	7775	7877	7897	7970	7862	7865	7794	7844	7804	7906
1789	1791	1776	1789	1792	1775	1760	1799	1792	1790	1818	1807	1723	1855	1763	1674	1770	1724	1646	1745	1672	1744	1652	1699	1627	1616	1669	1667	1666	1659	1656	1652	1661	1668	1646	1655	1715	1721	1677	1704	1712	1762	1771	1758	1829	1749	1723	1754	1739	1746
1554	1515	1539	1463	1492	1545	1506	1521	1526	1501	1540	1544	1556	1486	1504	1458	1449	1480	1449	1424	1430	1411	1350	1406	1426	1402	1374	1390	1376	1371	1389	1412	1397	1420	1403	1410	1382	1430	1394	1401	1451	1493	1473	1467	1459	1485	1509	1489	1475	1468
1487	1551	1453	1447	1457	1486	1443	1473	1493	1475	1486	1477	1450	1427	1423	1397	1398	1417	1371	1352	1338	1319	1300	1288	1303	1263	1312	1237	1248	1208	1273	1246	1263	1249	1250	1260	1315	1285	1334	1372	1351	1363	1378	1362	1423	1366	1348	1368	1346	1368
1466	1434	1376	1436	1401	1458	1354	1449	1442	1450	1440	1435	1385	1403	1406	1355	1346	1346	1314	1309	1267	1297	1244	1261	1277	1237	1230	1255	1216	1215	1210	1216	1225	1198	1220	1275	1250	1265	1283	1290	1310	1314	1326	1316	1391	1373	1336	1314	1320	1366
1680	1632	1633	1587	1626	1619	1625	1698	1592	1703	1608	1605	1641	1567	1575	1589	1552	1530	1519	1479	1514	1494	1435	1476	1425	1442	1421	1455	1425	1422	1452	1467	1397	1437	1425	1402	1471	1491	1473	1489	1491	1508	1526	1586	1518	1567	1568	1588	1530	1515
1496	1534	1485	1506	1469	1475	1496	1448	1457	1488	1491	1471	1491	1499	1429	1409	1407	1419	1391	1354	1338	1350	1323	1366	1315	1306	1281	1291	1308	1310	1323	1255	1263	1320	1290	1303	1348	1321	1355	1355	1372	1383	1403	1383	1356	1436	1423	1381	1394	1395
1233	1270	1239	1265	1217	1216	1233	1212	1233	1266	1228	1251	1205	1226	1186	1199	1195	1169	1162	1146	1170	1141	1135	1096	1091	1090	1061	1131	1119	1089	1085	1109	1120	1106	1085	1159	1130	1108	1122	1137	1169	1150	1149	1171	1214	1210	1200	1170	1185	1230
4448	4436	4391	4397	4455	4426	4574	4471	4382	4461	4454	4555	4415	4455	4422	4471	4317	4437	4436	4435	4414	4377	4366	4373	4355	4395	4394	4442	4384	4405	4422	4394	4371	4360	4358	4473	4470	4502	4462	4597	4524	4486	4462	4541	4636	4557	4522	4535	4502	4558
2345	2392	2405	2411	2359	2344	2354	2363	2384	2395	2377	2334	2310	2340	2315	2240	2319	2227	2236	2260	2159	2176	2175	2090	2141	2135	2137	2093	2093	2010	2067	2078	2061	2144	2131	2106	2160	2125	2192	2217	2210	2238	2282	2290	2268	2273	2291	2296	2207	2199
1649	1673	1674	1685	1717	1697	1688	1701	1665	1651	1677	1709	1616	1643	1627	1641	1627	1590	1597	1578	1490	1561	1500	1518	1524	1528	1521	1514	1499	1543	1497	1482	1503	1503	1499	1502	1506	1551	1596	1573	1602	1576	1562	1567	1599	1546	1598	1605	1610	1598
1341	1378	1352	1322	1372	1314	1369	1372	1375	1360	1363	1320	1332	1352	1301	1343	1325	1351	1269	1305	1247	1258	1225	1278	1280	1240	1255	1238	1240	1199	1191	1243	1273	1273	1240	1292	1257	1248	1218	1310	1305	1325	1311	1339	1314	1320	1372	1348	1303	1306
1272	1278	1276	1274	1269	1270	1270	1269	1260	1246	1333	1264	1249	1261	1240	1202	1173	1169	1159	1140	1138	1143	1153	1110	1135	1090	1115	1079	1124	1093	1093	1140	1072	1088	1134	1119	1109	1122	1177	1149	1196	1173	1181	1188	1194	1236	1204	1226	1189	1167
1587	1600	1595	1594	1557	1622	1576	1562	1584	1556	1608	1574	1568	1555	1593	1537	1550	1532	1489	1481	1432	1478	1382	1421	1399	1433	1384	1340	1409	1380	1338	1365	1376	1398	1356	1407	1420	1391	1472	1468	1471	1498	1523	1477	1523	1504	1473	1466	1479	1508
1159	1160	1169	1162	1188	1127	1192	1176	1201	1144	1182	1169	1163	1117	1176	1154	1119	1109	1139	1054	1114	1135	1077	1046	1066	1061	1083	1065	1039	1048	1053	1029	1064	1050	1115	1071	1133	1071	1063	1145	1091	1119	1100	1085	1140	1110	1146	1111	1129	1148
1725	1779	1754	1697	1718	1659	1685	1739	1705	1679	1726	1752	1684	1692	1657	1648	1598	1604	1544	1490	1590	1541	1576	1498	1511	1448	1492	1471	1499	1402	1455	1451	1441	1488	1484	1504	1489	1516	1499	1560	1567	1613	1596	1614	1586	1608	1628	1570	1582	1596
1710	1694	1664	1703	1624	1652	1653	1725	1677	1682	1703	1699	1627	1654	1649	1574	1539	1514	1518	1497	1488	1497	1439	1457	1422	1437	1452	1444	1422	1449	1455	1446	1368	1453	1434	1498	1484	1472	1527	1523	1575	1579	1549	1612	1562	1590	1587	1540	1552	1598
9777	9930	9790	9976	9856	9898	9950	9850	9840	10004	10006	9863	9949	9824	9915	10031	9857	9864	10022	9794	9739	9926	9772	9770	9840	9837	9855	9700	9879	9741	9762	9781	9772	9868	9858	10021	10259	10074	9973	9939	10202	10011	10177	10084	10006	10056	10182	10132	10154	10013
1927	1933	1976	1938	1923	1943	1964	1899	1939	1885	1871	1979	1911	1856	1914	1889	1845	1835	1817	1824	1828	1789	1783	1767	1772	1678	1770	1755	1736	1722	1759	1748	1742	1792	1733	1767	1774	1786	1820	1878	1821	1855	1749	1859	1898	1894	1845	1861	1905	1828
1906	1903	1868	1886	1861	1899	1865	1874	1877	1913	1892	1892	1908	1875	1851	1879	1916	1796	1820	1762	1876	1834	1810	1797	1798	1778	1793	1776	1804	1838	1816	1786	1803	1821	1851	1864	1842	1805	1852	1876	1882	1905	1896	1877	1868	1846	1872	1901	1897	1942
1369	1364	1408	1384	1392	1375	1401	1395	1380	1349	1380	1411	1342	1358	1378	1325	1350	1316	1294	1350	1298	1244	1305	1267	1316	1257	1263	1262	1284	1272	1266	1255	1260	1240	1238	1230	1279	1309	1278	1303	1326	1324	1375	1330	1334	1379	1339	1358	1358	1334
1342	1368	1389	1357	1359	1376	1371	1342	1377	1385	1404	1367	1312	1330	1300	1331	1309	1345	1235	1280	1229	1288	1281	1227	1268	1189	1182	1235	1271	1251	1225	1215	1223	1217	1285	1247	1285	1243	1259	1270	1290	1292	1308	1272	1303	1345	1266	1288	1341	1293
1230	1263	1256	1270	1244	1212	1219	1233	1208	1220	1259	1244	1218	1197	1234	1203	1193	1190	1187	1161	1156	1192	1133	1133	1147	1122	1131	1173	1142	1125	1128	1148	1120	1171	1147	1096	1157	1148	1141	1185	1199	1142	1162	1224	1210	1221	1220	1194	1216	1184
1833	1892	1808	1809	1766	1754	1780	1823	1806	1819	1801	1836	1791	1790	1840	1806	1751	1779	1736	1774	1745	1776	1722	1717	1738	1728	1786	1759	1778	1780	1736	1750	1731	1827	1762	1764	1801	1778	1749	1774	1838	1792	1806	1786	1809	1869	1807	1829	1799	1806
2071	2137	2158	2059	2100	2139	2079	2125	2165	2181	2095	2109	2112	2061	2053	2042	2127	1983	2045	2009	1972	1998	1955	1976	1964	1945	1973	1991	1971	1940	2013	1988	1963	1937	1964	2015	1973	2018	1974	1996	2005	2025	2079	2055	2124	2076	2032	2026	2100	2110
2691	2655	2640	2622	2679	2620	2692	2636	2688	2681	2660	2757	2689	2643	2694	2560	2662	2593	2585	2597	2594	2560	2553	2483	2634	2611	2646	2589	2572	2601	2518	2518	2643	2531	2515	2564	2583	2576	2696	2635	2694	2716	2676	2717	2622	2689	2726	2650	2632	2706
1117	1112	1171	1139	1136	1165	1132	1188	1137	1178	1175	1129	1156	1146	1138	1146	1134	1060	1110	1077	1106	1120	1116	1049	1056	1040	1046	1031	1060	1044	1044	1040	1043	1054	1062	1107	1049	1107	1092	1086	1089	1108	1106	1093	1094	1139	1089	1167	1080	1090
3393	3532	3546	3519	3537	3561	3538	3445	3506	3463	3478	3457	3483	3474	3472	3449	3450	3387	3411	3349	3379	3351	3361	3349	3264	3335	3402	3357	3380	3407	3325	3267	3403	3329	3440	3370	3430	3472	3368	3456	3510	3413	3453	3493	3457	3547	3499	3461	3479	3439
1421	1404	1436	1433	1439	1428	1426	1414	1449	1384	1380	1441	1427	1441	1420	1398	1370	1378	1376	1373	1397	1340	1341	1342	1309	1369	1355	1354	1371	1338	1289	1353	1324	1382	1343	1356	1334	1399	1400	1393	1422	1363	1424	1421	1384	1439	1405	1433	1389	1407
1860	1850	1850	1815	1826	1838	1833	1827	1806	1844	1890	1860	1853	1815	1856	1826	1820	1779	1777	1693	1690	1692	1744	1708	1701	1734	1689	1694	1655	1691	1712	1663	1682	1691	1680	1688	1673	1710	1743	1754	1821	1743	1715	1765	1780	1726	1778	1777	1754	1802
1762	1858	1773	1804	1777	1840	1819	1814	1848	1774	1833	1795	1766	1798	1773	1765	1716	1745	1722	1723	1703	1706	1689	1659	1728	1678	1698	1696	1633	1670	1690	1681	1681	1634	1686	1653	1716	1705	1750	1709	1727	1735	1773	1760	1826	1768	1743	1780	1738	1784
1331	1301	1323	1286	1293	1270	1326	1306	1282	1337	1280	1317	1289	1314	1305	1287	1238	1265	1243	1210	1260	1250	1211	1184	1216	1187	1214	1152	1184	1197	1205	1152	1199	1169	1198	1235	1209	1215	1233	1234	1270	1257	1268	1298	1275	1254	1246	1304	1276	1293
1623	1616	1654	1625	1631	1583	1594	1629	1653	1642	1612	1646	1619	1616	1639	1589	1576	1574	1597	1547	1569	1578	1595	1582	1555	1550	1585	1542	1547	1512	1586	1552	1518	1587	1532	1601	1589	1611	1598	1588	1622	1653	1629	1589	1635	1655	1609	1568	1607	1604
2106	2101	2128	2106	2027	2140	2144	2100	2125	2086	2126	2046	2024	2056	2045	2006	2050	1994	2035	2010	2038	1984	1985	2024	1968	1981	1992	1973	1974	2001	1968	1933	2011	1989	2073	1986	2036	1975	2017	2051	2094	2080	2067	2104	2098	2049	2050	2030	2031	2072
2297	2262	2232	2265	2354	2357	2277	2399	2287	2278	2302	2251	2267	2316	2221	2298	2228	2263	2255	2217	2247	2251	2189	2197	2184	2223	2132	2207	2240	2241	2199	2148	2146	2145	2146	2246	2232	2215	2208	2246	2336	2283	2331	2314	2258	2325	2319	2339	2257	2264
1564	1504	1559	1593	1580	1577	1569	1592	1579	1574	1558	1575	1554	1544	1493	1541	1501	1457	1526	1488	1508	1506	1429	1436	1493	1464	1462	1490	1457	1483	1514	1448	1491	1472	1476	1466	1551	1545	1534	1513	1498	1538	1507	1580	1562	1554	1575	1582	1551	1545
1277	1263	1280	1268	1277	1278	1253	1257	1334	1241	1244	1247	1262	1283	1272	1247	1254	1243	1241	1223	1213	1234	1243	1257	1223	1228	1217	1232	1206	1238	1199	1227	1216	1210	1231	1245	1232	1207	1279	1297	1259	1256	1232	1280	1258	1309	1255	1245	1278	1290
1058	1070	1098	1054	1077	1121	1054	1099	1052	1075	1098	1068	1053	1026	1068	1039	1066	1003	1053	1039	1008	1004	990	987	994	988	999	1003	1014	998	1007	983	974	996	983	1004	1020	1004	1027	998	1046	1042	1007	1071	1051	1044	1051	1061	1012	1031
1266	1288	1245	1292	1238	1246	1242	1297	1258	1244	1282	1261	1269	1221	1243	1164	1239	1192	1192	1170	1154	1162	1158	1139	1191	1115	1168	1183	1108	1092	1115	1133	1150	1171	1182	1145	1164	1149	1183	1198	1213	1193	1183	1232	1206	1241	1224	1177	1222	1220
1675	1627	1661	1599	1677	1646	1676	1634	1630	1633	1744	1694	1659	1702	1653	1649	1616	1596	1606	1610	1608	1581	1509	1555	1542	1537	1550	1548	1555	1551	1529	1569	1546	1555	1537	1571	1559	1561	1601	1610	1619	1587	1657	1639	1590	1606	1597	1627	1659	1603
1140	1134	1127	1163	1071	1137	1145	1114	1134	1153	1133	1153	1128	1180	1114	1090	1059	1084	1060	1080	1054	1029	1000	1018	1074	1056	1050	1023	1029	1080	1039	1029	1005	1031	1066	1041	1057	1044	1080	1067	1079	1132	1088	1080	1056	1097	1090	1100	1109	1120
977	1026	1018	983	997	984	1001	997	1011	983	974	956	990	987	985	954	976	968	950	925	935	964	972	921	919	933	924	934	919	908	924	915	927	927	934	949	947	931	941	973	945	998	959	955	975	974	991	932	944	952
1051	1018	1052	1028	1031	1026	1038	1013	1025	1012	1053	1045	1029	1014	974	988	1006	973	974	987	1010	918	964	975	972	965	984	950	920	955	986	958	982	973	980	970	938	982	983	973	998	964	988	971	1000	984	1002	996	993	1003
1748	1739	1743	1737	1768	1733	1729	1746	1771	1812	1780	1750	1765	1722	1719	1691	1692	1659	1680	1660	1591	1562	1591	1565	1602	1602	1598	1564	1550	1618	1550	1601	1624	1561	1596	1574	1609	1633	1645	1658	1655	1680	1685	1714	1674	1694	1694	1654	1720	1734
1393	1390	1383	1362	1382	1381	1377	1402	1389	1389	1365	1402	1395	1412	1372	1328	1333	1359	1367	1356	1316	1383	1318	1347	1300	1277	1373	1313	1331	1302	1332	1363	1333	1320	1337	1322	1358	1365	1377	1357	1369	1382	1350	1439	1456	1379	1443	1368	1416	1394
2261	2254	2226	2226	2239	2202	2261	2254	2191	2256	2238	2183	2179	2260	2196	2102	2088	2065	2077	2034	2009	2059	2022	1961	1968	1951	1946	1961	1954	1938	1912	1945	1984	1916	1927	1991	1979	1987	2090	2019	2056	2074	2108	2088	2098	2129	2129	2144	2067	2094
1451	1477	1458	1405	1452	1460	1425	1421	1452	1467	1426	1431	1418	1394	1408	1402	1413	1394	1395	1360	1382	1349	1391	1390	1355	1308	1340	1320	1358	1343	1362	1338	1322	1310	1332	1332	1338	1382	1390	1410	1364	1365	1396	1366	1381	1412	1407	1466	1414	1383
1340	1315	1363	1318	1358	1360	1344	1344	1347	1308	1364	1346	1304	1336	1288	1262	1272	1235	1170	1278	1223	1237	1242	1214	1245	1211	1233	1191	1202	1190	1181	1178	1179	1185	1239	1234	1223	1222	1248	1231	1226	1257	1343	1244	1280	1295	1304	1267	1266	1255
1666	1648	1649	1724	1713	1661	1714	1703	1705	1674	1722	1724	1709	1723	1686	1740	1722	1697	1702	1714	1635	1687	1680	1708	1694	1725	1702	1684	1668	1713	1737	1730	1695	1731	1689	1644	1716	1706	1719	1761	1665	1690	1686	1700	1724	1780	1699	1704	1721	1713
2689	2718	2727	2725	2712	2699	2657	2635	2586	2734	2711	2728	2670	2734	2655	2692	2737	2660	2601	2682	2588	2618	2631	2619	2614	2623	2608	2674	2599	2635	2622	2676	2519	2614	2646	2597	2665	2682	2725	2710	2713	2753	2729	2741	2801	2725	2705	2718	2741	2777
[truncated: 1,950 more columns]

## Sheet: 143_raw_data
402.134	404.521	406.904	409.289	411.674	414.058	416.441	418.824	421.204	423.585	425.966	428.346	430.725	433.104	435.481	437.858	440.235	442.612	444.988	447.363	449.736	452.11	454.483	456.856	459.228	461.599	463.968	466.339	468.708	471.077	473.446	475.812	478.179	480.546	482.912	485.277	487.642	490.004	492.367	494.73	497.093	499.455	501.816	504.174	506.534	508.893	511.252	513.61	515.968	518.322
1810	1811	1772	1819	1867	1779	1818	1818	1811	1827	1826	1806	1811	1808	1778	1790	1707	1741	1669	1720	1706	1714	1646	1607	1644	1655	1656	1642	1705	1623	1559	1624	1591	1630	1640	1658	1642	1635	1631	1701	1734	1752	1798	1751	1730	1798	1771	1814	1814	1821
1977	1931	2002	1929	1943	1907	1947	1917	1964	1899	1926	1994	1927	1963	1899	1911	1865	1861	1844	1802	1738	1808	1750	1775	1716	1713	1699	1761	1786	1801	1709	1757	1728	1774	1779	1761	1824	1776	1825	1803	1857	1813	1868	1813	1865	1920	1864	1872	1846	1821
1879	1873	1872	1879	1906	1868	1926	1912	1870	1919	1954	1905	1892	1894	1868	1853	1811	1772	1778	1748	1709	1713	1698	1673	1690	1697	1666	1700	1703	1673	1642	1611	1639	1674	1648	1693	1708	1758	1744	1757	1777	1766	1769	1821	1755	1771	1809	1835	1827	1843
1844	1865	1845	1848	1816	1870	1778	1825	1879	1803	1875	1799	1872	1798	1749	1745	1787	1759	1661	1741	1687	1724	1623	1681	1608	1630	1638	1631	1603	1599	1642	1592	1596	1658	1634	1659	1649	1680	1721	1694	1682	1703	1779	1805	1733	1710	1751	1772	1742	1722
1789	1851	1891	1847	1879	1864	1836	1847	1862	1862	1893	1866	1839	1849	1781	1758	1782	1765	1664	1734	1697	1711	1704	1637	1707	1625	1685	1694	1618	1634	1631	1618	1596	1671	1666	1661	1675	1661	1728	1671	1715	1728	1774	1748	1765	1804	1764	1838	1773	1797
1957	1977	2025	2053	2001	1961	1962	2036	1955	1961	2050	2033	1956	1911	1892	1981	1875	1892	1839	1909	1795	1794	1841	1782	1743	1778	1729	1762	1726	1746	1780	1770	1791	1745	1854	1770	1842	1772	1915	1822	1899	1864	1915	1912	1890	1922	1870	1871	1870	1890
1825	1897	1849	1776	1815	1818	1810	1841	1801	1836	1802	1853	1808	1858	1721	1750	1655	1658	1712	1682	1639	1630	1609	1555	1587	1545	1542	1594	1581	1575	1504	1559	1585	1540	1518	1592	1616	1618	1640	1598	1639	1701	1692	1720	1727	1778	1729	1725	1707	1686
1574	1586	1537	1521	1518	1550	1532	1549	1576	1570	1584	1537	1549	1541	1515	1480	1524	1520	1453	1436	1438	1439	1408	1405	1380	1401	1374	1342	1402	1381	1345	1353	1356	1365	1400	1405	1457	1464	1428	1416	1443	1464	1527	1475	1463	1495	1523	1504	1518	1438
1475	1485	1459	1443	1511	1406	1455	1500	1492	1480	1499	1477	1459	1430	1497	1409	1464	1436	1449	1404	1400	1365	1347	1338	1350	1350	1314	1349	1365	1347	1311	1299	1391	1338	1338	1316	1340	1366	1385	1424	1441	1407	1378	1444	1389	1437	1443	1429	1403	1467
1723	1749	1702	1704	1716	1694	1678	1688	1680	1717	1711	1675	1636	1674	1649	1703	1658	1599	1619	1624	1593	1606	1601	1572	1581	1551	1607	1584	1587	1551	1555	1549	1547	1563	1567	1613	1590	1637	1649	1649	1625	1651	1702	1652	1655	1657	1646	1664	1642	1608
1567	1580	1596	1594	1561	1575	1571	1598	1591	1594	1561	1645	1579	1577	1521	1591	1533	1529	1506	1496	1460	1512	1400	1402	1424	1369	1428	1405	1405	1379	1402	1333	1399	1437	1439	1388	1510	1396	1423	1457	1475	1480	1540	1546	1530	1478	1534	1526	1568	1495
1678	1673	1623	1631	1611	1642	1679	1630	1582	1630	1640	1649	1633	1635	1606	1571	1622	1494	1471	1531	1484	1516	1448	1459	1459	1442	1459	1460	1379	1421	1407	1397	1419	1456	1440	1451	1528	1492	1505	1504	1504	1575	1544	1528	1522	1582	1525	1578	1559	1574
1743	1718	1738	1739	1729	1741	1811	1700	1744	1800	1756	1732	1748	1738	1714	1686	1632	1653	1653	1575	1558	1542	1596	1530	1554	1525	1553	1516	1536	1573	1500	1502	1475	1526	1510	1570	1530	1572	1579	1663	1613	1645	1633	1677	1685	1633	1650	1684	1623	1658
1684	1632	1612	1642	1634	1576	1620	1632	1637	1613	1628	1607	1624	1576	1594	1593	1593	1486	1533	1515	1535	1531	1483	1505	1448	1457	1498	1440	1448	1424	1475	1429	1438	1460	1475	1453	1478	1493	1488	1521	1540	1547	1605	1564	1556	1549	1590	1520	1541	1513
1850	1835	1854	1817	1849	1772	1844	1829	1830	1807	1856	1807	1837	1778	1794	1728	1740	1728	1660	1658	1621	1658	1573	1610	1588	1593	1587	1559	1548	1610	1585	1562	1569	1553	1585	1628	1631	1654	1638	1699	1689	1708	1660	1736	1723	1693	1737	1709	1737	1744
1836	1772	1788	1838	1830	1787	1790	1768	1836	1769	1735	1773	1833	1771	1753	1736	1740	1685	1627	1628	1661	1664	1653	1587	1627	1619	1621	1583	1579	1618	1577	1600	1583	1640	1579	1615	1579	1656	1642	1661	1714	1721	1786	1731	1715	1700	1677	1770	1707	1713
1862	1885	1972	1892	1961	1895	1914	1917	1935	1932	1985	1950	1902	1865	1846	1877	1850	1862	1856	1754	1818	1752	1796	1779	1801	1737	1713	1768	1774	1769	1752	1736	1772	1732	1755	1731	1805	1831	1812	1798	1904	1854	1893	1871	1866	1904	1871	1910	1889	1895
1528	1530	1483	1507	1520	1468	1497	1471	1528	1509	1525	1502	1490	1459	1523	1457	1508	1386	1354	1390	1386	1399	1343	1350	1360	1341	1325	1369	1346	1308	1324	1363	1356	1374	1295	1377	1345	1317	1388	1391	1391	1444	1420	1443	1475	1419	1416	1474	1449	1449
1818	1821	1826	1793	1810	1761	1752	1803	1769	1821	1733	1783	1785	1743	1800	1735	1698	1730	1707	1710	1659	1691	1694	1631	1667	1612	1599	1625	1556	1611	1668	1614	1623	1639	1639	1664	1703	1634	1641	1649	1658	1705	1763	1725	1759	1741	1744	1794	1768	1738
1469	1440	1506	1494	1419	1444	1463	1450	1460	1462	1506	1487	1472	1471	1410	1424	1432	1428	1406	1415	1365	1333	1352	1291	1323	1392	1307	1361	1322	1344	1353	1376	1351	1389	1340	1378	1413	1373	1394	1363	1431	1408	1397	1406	1432	1406	1417	1386	1408	1429
1522	1520	1549	1501	1523	1527	1514	1531	1537	1543	1567	1543	1550	1523	1518	1475	1488	1452	1462	1467	1411	1436	1412	1356	1387	1373	1386	1366	1385	1366	1412	1385	1379	1359	1400	1377	1391	1409	1409	1471	1466	1523	1468	1494	1509	1500	1448	1431	1417	1400
1872	1851	1862	1827	1876	1823	1854	1874	1867	1866	1924	1890	1878	1827	1842	1844	1898	1789	1812	1763	1761	1731	1774	1697	1731	1757	1783	1697	1745	1729	1714	1725	1761	1710	1798	1737	1759	1740	1740	1825	1830	1811	1828	1826	1876	1882	1875	1864	1828	1833
1883	1862	1838	1838	1874	1883	1919	1813	1898	1853	1898	1811	1898	1845	1831	1799	1786	1756	1710	1686	1738	1675	1668	1643	1714	1699	1708	1675	1606	1710	1611	1618	1646	1632	1676	1660	1692	1738	1745	1784	1793	1802	1724	1760	1803	1812	1782	1761	1764	1774
1302	1274	1277	1240	1263	1290	1287	1254	1307	1265	1252	1258	1250	1274	1223	1242	1277	1229	1203	1203	1141	1181	1134	1166	1169	1194	1150	1126	1145	1196	1176	1169	1163	1140	1206	1153	1200	1218	1232	1177	1233	1203	1225	1218	1246	1214	1262	1239	1214	1218
1507	1493	1523	1517	1528	1513	1500	1537	1563	1539	1535	1454	1492	1427	1450	1455	1486	1414	1402	1406	1400	1371	1342	1365	1352	1336	1337	1332	1319	1300	1349	1339	1292	1314	1306	1352	1358	1356	1375	1354	1417	1451	1435	1455	1454	1425	1391	1438	1468	1480
1743	1754	1786	1763	1740	1734	1733	1740	1743	1773	1752	1727	1696	1697	1679	1663	1664	1590	1615	1591	1548	1553	1599	1555	1491	1507	1499	1496	1498	1492	1463	1474	1521	1517	1512	1516	1545	1575	1591	1584	1580	1592	1642	1648	1651	1632	1616	1662	1657	1625
1589	1565	1596	1541	1583	1582	1561	1560	1536	1568	1563	1582	1543	1558	1567	1495	1528	1494	1503	1484	1460	1437	1471	1417	1441	1406	1422	1387	1390	1432	1368	1458	1345	1386	1411	1438	1428	1428	1498	1509	1487	1464	1504	1528	1479	1553	1518	1468	1511	1466
1351	1372	1347	1368	1373	1337	1411	1366	1312	1344	1341	1355	1341	1354	1317	1286	1268	1259	1303	1295	1281	1231	1273	1249	1249	1208	1238	1261	1228	1264	1216	1233	1227	1249	1233	1185	1266	1263	1269	1275	1338	1268	1311	1341	1297	1315	1317	1312	1330	1287
1637	1596	1590	1595	1596	1620	1630	1594	1639	1653	1644	1624	1551	1571	1588	1556	1528	1559	1492	1478	1479	1528	1459	1484	1437	1421	1448	1457	1429	1403	1442	1428	1434	1460	1420	1421	1558	1444	1495	1470	1531	1570	1570	1503	1568	1571	1547	1566	1502	1524
1296	1285	1290	1347	1333	1266	1275	1287	1326	1290	1299	1290	1250	1267	1275	1262	1252	1236	1222	1245	1185	1219	1217	1221	1187	1155	1202	1185	1174	1175	1212	1181	1193	1239	1156	1174	1188	1215	1236	1243	1286	1239	1280	1278	1254	1245	1251	1255	1274	1253
1199	1223	1265	1235	1234	1178	1203	1228	1203	1215	1239	1178	1239	1196	1247	1212	1261	1160	1177	1166	1146	1138	1112	1106	1177	1118	1140	1128	1116	1107	1169	1134	1163	1152	1158	1156	1128	1151	1147	1159	1182	1153	1167	1205	1229	1207	1193	1196	1192	1178
1145	1151	1143	1206	1170	1179	1144	1207	1175	1141	1212	1175	1164	1159	1115	1196	1128	1155	1154	1134	1096	1082	1067	1070	1068	1063	1066	1060	1070	1107	1071	1054	1105	1058	1111	1108	1055	1080	1100	1127	1149	1084	1123	1130	1138	1135	1152	1151	1114	1123
2082	2126	2110	2088	2125	2128	2115	2170	2164	2160	2148	2110	2083	2062	2071	2013	2032	2093	2039	2037	1970	1933	1986	2012	2016	1930	1960	1933	1992	1893	1905	1950	1907	1996	2042	1975	1958	1984	2031	2025	2062	2050	2091	2096	2081	2106	2093	2100	2123	2069
1374	1396	1401	1432	1352	1346	1397	1437	1393	1415	1385	1362	1371	1353	1337	1405	1385	1309	1319	1312	1301	1302	1337	1310	1273	1294	1249	1299	1275	1272	1278	1294	1252	1257	1291	1312	1307	1285	1325	1324	1309	1374	1356	1391	1320	1361	1350	1377	1357	1391
1863	2003	1956	1894	1933	1858	1914	1922	1896	1922	1902	1971	1897	1905	1898	1892	1863	1752	1790	1706	1724	1795	1662	1662	1645	1666	1651	1639	1622	1607	1622	1615	1659	1638	1596	1622	1690	1716	1731	1671	1757	1771	1834	1798	1823	1779	1833	1794	1780	1800
1610	1649	1661	1662	1623	1656	1672	1633	1681	1652	1662	1600	1626	1614	1629	1548	1661	1583	1578	1547	1563	1555	1526	1515	1569	1465	1472	1513	1494	1500	1504	1526	1481	1465	1468	1514	1558	1527	1519	1549	1559	1629	1628	1578	1606	1654	1618	1574	1529	1623
2131	2139	2160	2186	2148	2149	2146	2238	2188	2177	2232	2225	2154	2111	2185	2141	2130	2086	2092	2054	2095	2044	2031	2047	2044	2010	2033	2027	2006	2003	2023	2015	2018	1999	2078	2081	2088	2015	2043	2164	2055	2148	2135	2200	2151	2164	2191	2110	2207	2144
1805	1778	1820	1857	1759	1855	1805	1833	1803	1830	1846	1863	1833	1823	1706	1753	1693	1713	1667	1672	1635	1621	1569	1576	1586	1557	1578	1603	1615	1529	1550	1549	1547	1550	1554	1538	1549	1627	1619	1620	1634	1669	1729	1760	1760	1717	1692	1703	1701	1706
2144	2239	2239	2172	2171	2123	2189	2154	2247	2180	2252	2218	2161	2148	2136	2131	2143	2109	2003	2028	1959	2054	1962	1910	1935	1949	1942	1895	1964	1886	1910	1911	1953	1888	1929	1975	1926	1967	2029	2050	2055	2054	2043	2140	2106	2117	2139	2119	2092	2099
1866	1859	1909	1859	1824	1866	1876	1875	1868	1871	1852	1875	1803	1829	1827	1828	1795	1761	1803	1750	1751	1733	1733	1681	1738	1711	1715	1699	1664	1660	1631	1686	1644	1683	1697	1660	1764	1716	1683	1764	1774	1790	1784	1874	1769	1861	1854	1762	1789	1817
2054	2017	1994	1988	1974	1965	2018	1992	2016	1922	2005	2062	2006	1980	1949	1936	1921	1888	1817	1856	1847	1881	1744	1754	1783	1793	1796	1780	1774	1807	1705	1716	1776	1809	1782	1726	1808	1736	1789	1795	1827	1892	1835	1882	1896	1971	1896	1863	1856	1907
1499	1481	1531	1500	1489	1544	1531	1507	1516	1524	1510	1582	1494	1449	1500	1505	1454	1478	1501	1416	1437	1426	1451	1396	1433	1458	1407	1374	1427	1438	1392	1391	1446	1425	1398	1469	1450	1429	1445	1431	1434	1479	1441	1459	1506	1485	1482	1499	1474	1483
1518	1600	1538	1579	1584	1596	1567	1538	1559	1593	1546	1553	1535	1580	1484	1556	1495	1477	1482	1486	1439	1400	1476	1388	1414	1419	1428	1429	1418	1408	1388	1411	1356	1404	1375	1408	1417	1444	1429	1465	1477	1454	1538	1504	1506	1526	1516	1448	1547	1494
2214	2170	2211	2243	2126	2241	2177	2229	2173	2297	2208	2201	2180	2118	2177	2174	2093	2089	2098	2062	2063	1985	2034	2000	2020	1979	1973	1998	1939	2002	1951	1903	1953	1971	1980	1995	2042	2033	2025	2056	2055	2095	2090	2066	2178	2188	2188	2128	2106	2117
1928	1875	1909	1870	1898	1856	1903	1914	1877	1931	1877	1894	1842	1851	1775	1827	1835	1746	1775	1759	1749	1693	1697	1647	1814	1587	1643	1669	1625	1693	1614	1686	1611	1650	1684	1668	1691	1724	1733	1715	1723	1722	1790	1840	1767	1785	1771	1829	1770	1777
2011	2025	1984	1991	1999	2007	2004	2033	2000	1965	2012	2055	2009	1977	1929	1915	1919	1908	1853	1879	1830	1903	1837	1819	1841	1771	1797	1797	1824	1802	1834	1786	1775	1795	1811	1814	1849	1843	1916	1866	1917	1868	1922	1945	1970	1974	1926	1860	1950	1914
2146	2225	2193	2206	2190	2186	2182	2154	2180	2218	2207	2163	2163	2072	2118	2094	2089	2039	2010	1970	1977	2000	1943	1921	1932	1888	1907	1900	1925	1884	1855	1858	1876	1854	1885	1903	2003	1943	1940	2024	1971	2070	2071	2043	2088	2085	2075	2061	2092	2114
1881	1847	1880	1903	1838	1866	1841	1841	1881	1840	1895	1935	1827	1813	1832	1841	1764	1758	1707	1811	1713	1639	1667	1663	1673	1650	1643	1563	1630	1603	1673	1598	1606	1611	1623	1634	1615	1702	1735	1707	1757	1785	1683	1779	1790	1807	1799	1737	1799	1719
2040	2105	2066	2049	2064	2022	2032	2060	2052	2066	2092	2071	2092	1975	2011	1953	1938	1905	1913	1835	1820	1870	1831	1852	1745	1775	1789	1768	1760	1746	1787	1765	1735	1743	1741	1777	1780	1834	1809	1880	1892	1865	1963	1957	1974	2001	1968	1951	1906	1954
1936	1896	1914	1916	1858	1942	1900	1952	1953	1944	1902	1955	1891	1923	1843	1835	1816	1789	1787	1765	1741	1792	1666	1701	1719	1672	1666	1692	1688	1657	1680	1670	1650	1699	1692	1708	1709	1688	1756	1749	1805	1819	1819	1778	1819	1835	1803	1797	1802	1837
1808	1841	1912	1840	1833	1858	1858	1847	1864	1836	1843	1824	1828	1818	1827	1794	1719	1733	1744	1737	1716	1710	1704	1691	1667	1619	1597	1641	1597	1642	1660	1651	1622	1614	1643	1611	1615	1616	1690	1702	1744	1724	1727	1782	1772	1767	1750	1805	1795	1770
1958	1948	1941	1888	1902	1924	1907	1934	1969	1907	1989	1928	1869	1886	1894	1889	1845	1793	1810	1763	1797	1739	1713	1673	1711	1763	1671	1700	1699	1645	1652	1638	1638	1671	1680	1732	1725	1777	1788	1791	1754	1782	1841	1853	1803	1833	1851	1830	1813	1805
1665	1645	1670	1656	1650	1628	1667	1704	1679	1734	1655	1672	1655	1625	1609	1601	1591	1566	1520	1542	1488	1484	1522	1448	1458	1483	1448	1473	1439	1415	1457	1447	1410	1469	1462	1459	1451	1497	1518	1527	1552	1525	1591	1558	1587	1522	1522	1568	1569	1534
1941	1930	1959	1887	1888	1938	1811	1924	1913	1915	1874	1927	1889	1896	1852	1822	1807	1808	1854	1787	1749	1738	1705	1703	1705	1659	1676	1674	1703	1633	1623	1623	1680	1688	1658	1697	1714	1695	1734	1730	1772	1787	1789	1811	1798	1845	1811	1859	1806	1815
1959	2030	2021	1963	1977	2053	2032	2003	2012	2034	2015	2040	1963	1960	1979	1944	1892	1889	1841	1868	1797	1808	1758	1746	1767	1725	1702	1769	1722	1645	1632	1670	1661	1713	1668	1735	1720	1815	1800	1757	1875	1848	1868	1855	1854	1862	1897	1954	1872	1894
1599	1630	1665	1639	1664	1611	1606	1635	1655	1697	1634	1684	1603	1614	1599	1583	1595	1590	1535	1515	1537	1534	1519	1490	1507	1529	1505	1514	1458	1532	1529	1501	1480	1467	1509	1543	1493	1525	1562	1552	1591	1588	1564	1617	1590	1599	1590	1585	1615	1643
1603	1609	1603	1559	1577	1637	1590	1611	1584	1578	1562	1566	1565	1568	1590	1505	1527	1548	1542	1580	1510	1516	1500	1452	1477	1483	1486	1456	1474	1444	1465	1427	1499	1472	1444	1489	1486	1489	1511	1512	1562	1550	1563	1535	1556	1645	1527	1557	1522	1548
1772	1673	1753	1756	1717	1619	1741	1710	1697	1722	1744	1743	1681	1679	1693	1647	1637	1617	1589	1578	1570	1588	1553	1575	1548	1545	1517	1520	1525	1503	1491	1475	1508	1504	1572	1502	1564	1555	1588	1560	1624	1589	1622	1636	1640	1627	1662	1673	1679	1630
1792	1746	1793	1745	1829	1716	1724	1805	1776	1812	1791	1788	1816	1777	1738	1675	1678	1685	1696	1667	1619	1628	1572	1612	1664	1566	1639	1621	1548	1568	1600	1536	1564	1594	1604	1566	1670	1626	1645	1673	1708	1717	1655	1705	1733	1739	1688	1712	1719	1712
1566	1543	1560	1530	1575	1508	1543	1591	1555	1498	1565	1550	1519	1529	1537	1499	1494	1494	1466	1471	1434	1470	1423	1415	1409	1381	1355	1392	1367	1364	1366	1397	1332	1361	1409	1418	1437	1423	1462	1486	1466	1474	1536	1510	1490	1474	1527	1475	1460	1530
2018	2014	2096	1981	2023	2054	2060	2059	2092	2071	2037	2083	2039	1982	1974	1875	1919	1889	1854	1859	1825	1841	1824	1801	1737	1766	1794	1777	1751	1763	1784	1713	1704	1756	1763	1760	1801	1832	1785	1851	1832	1864	1936	1907	1939	1911	1944	1896	1912	1882
1729	1752	1711	1731	1665	1698	1675	1745	1721	1696	1726	1748	1691	1661	1675	1648	1629	1647	1616	1601	1642	1616	1558	1533	1587	1554	1578	1570	1500	1576	1543	1568	1532	1540	1577	1562	1559	1565	1596	1602	1644	1685	1666	1655	1672	1619	1674	1659	1686	1680
1943	1980	1975	1951	1926	1958	1936	1942	1961	1992	1964	1978	1903	1917	1888	1902	1844	1829	1846	1788	1807	1757	1743	1698	1693	1677	1610	1703	1647	1684	1664	1709	1698	1711	1706	1661	1652	1776	1735	1808	1789	1775	1846	1794	1798	1821	1877	1858	1797	1871
1741	1681	1695	1652	1664	1679	1668	1715	1693	1743	1719	1719	1730	1714	1694	1645	1614	1602	1564	1593	1514	1534	1438	1500	1501	1513	1480	1475	1453	1424	1468	1483	1498	1382	1454	1438	1499	1502	1533	1559	1562	1578	1577	1604	1613	1587	1626	1568	1678	1558
1579	1615	1604	1616	1601	1606	1649	1568	1591	1605	1612	1561	1611	1547	1525	1520	1578	1484	1510	1472	1489	1488	1459	1489	1483	1421	1452	1426	1385	1423	1421	1430	1399	1496	1462	1478	1523	1470	1496	1497	1454	1469	1512	1552	1509	1522	1530	1581	1526	1523
1607	1615	1548	1585	1583	1559	1558	1540	1618	1619	1605	1554	1585	1534	1543	1542	1459	1518	1507	1422	1427	1416	1387	1436	1446	1343	1342	1419	1348	1410	1387	1369	1333	1375	1388	1356	1404	1433	1397	1472	1435	1489	1491	1497	1502	1455	1490	1495	1467	1529
1623	1571	1579	1541	1573	1566	1604	1619	1608	1591	1593	1597	1620	1561	1510	1498	1548	1516	1490	1508	1499	1465	1459	1483	1434	1367	1414	1434	1397	1441	1435	1437	1375	1403	1419	1440	1443	1467	1446	1522	1528	1448	1519	1551	1573	1542	1579	1560	1519	1564
2154	2145	2167	2159	2130	2110	2222	2153	2146	2235	2165	2228	2108	2159	2088	2039	2038	2044	2070	2017	2053	2054	2002	1943	1951	1991	1884	1977	1948	1994	1938	1961	1913	1964	1905	1962	1986	1990	2014	2067	2029	2106	2129	2157	2109	2136	2150	2043	2082	2084
1865	1840	1802	1865	1843	1788	1857	1798	1854	1849	1910	1874	1784	1814	1785	1798	1749	1710	1708	1701	1691	1697	1606	1619	1610	1627	1649	1581	1518	1642	1628	1572	1546	1620	1568	1586	1616	1673	1641	1695	1690	1704	1712	1691	1788	1741	1733	1711	1732	1745
8940	9054	9044	9139	8928	8963	9311	9109	9152	8965	9279	9035	8961	9051	8902	9122	9012	8958	8826	8969	9048	8861	8902	8944	9038	8779	8914	8995	9056	8945	9083	8898	8941	9005	8954	9160	9096	9117	9188	9180	9074	9243	9162	9107	9197	9103	9238	9256	9091	9195
1570	1559	1606	1604	1567	1561	1586	1566	1538	1542	1583	1577	1607	1585	1558	1535	1507	1543	1508	1462	1422	1474	1439	1440	1386	1413	1401	1409	1418	1399	1383	1401	1358	1389	1424	1397	1461	1429	1486	1431	1467	1478	1537	1560	1516	1468	1441	1501	1534	1492
1385	1398	1427	1377	1396	1305	1331	1411	1383	1370	1375	1350	1386	1324	1345	1247	1302	1303	1299	1251	1250	1239	1230	1191	1230	1196	1223	1187	1210	1189	1182	1183	1126	1201	1237	1187	1221	1226	1238	1244	1214	1288	1267	1294	1282	1322	1301	1299	1276	1330
1380	1368	1371	1358	1377	1349	1378	1325	1388	1402	1368	1370	1341	1362	1314	1332	1317	1307	1284	1281	1218	1242	1231	1184	1213	1256	1246	1185	1192	1157	1215	1220	1241	1212	1214	1210	1266	1221	1213	1291	1278	1279	1276	1298	1308	1339	1284	1284	1288	1285
1457	1441	1448	1417	1478	1438	1426	1422	1442	1459	1465	1486	1474	1457	1414	1402	1384	1330	1338	1343	1303	1321	1265	1295	1292	1261	1340	1274	1300	1257	1300	1328	1279	1296	1271	1297	1293	1297	1348	1326	1420	1400	1424	1366	1381	1376	1402	1395	1386	1387
2026	2104	2157	2094	2095	2071	2024	2087	2036	2098	2012	2155	2116	2034	2018	2013	2048	1950	1939	2000	1862	1854	1828	1876	1821	1817	1807	1841	1780	1798	1805	1759	1747	1786	1803	1847	1849	1887	1900	1948	1917	1955	1945	2015	2002	1944	1974	1983	1958	1901
1680	1678	1630	1648	1612	1629	1667	1696	1626	1641	1652	1650	1657	1643	1640	1596	1570	1593	1599	1562	1550	1473	1517	1459	1499	1512	1514	1481	1473	1471	1485	1457	1498	1491	1468	1449	1515	1509	1534	1543	1558	1588	1581	1562	1592	1559	1585	1633	1620	1652
1648	1619	1662	1648	1650	1640	1641	1615	1702	1653	1641	1636	1618	1618	1610	1557	1533	1601	1535	1483	1481	1476	1461	1422	1501	1493	1450	1439	1402	1395	1437	1415	1399	1376	1464	1403	1421	1490	1528	1491	1525	1565	1560	1581	1548	1568	1607	1604	1529	1573
1563	1531	1575	1517	1537	1550	1525	1510	1563	1520	1560	1527	1569	1527	1541	1545	1502	1458	1413	1409	1440	1399	1438	1388	1417	1410	1401	1389	1383	1302	1361	1360	1302	1343	1339	1383	1401	1385	1416	1424	1460	1476	1491	1476	1503	1496	1477	1451	1482	1472
1670	1540	1618	1598	1561	1613	1584	1590	1641	1588	1616	1625	1571	1573	1524	1579	1511	1479	1524	1496	1472	1498	1428	1468	1451	1429	1415	1431	1443	1411	1431	1367	1402	1450	1386	1429	1478	1443	1474	1495	1471	1510	1560	1536	1526	1562	1541	1534	1526	1484
2739	2791	2745	2703	2745	2693	2738	2741	2681	2794	2730	2752	2631	2657	2670	2621	2588	2570	2540	2493	2476	2510	2473	2456	2470	2404	2457	2487	2482	2373	2399	2346	2388	2436	2414	2405	2555	2513	2425	2547	2583	2607	2599	2599	2571	2663	2597	2645	2589	2628
1677	1636	1712	1638	1674	1636	1606	1649	1655	1629	1664	1656	1585	1635	1615	1609	1572	1610	1543	1517	1456	1494	1480	1484	1440	1396	1431	1461	1457	1418	1410	1396	1422	1398	1388	1438	1468	1459	1453	1560	1483	1489	1554	1566	1604	1588	1583	1563	1603	1569
1724	1729	1659	1674	1683	1669	1623	1685	1654	1667	1709	1671	1691	1626	1600	1609	1582	1550	1569	1540	1555	1519	1499	1499	1457	1428	1424	1396	1446	1391	1425	1418	1436	1409	1441	1484	1499	1449	1470	1456	1528	1526	1566	1523	1576	1568	1571	1573	1589	1524
1316	1349	1325	1313	1327	1269	1305	1278	1254	1273	1337	1305	1277	1285	1264	1259	1265	1302	1234	1238	1225	1260	1206	1177	1167	1142	1189	1179	1171	1178	1171	1193	1152	1131	1174	1157	1202	1182	1266	1183	1229	1297	1242	1227	1273	1271	1299	1260	1281	1266
1594	1634	1638	1657	1618	1585	1574	1655	1627	1630	1644	1635	1619	1606	1584	1522	1530	1561	1520	1489	1511	1475	1405	1474	1460	1411	1487	1390	1441	1407	1457	1437	1417	1406	1404	1430	1407	1466	1414	1481	1524	1486	1554	1505	1486	1543	1556	1515	1531	1551
1285	1313	1320	1319	1305	1343	1332	1292	1315	1295	1340	1354	1317	1325	1277	1278	1288	1296	1246	1265	1232	1261	1199	1213	1198	1219	1184	1211	1201	1196	1218	1169	1249	1233	1232	1238	1247	1240	1221	1228	1256	1282	1297	1232	1302	1281	1281	1235	1262	1270
1920	1891	1927	1873	1868	1923	1895	1914	1886	1957	1902	1897	1915	1915	1872	1905	1894	1895	1832	1839	1823	1754	1785	1720	1831	1805	1789	1818	1792	1767	1757	1799	1760	1764	1765	1783	1879	1855	1843	1902	1884	1900	1849	1869	1940	1903	1854	1893	1919	1894
1884	1846	1875	1856	1854	1873	1866	1961	1892	1914	1868	1824	1916	1828	1836	1769	1827	1739	1769	1830	1748	1771	1720	1690	1749	1681	1723	1694	1639	1696	1697	1687	1751	1694	1701	1742	1806	1763	1758	1724	1795	1814	1827	1854	1793	1856	1839	1887	1813	1755
1297	1288	1281	1256	1245	1308	1309	1311	1276	1320	1295	1327	1283	1265	1245	1245	1236	1267	1203	1213	1223	1213	1191	1172	1178	1180	1158	1141	1182	1153	1165	1116	1150	1158	1164	1157	1198	1176	1167	1192	1194	1220	1258	1205	1250	1197	1253	1226	1227	1225
1173	1166	1182	1188	1206	1165	1164	1201	1248	1187	1191	1177	1204	1197	1186	1142	1170	1138	1150	1144	1147	1125	1124	1092	1112	1134	1096	1124	1057	1070	1125	1075	1127	1079	1099	1118	1127	1096	1130	1117	1143	1159	1161	1178	1141	1197	1151	1163	1161	1122
1237	1291	1242	1235	1207	1274	1249	1267	1224	1245	1287	1287	1245	1229	1220	1226	1180	1188	1171	1210	1174	1177	1189	1130	1173	1176	1126	1143	1149	1124	1126	1132	1121	1187	1144	1137	1107	1161	1153	1196	1189	1188	1201	1175	1219	1194	1203	1213	1197	1208
1632	1641	1607	1616	1584	1631	1606	1643	1581	1623	1672	1622	1588	1547	1665	1573	1529	1521	1530	1484	1490	1478	1427	1495	1480	1433	1505	1452	1458	1420	1440	1392	1437	1484	1435	1453	1489	1494	1534	1549	1534	1476	1548	1551	1571	1518	1580	1525	1561	1569
1477	1523	1511	1453	1519	1486	1511	1531	1495	1494	1493	1473	1446	1436	1427	1410	1390	1360	1419	1386	1309	1346	1307	1327	1295	1266	1295	1250	1261	1254	1265	1238	1259	1255	1235	1266	1326	1310	1330	1365	1354	1372	1397	1406	1429	1414	1465	1397	1403	1427
1327	1303	1248	1284	1283	1280	1299	1312	1262	1289	1308	1287	1286	1291	1288	1279	1212	1199	1248	1212	1210	1219	1152	1156	1166	1191	1212	1194	1176	1152	1166	1156	1151	1155	1154	1208	1241	1191	1216	1225	1213	1252	1233	1210	1258	1271	1259	1260	1214	1233
1395	1417	1356	1369	1398	1404	1388	1447	1397	1393	1389	1392	1428	1393	1368	1345	1335	1313	1297	1336	1260	1258	1276	1232	1236	1224	1269	1251	1249	1220	1281	1270	1219	1245	1241	1237	1288	1216	1332	1319	1276	1364	1347	1313	1351	1355	1346	1373	1342	1352
1483	1540	1546	1523	1476	1478	1524	1572	1481	1553	1518	1511	1463	1465	1511	1425	1415	1392	1415	1372	1397	1360	1333	1351	1345	1324	1331	1316	1301	1327	1284	1331	1296	1343	1331	1374	1344	1344	1406	1400	1395	1430	1431	1420	1468	1492	1410	1394	1411	1457
1683	1646	1582	1667	1559	1586	1617	1625	1662	1639	1627	1678	1615	1625	1575	1531	1542	1511	1525	1503	1500	1430	1455	1444	1440	1435	1399	1381	1391	1365	1364	1371	1335	1332	1380	1419	1447	1417	1508	1498	1528	1473	1510	1565	1580	1573	1517	1556	1499	1583
1446	1493	1490	1517	1508	1445	1483	1440	1502	1476	1456	1471	1428	1483	1432	1423	1398	1388	1380	1380	1348	1352	1359	1365	1331	1329	1312	1287	1327	1285	1338	1305	1318	1322	1305	1311	1345	1404	1334	1358	1392	1368	1403	1412	1442	1415	1466	1427	1403	1457
1271	1274	1263	1263	1240	1249	1292	1264	1309	1277	1299	1304	1234	1267	1259	1264	1206	1178	1229	1169	1144	1142	1152	1131	1099	1110	1061	1097	1105	1117	1136	1114	1139	1102	1110	1120	1145	1133	1132	1141	1185	1207	1233	1190	1205	1202	1214	1205	1185	1183
1662	1675	1640	1626	1625	1623	1642	1661	1717	1675	1589	1625	1613	1572	1604	1554	1607	1546	1531	1551	1483	1414	1479	1449	1467	1440	1417	1386	1451	1440	1405	1377	1435	1425	1435	1426	1470	1515	1482	1516	1481	1574	1545	1585	1527	1582	1534	1569	1520	1592
1513	1535	1525	1529	1510	1559	1550	1550	1562	1584	1579	1538	1525	1544	1528	1511	1496	1480	1426	1487	1388	1447	1391	1411	1385	1416	1355	1357	1359	1370	1389	1312	1390	1303	1327	1377	1397	1428	1399	1461	1486	1402	1517	1519	1456	1465	1493	1511	1464	1442
1173	1193	1151	1157	1190	1123	1182	1191	1149	1205	1158	1118	1108	1150	1122	1152	1109	1108	1112	1067	1090	1103	1054	1083	1043	1074	1067	1051	1050	1064	1050	1032	1069	1057	1088	1027	1050	1073	1097	1093	1090	1134	1146	1144	1102	1142	1127	1127	1119	1090
1399	1364	1347	1367	1353	1355	1368	1376	1353	1344	1409	1391	1340	1330	1316	1368	1286	1325	1245	1211	1226	1194	1242	1240	1212	1231	1182	1199	1211	1214	1221	1244	1184	1244	1210	1201	1240	1246	1246	1214	1251	1298	1288	1272	1292	1265	1309	1269	1255	1322
1625	1630	1648	1666	1634	1603	1598	1623	1590	1644	1660	1618	1652	1605	1571	1575	1541	1545	1524	1515	1489	1517	1465	1461	1475	1485	1461	1429	1464	1404	1408	1425	1412	1408	1467	1397	1488	1501	1527	1542	1496	1551	1526	1591	1594	1530	1562	1562	1561	1561
1213	1272	1234	1198	1208	1259	1242	1194	1251	1232	1195	1201	1186	1184	1202	1161	1166	1180	1135	1129	1150	1075	1134	1114	1140	1104	1110	1065	1100	1068	1121	1092	1082	1136	1101	1118	1122	1136	1131	1153	1188	1182	1200	1205	1135	1154	1186	1187	1182	1188
2251	2267	2296	2295	2316	2267	2256	2265	2302	2297	2317	2296	2266	2290	2209	2167	2233	2207	2147	2143	2146	2123	2116	2088	2096	2083	2043	2067	2071	2080	2016	1998	2090	2106	2067	2065	2088	2064	2118	2174	2209	2150	2199	2255	2195	2262	2228	2217	2248	2215
1906	1948	1863	1927	1883	1804	1847	1886	1865	1943	1906	1890	1894	1916	1836	1796	1831	1839	1783	1734	1761	1795	1776	1745	1755	1694	1700	1693	1672	1669	1668	1708	1761	1664	1738	1680	1779	1746	1755	1755	1818	1801	1789	1776	1807	1855	1807	1804	1772	1827
2044	1999	2016	2049	2058	1978	1948	1956	2027	2031	2016	2053	2024	1962	2020	2000	1952	1875	1964	1913	1862	1839	1799	1827	1848	1774	1814	1784	1814	1751	1724	1825	1789	1809	1757	1832	1863	1831	1831	1844	1951	1933	1972	1936	1956	1960	1955	1920	1986	1928
2259	2280	2189	2233	2151	2199	2195	2269	2167	2241	2232	2299	2231	2211	2173	2168	2129	2136	2079	2098	2115	2079	2054	1937	1988	1977	2025	2008	1970	2025	1925	2003	1966	1995	1958	2028	2075	2010	2024	2093	2113	2126	2119	2103	2186	2141	2179	2129	2129	2144
2251	2287	2268	2177	2259	2188	2219	2185	2214	2289	2232	2196	2231	2203	2133	2169	2091	2103	2038	2095	2044	2028	1956	1995	2035	2012	1955	1955	2009	1974	1953	2020	1942	1955	2003	1911	2015	2033	2052	2104	2063	2108	2080	2106	2089	2220	2167	2180	2132	2183
2119	2122	2115	2071	2063	2114	2130	2097	2098	2158	2139	2128	2102	2104	2093	2001	2071	1963	1984	1964	1932	1964	1919	1922	1930	1855	1870	1889	1876	1856	1895	1877	1844	1875	1848	1895	1907	1915	1934	1999	1954	2056	2063	2020	2019	2080	2036	2043	2019	2044
1931	1983	1964	1953	1996	1927	2029	1965	2000	1921	2012	1932	1945	1962	1863	1889	1868	1845	1787	1857	1755	1818	1765	1745	1734	1717	1709	1733	1802	1741	1741	1749	1782	1720	1741	1726	1750	1774	1837	1855	1841	1871	1870	1891	1914	1860	1869	1865	1879	1909
2722	2683	2742	2705	2712	2631	2651	2642	2635	2680	2659	2653	2711	2644	2635	2709	2566	2618	2535	2609	2597	2565	2578	2505	2573	2505	2566	2486	2540	2541	2505	2493	2574	2521	2534	2602	2647	2585	2633	2617	2670	2715	2753	2674	2723	2679	2732	2697	2661	2743
1910	1911	1872	1873	1854	1862	1890	1868	1908	1884	1890	1873	1885	1805	1816	1821	1828	1841	1760	1764	1736	1692	1688	1680	1700	1669	1673	1609	1640	1651	1618	1589	1641	1629	1608	1638	1626	1696	1702	1739	1764	1783	1789	1786	1796	1747	1766	1797	1781	1778
2338	2326	2319	2327	2330	2343	2341	2344	2387	2364	2371	2367	2301	2280	2248	2257	2222	2265	2151	2213	2172	2114	2144	2153	2125	2094	2130	2148	2024	2069	2036	2134	2028	2131	2105	2161	2124	2149	2187	2247	2162	2255	2278	2224	2256	2314	2199	2224	2217	2251
2570	2567	2565	2567	2560	2556	2573	2575	2591	2614	2571	2518	2548	2543	2525	2530	2487	2444	2414	2389	2367	2423	2404	2289	2344	2376	2309	2289	2356	2348	2379	2360	2300	2373	2416	2399	2378	2376	2395	2385	2456	2503	2467	2458	2517	2500	2523	2507	2519	2473
2369	2412	2424	2369	2364	2364	2403	2358	2396	2391	2412	2440	2394	2318	2402	2272	2249	2305	2265	2189	2184	2200	2152	2189	2133	2161	2145	2140	2128	2120	2137	2132	2108	2116	2162	2130	2118	2184	2214	2218	2216	2232	2298	2254	2287	2334	2295	2362	2313	2308
1633	1598	1574	1610	1577	1507	1579	1573	1614	1576	1588	1595	1538	1573	1503	1550	1522	1492	1432	1458	1459	1418	1382	1377	1400	1382	1450	1391	1362	1391	1336	1402	1388	1386	1417	1412	1462	1431	1456	1466	1452	1479	1544	1497	1517	1506	1504	1529	1510	1516
1872	1915	1901	1937	1932	1837	1930	1892	1918	1865	1908	1892	1935	1939	1904	1865	1831	1790	1779	1770	1681	1668	1718	1643	1692	1653	1676	1687	1681	1628	1638	1619	1678	1605	1660	1639	1652	1677	1674	1750	1786	1786	1779	1784	1812	1811	1814	1796	1777	1750
1451	1419	1443	1441	1437	1366	1411	1445	1395	1450	1435	1431	1384	1403	1400	1356	1378	1339	1369	1364	1321	1369	1290	1303	1317	1298	1300	1341	1274	1307	1287	1270	1283	1313	1307	1277	1295	1370	1346	1341	1356	1375	1347	1402	1390	1360	1375	1388	1364	1346
2443	2409	2453	2420	2434	2445	2440	2386	2374	2408	2446	2398	2438	2369	2354	2334	2242	2230	2261	2261	2185	2232	2100	2177	2150	2103	2103	2089	2094	2066	2091	2045	2029	2058	2090	2144	2176	2148	2160	2197	2264	2216	2379	2285	2266	2315	2324	2268	2336	2290
2058	2165	2004	2076	2058	2025	2048	2016	2082	2099	2092	2098	2069	2045	2015	1977	1974	2045	2017	1899	1907	1942	1925	1921	1857	1856	1940	1845	1838	1782	1849	1869	1847	1829	1887	1886	1899	1902	1900	1963	1984	1955	1994	1987	2038	2017	1971	1989	2034	2042
2009	1988	2041	2023	1990	1988	2040	2016	2033	2003	2033	1996	1956	1961	1903	1932	1886	1877	1898	1791	1817	1792	1739	1737	1718	1788	1745	1693	1728	1694	1690	1698	1742	1747	1715	1710	1720	1747	1816	1788	1884	1888	1845	1905	1830	1859	1859	1812	1903	1838
1833	1815	1806	1793	1796	1767	1806	1846	1822	1820	1871	1813	1767	1751	1751	1708	1762	1683	1677	1669	1642	1636	1638	1559	1578	1590	1592	1590	1577	1562	1591	1540	1538	1561	1555	1577	1631	1563	1625	1658	1739	1700	1716	1696	1709	1721	1770	1737	1678	1746
1747	1787	1806	1764	1796	1754	1789	1817	1803	1867	1793	1829	1791	1810	1789	1750	1737	1750	1710	1691	1678	1653	1700	1680	1662	1666	1630	1587	1641	1589	1636	1654	1644	1663	1622	1644	1656	1649	1725	1728	1745	1661	1721	1750	1734	1735	1732	1757	1753	1756
1977	2008	1966	1959	1944	1946	1982	1962	1934	2016	1950	1937	1941	1943	1923	1819	1843	1837	1845	1768	1788	1728	1776	1738	1704	1782	1705	1740	1690	1718	1652	1697	1640	1734	1769	1717	1745	1800	1756	1838	1804	1847	1856	1854	1867	1828	1873	1860	1869	1867
2109	2119	2174	2083	2114	2112	2051	2088	2202	2157	2111	2120	2039	2027	2048	2052	2036	2094	1936	1970	1964	1974	1905	1900	1917	1921	1866	1838	1843	1866	1899	1894	1904	1867	1904	1896	1909	1979	1967	2006	1990	1944	2037	2022	2074	2074	2050	2047	2035	1963
1631	1645	1689	1651	1710	1627	1712	1661	1681	1641	1671	1689	1690	1618	1648	1582	1585	1610	1579	1543	1591	1559	1526	1540	1537	1539	1514	1491	1509	1512	1484	1495	1471	1512	1518	1532	1578	1550	1597	1569	1599	1583	1608	1604	1612	1575	1568	1628	1642	1557
1930	1899	1933	1893	1942	1884	1943	1917	1917	1920	1921	1930	1921	1840	1820	1847	1781	1752	1746	1724	1675	1677	1644	1682	1658	1664	1640	1630	1647	1599	1606	1605	1597	1578	1629	1618	1597	1672	1664	1710	1713	1750	1813	1751	1761	1760	1779	1801	1745	1721
1633	1638	1635	1644	1655	1677	1619	1646	1639	1605	1638	1630	1601	1553	1562	1554	1511	1578	1509	1596	1533	1521	1511	1457	1429	1433	1486	1432	1442	1478	1444	1458	1422	1459	1426	1382	1467	1464	1527	1519	1499	1502	1573	1538	1544	1518	1522	1519	1591	1558
2051	2068	2034	1986	2045	2032	2040	1963	2006	2035	2018	1993	2004	2019	1932	1917	1892	1917	1830	1886	1815	1780	1812	1802	1762	1745	1770	1762	1761	1721	1698	1716	1670	1729	1744	1747	1791	1789	1895	1841	1814	1875	1858	1875	1938	1900	1888	1905	1945	1877
1984	2059	1986	2051	2010	1971	1968	1983	1972	1959	1963	2027	1993	1944	2079	1961	1913	1925	1899	1927	1894	1940	1872	1816	1844	1852	1920	1845	1802	1842	1838	1842	1847	1872	1838	1855	1794	1862	1896	1929	1936	2024	1978	1940	1960	1904	1935	1947	1986	1947
2078	2138	2076	2044	2066	1963	2072	2064	2078	2027	2039	2069	1997	2038	1997	1960	1950	1935	1919	1910	1816	1825	1812	1780	1804	1768	1778	1697	1784	1722	1736	1769	1739	1753	1735	1790	1768	1784	1821	1829	1852	1873	1896	1920	1915	1925	1954	1924	1907	1919
1978	1929	1960	1964	1988	1945	1903	1985	1969	1964	1955	2018	1943	1909	1929	1916	1911	1852	1965	1841	1807	1794	1844	1735	1803	1762	1826	1812	1762	1744	1757	1779	1745	1707	1834	1773	1866	1808	1859	1871	1840	1889	1869	1924	1896	1897	1916	1912	1919	1968
2539	2578	2600	2611	2543	2525	2540	2616	2549	2572	2589	2533	2565	2478	2498	2449	2409	2368	2329	2419	2349	2311	2337	2320	2310	2282	2278	2291	2243	2302	2231	2289	2245	2271	2244	2307	2393	2351	2343	2391	2417	2409	2482	2462	2486	2474	2494	2427	2470	2500
1799	1815	1874	1821	1833	1868	1852	1871	1850	1883	1848	1869	1837	1826	1823	1730	1764	1803	1659	1741	1667	1688	1684	1650	1654	1675	1646	1598	1632	1645	1632	1566	1664	1598	1625	1636	1706	1651	1706	1712	1732	1738	1710	1752	1790	1756	1714	1798	1715	1747
1538	1538	1616	1552	1571	1556	1561	1503	1588	1566	1568	1565	1569	1511	1456	1521	1454	1434	1435	1413	1402	1383	1386	1375	1365	1337	1345	1343	1327	1377	1324	1320	1312	1361	1351	1353	1395	1365	1390	1407	1459	1458	1484	1500	1467	1466	1486	1456	1542	1448
1935	2028	1963	1923	1936	1897	2000	1909	1966	1962	1997	1973	1930	1921	1889	1855	1883	1821	1859	1808	1786	1753	1826	1733	1744	1734	1687	1703	1679	1711	1687	1671	1633	1722	1721	1711	1748	1798	1776	1735	1800	1845	1853	1856	1841	1914	1851	1921	1817	1900
2068	2127	2118	2072	2156	2046	2095	2088	2087	2140	2083	2110	2141	2036	2043	1958	1967	1945	1876	1947	1899	1842	1827	1772	1779	1771	1779	1793	1786	1706	1763	1764	1671	1714	1726	1788	1862	1818	1868	1904	1923	1916	1945	1973	1972	1927	2065	1952	1897	1948
1657	1656	1653	1726	1606	1656	1648	1675	1706	1679	1663	1682	1663	1623	1644	1604	1593	1557	1586	1585	1556	1551	1518	1549	1516	1496	1524	1514	1407	1485	1518	1466	1530	1481	1518	1495	1540	1584	1556	1570	1585	1579	1593	1580	1629	1596	1587	1595	1565	1630
2828	2858	2901	2845	2806	2827	2811	2855	2905	2836	2839	2821	2847	2797	2743	2739	2792	2664	2753	2741	2677	2559	2670	2587	2541	2613	2560	2561	2603	2547	2610	2625	2478	2561	2624	2648	2613	2731	2659	2720	2752	2786	2777	2837	2729	2716	2770	2759	2799	2774
1104	1150	1138	1103	1126	1149	1096	1126	1096	1127	1108	1117	1143	1136	1090	1066	1131	1042	1058	1054	1046	1082	1044	1007	1010	1046	984	984	1026	1007	1005	1002	985	1007	1014	1007	1000	1013	1008	1010	1026	1073	1048	1068	1103	1065	1041	1069	1101	1048
706	724	727	690	683	693	675	734	678	704	700	691	690	676	706	701	699	711	677	681	700	688	680	663	696	683	680	673	689	675	665	676	680	654	673	678	667	679	674	685	685	687	690	679	673	691	709	693	682	712
645	623	655	635	645	640	644	654	628	645	636	627	626	627	639	618	654	633	621	620	633	633	633	628	635	660	635	626	647	639	628	644	641	622	630	621	605	651	628	632	603	632	637	647	634	626	621	650	617	631
1159	1169	1156	1164	1195	1160	1166	1165	1146	1186	1126	1140	1153	1135	1133	1092	1120	1103	1099	1103	1060	1060	1089	1046	1045	1055	1051	1052	1077	1040	1012	1051	1031	1068	1050	1050	1111	1068	1099	1078	1097	1096	1147	1136	1092	1117	1109	1126	1129	1092
982	994	1039	956	995	989	1007	979	933	951	977	963	959	921	947	955	915	932	949	912	937	896	896	893	898	895	899	899	901	886	890	900	867	884	903	902	902	870	905	920	920	935	923	905	934	930	916	955	880	935
1064	1015	1038	1012	1017	1066	1006	1046	1038	1014	1033	1046	1001	1005	1029	953	983	988	987	998	927	954	939	922	949	950	956	936	903	934	944	915	954	928	935	981	941	911	948	990	952	976	974	973	999	966	970	969	1004	986
919	939	899	931	919	921	942	897	891	917	921	893	933	938	949	881	873	865	871	857	872	876	883	828	814	869	834	845	857	853	847	837	829	817	824	852	836	864	822	902	869	892	867	893	893	873	879	890	872	871
977	1004	1029	983	990	987	971	925	965	986	996	996	982	989	972	934	946	912	945	931	924	936	884	854	903	887	853	873	872	893	861	853	866	844	900	902	863	880	891	918	906	896	947	922	951	935	925	936	936	922
912	950	902	919	887	911	876	913	901	905	928	908	891	880	909	864	900	883	831	886	818	848	833	857	820	834	792	829	829	817	800	795	807	808	811	804	827	829	864	813	862	853	864	850	839	860	885	878	876	889
1047	1025	1013	1023	986	1002	988	1011	1057	1016	1013	1019	992	993	1014	961	948	974	929	945	993	932	926	933	905	904	903	892	914	873	913	896	868	875	906	890	936	913	917	924	936	934	951	947	956	955	962	951	942	962
929	943	933	932	964	934	915	961	930	940	960	905	924	954	928	929	894	868	920	920	895	891	903	866	891	858	873	871	878	888	872	876	864	882	872	878	902	875	866	912	903	913	905	938	920	945	914	921	892	892
823	785	783	766	767	781	764	767	792	782	797	775	794	779	762	780	766	756	776	765	767	741	762	733	764	748	756	748	732	751	716	766	752	737	757	775	742	773	759	746	769	758	778	759	750	759	772	782	730	740
1082	1100	1098	1067	1098	1087	1095	1079	1084	1097	1105	1115	1093	1065	1048	1045	1039	1054	1033	1028	1010	1023	979	996	984	964	1007	966	996	987	968	982	979	978	1015	969	1027	999	988	1013	1046	1030	1061	1065	1015	1073	1038	1040	1003	1010
1053	1025	1021	1016	1005	1007	1029	1023	1016	1036	1009	984	1039	1040	976	991	987	986	952	996	948	980	933	909	981	938	931	900	952	939	941	915	955	918	923	942	953	926	969	986	970	977	974	981	1017	997	1031	984	995	948
1056	1035	1047	1078	1049	1067	1056	1070	1056	1050	1054	1110	1059	1050	1070	1045	1046	1011	1036	993	1013	1032	971	1005	980	966	979	941	989	1004	981	975	977	976	973	996	1015	963	1010	1045	986	1007	1012	1033	1018	1044	1036	1024	1056	1049
1002	1010	1012	977	1007	964	984	965	941	964	988	989	967	951	972	957	944	966	954	922	932	904	932	907	905	873	897	908	912	877	889	878	926	871	894	888	907	928	901	923	909	944	924	940	934	989	912	931	961	941
725	724	698	715	725	722	722	719	716	711	719	691	716	695	721	728	729	685	688	719	687	696	699	699	689	669	681	670	686	686	692	699	689	658	693	677	689	678	676	678	692	689	703	675	701	708	701	712	702	696
1477	1522	1511	1515	1538	1476	1505	1488	1491	1508	1510	1518	1502	1465	1481	1473	1444	1387	1476	1376	1397	1393	1394	1355	1365	1388	1345	1359	1378	1321	1331	1374	1334	1383	1332	1360	1396	1377	1355	1395	1447	1446	1469	1446	1421	1406	1413	1416	1473	1475
1185	1216	1151	1132	1138	1163	1161	1170	1164	1169	1178	1140	1194	1126	1119	1112	1115	1094	1097	1137	1078	1107	1060	1051	1077	1056	1046	1036	1086	1080	1041	1027	1063	1045	1077	1064	1044	1099	1103	1088	1143	1123	1100	1109	1108	1143	1099	1114	1107	1163
1297	1314	1326	1280	1314	1326	1291	1322	1313	1301	1282	1312	1296	1234	1284	1271	1244	1215	1230	1235	1207	1176	1192	1238	1172	1190	1195	1138	1171	1142	1144	1214	1144	1133	1116	1151	1146	1185	1241	1200	1196	1204	1244	1242	1254	1271	1242	1247	1250	1217
1267	1259	1231	1236	1243	1268	1299	1256	1255	1264	1277	1266	1221	1239	1221	1204	1152	1159	1209	1162	1185	1205	1144	1166	1142	1154	1163	1142	1136	1126	1125	1136	1135	1125	1113	1158	1164	1151	1159	1186	1183	1218	1217	1221	1201	1223	1205	1205	1250	1201
[truncated: 1,950 more columns]

## Sheet: 146_raw_data
402.134	404.521	406.904	409.289	411.674	414.058	416.441	418.824	421.204	423.585	425.966	428.346	430.725	433.104	435.481	437.858	440.235	442.612	444.988	447.363	449.736	452.11	454.483	456.856	459.228	461.599	463.968	466.339	468.708	471.077	473.446	475.812	478.179	480.546	482.912	485.277	487.642	490.004	492.367	494.73	497.093	499.455	501.816	504.174	506.534	508.893	511.252	513.61	515.968	518.322
5133	5135	5209	5034	5105	5260	5276	5300	5220	5187	5163	5248	5142	5193	5262	5161	5119	5066	5059	5183	5011	4991	5035	5008	5174	5180	5064	4992	5103	5068	5172	5174	5104	5145	5037	5103	5260	5282	5198	5197	5255	5241	5260	5269	5227	5156	5280	5222	5232	5314
3021	3046	2987	3049	3049	3032	2992	3098	3048	3053	2986	3022	3105	3051	3009	2990	3036	2973	2942	2984	3089	3026	2970	2980	2996	2941	3028	2999	2976	2928	2972	3034	2952	3030	2960	2971	3101	3045	3079	3095	3141	3051	3105	3107	3097	3081	3059	3144	3118	3168
3364	3400	3332	3349	3416	3409	3308	3353	3329	3353	3413	3484	3390	3276	3323	3315	3271	3306	3257	3328	3280	3228	3414	3213	3365	3304	3263	3333	3290	3384	3289	3329	3353	3378	3358	3266	3428	3345	3399	3415	3350	3390	3440	3492	3449	3306	3466	3422	3453	3362
3395	3517	3444	3445	3459	3510	3411	3587	3502	3514	3473	3442	3406	3494	3431	3436	3379	3382	3401	3420	3350	3480	3286	3391	3414	3386	3375	3302	3386	3355	3382	3339	3378	3379	3390	3427	3402	3414	3482	3500	3477	3491	3458	3602	3507	3495	3475	3467	3512	3588
4149	4081	4179	4141	4129	4098	4163	4111	4172	4108	4178	4175	4029	4105	4097	4130	4048	4133	4095	4041	4048	4060	3985	4140	4010	4099	4035	4022	3995	4021	4149	4115	4016	4029	4113	4050	4128	4092	4111	4273	4160	4172	4213	4230	4151	4181	4119	4216	4103	4256
3722	3808	3860	3760	3794	3783	3844	3912	3829	3779	3813	3765	3755	3805	3764	3704	3688	3755	3783	3714	3656	3802	3683	3751	3667	3777	3757	3708	3689	3793	3714	3594	3763	3798	3836	3820	3844	3798	3848	3864	3825	3869	3862	3815	3866	3889	3885	3847	3860	3910
4044	4040	4077	4106	4037	4016	4128	4115	4101	4090	4057	4138	4079	3959	3903	3952	3975	4063	3965	3960	3956	3836	3876	3930	4074	4011	4015	3923	4039	3833	3924	3968	3913	3963	4055	4036	4014	3926	4029	4052	4124	4100	4084	4092	4082	4052	4014	4040	4144	4105
3062	3109	3030	2980	3017	3037	3051	3020	3031	3019	3110	3078	3052	3077	3045	3060	2978	2987	2934	3013	2927	2966	2949	2953	2985	2892	3023	2987	2916	3015	2978	2901	2987	2967	3001	2933	3049	3023	3078	3055	3005	3036	3091	3024	2986	3105	3049	3020	3076	3104
2663	2736	2695	2588	2682	2689	2635	2758	2634	2686	2694	2645	2702	2635	2590	2669	2630	2580	2645	2596	2581	2633	2624	2582	2599	2707	2633	2628	2594	2601	2623	2612	2714	2632	2699	2620	2723	2728	2738	2622	2675	2686	2680	2585	2699	2681	2766	2718	2613	2735
2872	2824	2847	2823	2841	2867	2825	2796	2853	2798	2891	2785	2854	2840	2801	2790	2738	2734	2689	2752	2689	2690	2715	2633	2699	2763	2781	2612	2648	2720	2695	2679	2738	2733	2800	2743	2782	2715	2792	2803	2830	2713	2805	2773	2845	2761	2753	2775	2778	2836
3418	3441	3423	3368	3436	3452	3449	3435	3449	3455	3391	3453	3361	3431	3427	3476	3339	3373	3302	3291	3320	3381	3420	3231	3403	3342	3398	3398	3368	3267	3315	3362	3331	3357	3279	3392	3336	3393	3347	3430	3429	3449	3487	3392	3374	3367	3507	3398	3382	3340
6011	5998	6026	5995	6044	5944	6168	6101	6010	6083	6001	6038	6055	5931	5958	5948	6040	5955	5935	5962	5882	5991	5880	5905	6065	6046	5857	5938	6052	6070	5915	5866	5954	6026	6030	6114	6062	5927	6100	6175	6202	6072	6122	6087	6033	6189	6142	6085	6200	6252
2693	2774	2733	2713	2807	2759	2808	2734	2827	2749	2752	2743	2729	2781	2754	2722	2737	2718	2731	2763	2713	2748	2725	2754	2726	2675	2742	2705	2723	2781	2730	2680	2807	2735	2687	2757	2708	2763	2792	2757	2831	2789	2833	2795	2807	2806	2797	2700	2862	2837
2706	2631	2674	2681	2699	2654	2625	2735	2647	2629	2668	2697	2611	2555	2629	2577	2509	2578	2567	2534	2545	2522	2590	2453	2540	2493	2523	2482	2485	2534	2478	2441	2419	2525	2500	2528	2537	2565	2511	2616	2627	2655	2676	2618	2621	2573	2572	2547	2648	2609
2788	2799	2808	2752	2811	2901	2877	2868	2807	2867	2812	2806	2844	2708	2802	2788	2718	2756	2703	2748	2724	2735	2684	2727	2708	2668	2749	2709	2663	2589	2645	2612	2666	2686	2729	2664	2704	2827	2807	2762	2754	2797	2786	2769	2838	2768	2733	2816	2911	2864
3115	3121	3162	3083	3075	3041	3122	3135	3113	3109	3120	3173	3078	3045	3064	3085	3050	3054	2973	3074	3014	3021	3004	2966	3062	3015	3025	3005	2922	2959	3037	2938	3015	3053	2968	2964	3114	3045	3119	3030	3047	3160	3181	3217	3096	3138	3085	3109	3084	3045
2191	2182	2147	2235	2190	2181	2204	2212	2175	2183	2203	2187	2185	2150	2141	2119	2097	2116	2125	2109	2053	2093	2057	2035	2056	2008	2054	2032	2026	2017	1953	2061	1983	2043	2068	2059	2110	2060	1977	2108	2129	2084	2113	2116	2118	2183	2130	2131	2099	2124
2741	2816	2735	2755	2729	2796	2785	2773	2723	2763	2758	2763	2728	2779	2768	2668	2733	2783	2738	2747	2734	2624	2642	2713	2701	2671	2716	2727	2652	2696	2728	2718	2719	2630	2683	2705	2765	2716	2760	2779	2809	2758	2762	2753	2702	2768	2832	2701	2801	2758
3088	3118	3144	3173	3168	3159	3279	3189	3177	3135	3239	3228	3176	3225	3176	3151	3132	3150	3064	3146	3132	3099	3068	3076	3141	3035	3122	3096	3116	3129	3229	3156	3106	3205	3135	3168	3291	3188	3198	3200	3169	3178	3238	3188	3170	3269	3182	3206	3252	3144
2621	2507	2649	2511	2563	2623	2568	2630	2562	2548	2562	2546	2623	2540	2509	2551	2518	2457	2479	2563	2550	2507	2503	2459	2528	2500	2535	2526	2487	2490	2470	2497	2473	2520	2514	2505	2525	2577	2578	2565	2559	2561	2598	2609	2594	2490	2597	2603	2555	2633
2543	2658	2706	2708	2681	2706	2758	2626	2649	2718	2625	2698	2680	2628	2631	2606	2645	2591	2594	2513	2549	2540	2541	2545	2518	2573	2510	2471	2520	2577	2574	2483	2574	2534	2566	2507	2601	2581	2501	2563	2674	2606	2603	2635	2596	2653	2592	2562	2677	2639
2471	2496	2512	2529	2534	2479	2519	2516	2475	2452	2538	2563	2493	2455	2364	2407	2412	2455	2404	2367	2430	2419	2422	2341	2406	2360	2392	2429	2447	2319	2419	2435	2425	2391	2505	2375	2454	2517	2480	2445	2484	2503	2545	2490	2404	2456	2524	2420	2489	2530
2575	2599	2583	2628	2670	2663	2700	2605	2615	2588	2640	2649	2667	2629	2619	2643	2618	2579	2587	2573	2559	2592	2560	2586	2636	2564	2613	2611	2635	2596	2605	2584	2630	2592	2663	2608	2686	2591	2642	2612	2716	2659	2670	2676	2703	2624	2597	2649	2672	2659
1725	1785	1740	1711	1716	1734	1765	1721	1703	1719	1692	1693	1732	1727	1656	1705	1634	1679	1664	1607	1652	1644	1617	1659	1651	1657	1654	1640	1650	1678	1641	1636	1659	1623	1605	1616	1643	1665	1694	1652	1676	1679	1704	1734	1693	1726	1689	1680	1704	1724
2962	2908	2938	3003	2883	2902	2949	2942	2893	2899	2969	2918	2848	2893	2828	2873	2836	2831	2804	2851	2796	2791	2796	2775	2926	2790	2757	2874	2834	2831	2785	2793	2874	2819	2871	2824	2810	2849	2874	2946	2928	2857	2928	2927	2904	2958	2933	2917	2878	2993
2787	2817	2771	2765	2784	2712	2727	2875	2791	2790	2828	2791	2773	2721	2751	2710	2742	2743	2780	2757	2646	2729	2647	2697	2737	2697	2691	2642	2643	2730	2623	2686	2727	2802	2774	2691	2750	2725	2765	2659	2825	2733	2774	2819	2856	2793	2870	2818	2780	2864
1955	1960	1957	1956	1965	1992	1916	2007	1918	1956	1973	1972	1979	1954	1948	1934	1928	1909	1892	1961	1863	1869	1944	1891	1852	1903	1941	1875	1893	1876	1870	1879	1920	1907	1827	1860	1929	1916	1941	1913	1907	1882	1983	1940	1914	1963	1928	1931	1924	1971
2131	2268	2196	2138	2192	2244	2212	2219	2198	2143	2242	2181	2122	2182	2123	2164	2184	2143	2119	2148	2089	2145	2091	2124	2131	2070	2073	2128	2109	2107	2126	2131	2115	2099	2156	2135	2144	2170	2173	2154	2155	2102	2222	2216	2228	2145	2176	2220	2163	2162
2408	2386	2389	2318	2404	2408	2448	2415	2423	2372	2387	2325	2377	2342	2351	2325	2327	2267	2249	2301	2262	2258	2332	2224	2306	2322	2266	2257	2302	2242	2208	2234	2268	2264	2163	2315	2361	2303	2362	2262	2342	2296	2323	2331	2349	2345	2321	2330	2309	2328
2411	2397	2380	2416	2429	2404	2377	2378	2398	2370	2383	2352	2400	2322	2319	2297	2347	2252	2345	2340	2295	2279	2320	2310	2344	2281	2275	2268	2321	2337	2321	2280	2323	2277	2383	2286	2265	2302	2358	2353	2348	2388	2394	2409	2342	2424	2356	2357	2327	2398
2636	2643	2664	2606	2658	2704	2646	2697	2624	2685	2630	2641	2603	2598	2694	2580	2636	2543	2607	2587	2583	2599	2582	2548	2600	2573	2574	2556	2553	2571	2622	2630	2533	2651	2656	2521	2580	2596	2586	2644	2661	2698	2628	2663	2582	2651	2721	2630	2616	2631
2664	2699	2588	2576	2624	2690	2719	2604	2636	2632	2686	2603	2615	2631	2576	2640	2580	2527	2552	2604	2569	2647	2608	2596	2617	2560	2554	2607	2624	2593	2540	2605	2602	2600	2580	2605	2653	2564	2641	2640	2679	2649	2559	2669	2654	2645	2639	2696	2655	2643
2375	2388	2379	2421	2424	2403	2417	2344	2396	2344	2366	2376	2336	2369	2327	2340	2337	2383	2378	2318	2272	2245	2326	2292	2330	2268	2305	2321	2363	2346	2296	2257	2271	2306	2303	2328	2297	2304	2304	2298	2379	2389	2425	2404	2367	2368	2388	2387	2398	2387
2328	2291	2256	2281	2327	2302	2344	2322	2323	2325	2378	2366	2239	2302	2343	2274	2203	2279	2257	2304	2218	2232	2339	2229	2214	2206	2280	2221	2169	2282	2201	2235	2225	2159	2227	2225	2312	2258	2320	2311	2258	2362	2390	2331	2298	2262	2304	2325	2325	2348
2011	2085	2043	2063	2090	2109	2089	2116	2055	2047	2039	2117	2011	2057	2062	2054	2070	2024	2009	2112	2058	2027	1983	2039	2041	1953	2029	2033	2028	1990	2015	2024	2051	2006	1980	2024	2085	2070	2062	2106	1998	2021	2097	2101	2084	2087	2117	2040	2058	2021
2360	2329	2360	2347	2399	2348	2348	2356	2358	2371	2389	2386	2311	2356	2317	2337	2249	2247	2297	2306	2337	2341	2333	2257	2336	2208	2252	2264	2209	2336	2297	2223	2269	2336	2299	2341	2305	2380	2326	2256	2428	2359	2385	2354	2294	2310	2311	2304	2359	2380
2420	2437	2486	2426	2422	2425	2513	2447	2489	2467	2480	2521	2438	2460	2354	2418	2402	2364	2385	2431	2338	2453	2333	2302	2334	2356	2409	2281	2420	2399	2349	2382	2426	2395	2320	2415	2425	2396	2444	2419	2502	2358	2395	2473	2417	2444	2411	2454	2409	2450
3482	3463	3531	3502	3580	3541	3568	3609	3523	3560	3476	3563	3518	3487	3496	3437	3483	3527	3379	3419	3416	3395	3460	3448	3518	3448	3478	3447	3457	3400	3436	3489	3527	3520	3427	3577	3526	3520	3518	3583	3556	3610	3578	3621	3479	3604	3629	3598	3679	3522
2648	2585	2537	2625	2611	2660	2681	2584	2620	2710	2556	2607	2624	2551	2591	2492	2518	2520	2487	2590	2452	2509	2530	2536	2529	2474	2436	2515	2455	2501	2471	2517	2536	2572	2505	2466	2530	2479	2556	2533	2526	2582	2500	2552	2605	2566	2551	2616	2630	2621
3440	3452	3412	3499	3453	3371	3480	3439	3442	3412	3408	3454	3489	3445	3430	3519	3412	3391	3334	3458	3380	3418	3398	3418	3525	3417	3446	3423	3478	3451	3492	3433	3437	3484	3417	3424	3592	3510	3481	3487	3451	3582	3583	3497	3523	3491	3551	3501	3530	3489
2736	2736	2773	2678	2760	2710	2773	2731	2792	2774	2704	2676	2719	2703	2723	2714	2741	2745	2662	2734	2694	2721	2640	2608	2667	2666	2623	2666	2731	2645	2697	2605	2612	2775	2682	2707	2737	2780	2654	2756	2694	2701	2727	2738	2711	2793	2758	2783	2735	2830
2874	2938	2965	2921	2894	2943	2934	2914	2985	2935	2885	2967	2962	2929	2913	2876	2913	2903	2898	2872	2832	2858	2949	2873	2888	2887	2857	2901	2880	2866	2744	2921	2888	2886	2923	2864	2997	2958	2959	2972	2883	2873	2997	2963	2979	3005	2920	3003	2981	2938
2926	2976	2876	2906	2973	2938	2926	2900	3013	2967	2977	2931	2912	3011	2902	2964	2917	2886	2902	2941	2832	2924	2883	2912	2894	2892	2878	2889	2812	2852	2905	2902	2967	2891	2913	2879	2887	2965	2904	2947	3023	2975	3007	3014	2914	3021	2932	2959	2957	2964
2621	2605	2586	2524	2615	2533	2558	2599	2510	2565	2560	2580	2530	2505	2577	2465	2482	2453	2487	2463	2493	2480	2499	2464	2465	2459	2437	2458	2438	2445	2526	2468	2434	2454	2434	2480	2526	2411	2451	2529	2533	2507	2478	2515	2537	2486	2585	2516	2563	2470
3271	3412	3322	3446	3394	3372	3373	3352	3302	3373	3320	3340	3287	3300	3335	3337	3390	3296	3352	3284	3268	3339	3241	3419	3363	3292	3295	3422	3328	3386	3352	3414	3381	3406	3351	3375	3425	3334	3452	3438	3415	3402	3499	3421	3284	3470	3402	3418	3448	3494
2039	2048	2094	2061	2116	2133	2110	2095	2069	2093	2106	2049	2066	2014	2016	1999	2011	1990	2044	1977	1893	1960	1969	1902	1973	1925	1984	1956	1904	2020	1964	1962	1977	1949	1968	2008	1975	2005	1978	2038	2009	2064	2076	2057	2019	2038	2001	2024	2044	2077
2083	2159	2090	2133	2169	2085	2120	2120	2091	2088	2147	2137	2132	2066	2096	2111	2082	2064	2080	2130	1985	2099	1981	1976	2046	2058	2020	2003	2054	2004	2040	1995	2055	2087	2026	2031	2084	2092	2081	2097	2154	2071	2106	2107	2090	2124	2121	2106	2096	2150
3207	3184	3210	3159	3213	3229	3239	3214	3144	3302	3357	3242	3160	3176	3090	3198	3153	3147	3167	3229	3141	3154	3175	3098	3026	3215	3202	3152	3182	3072	3160	3199	3224	3146	3167	3232	3203	3219	3240	3226	3255	3238	3280	3277	3226	3277	3283	3272	3285	3209
2101	2140	2089	2115	2187	2151	2166	2188	2109	2151	2106	2086	2058	2141	2072	2114	2047	2050	2055	2026	2045	1981	2038	1952	2004	1983	1995	2017	2007	2036	2032	2008	1984	2043	2008	2015	2095	2015	2070	2094	2078	2087	2089	2123	2105	2084	2101	2100	2064	2112
2504	2561	2519	2547	2526	2555	2567	2544	2510	2561	2562	2544	2510	2524	2516	2496	2437	2455	2434	2527	2437	2432	2398	2458	2457	2443	2441	2439	2447	2462	2458	2447	2396	2396	2406	2375	2455	2494	2441	2465	2419	2548	2517	2599	2558	2496	2443	2471	2496	2575
1851	1836	1828	1778	1861	1807	1772	1829	1826	1827	1870	1802	1809	1855	1784	1806	1795	1755	1775	1847	1722	1683	1780	1753	1778	1738	1752	1705	1733	1717	1723	1717	1767	1738	1754	1744	1715	1814	1787	1810	1772	1815	1808	1874	1827	1813	1787	1835	1783	1866
2285	2416	2370	2366	2370	2376	2351	2321	2336	2391	2286	2333	2346	2273	2317	2287	2290	2254	2203	2223	2254	2251	2213	2254	2188	2208	2216	2166	2190	2229	2172	2201	2190	2243	2261	2214	2244	2221	2266	2275	2288	2242	2230	2305	2228	2271	2317	2308	2314	2287
2408	2337	2423	2375	2378	2437	2461	2325	2423	2371	2398	2368	2364	2396	2353	2395	2350	2369	2366	2392	2361	2253	2297	2255	2360	2308	2295	2363	2333	2305	2314	2304	2241	2328	2334	2369	2349	2345	2452	2379	2430	2398	2485	2394	2380	2373	2400	2389	2475	2398
2233	2253	2221	2320	2280	2252	2286	2282	2307	2317	2239	2313	2262	2271	2317	2190	2216	2191	2148	2239	2095	2170	2183	2216	2206	2113	2116	2229	2166	2196	2179	2163	2179	2157	2162	2196	2193	2157	2187	2242	2194	2211	2228	2238	2157	2259	2213	2263	2231	2271
2439	2410	2421	2422	2493	2408	2470	2454	2490	2425	2500	2488	2376	2428	2430	2406	2405	2321	2332	2397	2377	2303	2351	2331	2326	2321	2341	2351	2260	2314	2320	2332	2361	2347	2382	2337	2346	2428	2338	2416	2469	2360	2447	2403	2438	2378	2436	2384	2439	2388
2057	2060	2122	2049	2141	2075	2086	2102	2115	2103	2018	2118	2104	2100	2062	2079	2031	2120	1999	2089	2075	1978	2069	2102	2013	2004	1974	2086	2022	2038	1989	2024	2023	2052	2052	2037	2067	2075	2044	2116	2112	2075	2116	2020	2087	2051	2053	2097	2110	2131
1756	1861	1812	1758	1783	1853	1792	1784	1789	1763	1845	1776	1757	1797	1768	1775	1768	1748	1759	1795	1743	1761	1686	1736	1790	1763	1792	1744	1718	1723	1755	1731	1768	1763	1786	1764	1790	1836	1817	1808	1745	1830	1823	1755	1805	1850	1816	1796	1812	1823
1981	1945	1962	1983	2015	1983	1950	2003	1964	1935	2011	2032	1947	1997	1957	1981	1987	1947	1956	2008	1923	1901	1945	1968	1942	1899	1931	1970	1992	1967	1947	1947	1930	1977	1915	1922	1936	2006	1976	1897	1961	1991	2038	1989	2025	2012	1934	2015	1910	1938
2311	2303	2296	2305	2235	2311	2339	2398	2364	2411	2341	2350	2270	2261	2273	2270	2273	2266	2264	2274	2243	2289	2310	2265	2252	2214	2238	2237	2266	2295	2243	2267	2255	2277	2234	2322	2244	2274	2336	2301	2253	2274	2320	2282	2279	2338	2305	2425	2284	2355
3966	4024	4122	4143	4179	4087	4217	4153	4042	4121	4173	4266	4087	4100	4127	4053	4085	4057	4101	4062	4071	4119	4163	4074	4094	4029	4149	4007	4125	4184	4033	4102	4089	4145	4157	4081	4139	4114	4065	4187	4191	4160	4277	4258	4191	4212	4272	4191	4256	4385
2216	2202	2168	2171	2275	2230	2183	2237	2164	2316	2271	2196	2126	2158	2196	2201	2252	2197	2174	2177	2173	2176	2127	2189	2141	2138	2139	2165	2133	2123	2199	2185	2126	2141	2146	2207	2181	2217	2146	2233	2286	2230	2191	2177	2216	2267	2228	2178	2247	2223
2038	2004	2024	2014	2015	2024	2062	1966	2031	2009	2036	2013	2013	2008	1995	2030	1963	1930	1894	1966	1942	1920	1936	1930	1944	1920	1921	1925	1930	1889	1888	1928	1926	1950	1942	1944	1980	1934	1962	1973	1977	1930	1999	1962	2063	1986	2033	2031	2006	2076
1694	1670	1636	1672	1723	1735	1670	1686	1719	1685	1716	1705	1673	1667	1695	1625	1692	1654	1655	1625	1687	1606	1609	1563	1607	1607	1627	1647	1651	1632	1612	1603	1638	1645	1646	1592	1636	1656	1666	1719	1723	1729	1670	1705	1656	1690	1682	1623	1677	1719
2093	2112	2136	2095	2142	2100	2080	2137	2119	2055	2150	2098	2090	2096	2061	2090	2047	2109	2035	2065	2051	2018	1994	2002	2048	2002	2041	2034	2023	1961	2062	1994	1982	2020	2046	1985	1994	1983	2048	2009	2027	2127	2158	2056	2045	2087	2059	2070	2088	2106
2169	2137	2137	2157	2175	2167	2127	2127	2163	2173	2157	2170	2079	2091	2107	2107	2057	2073	2071	2068	2075	1999	2114	2072	2049	2060	2001	2079	2057	2049	2073	2065	2053	2141	2103	2139	2043	2096	2105	2151	2173	2039	2173	2083	2120	2196	2119	2120	2110	2169
1924	1875	1879	1941	1847	1927	1896	1957	1898	1818	1954	1913	1912	1925	1903	1864	1915	1869	1853	1872	1843	1884	1847	1853	1841	1879	1953	1841	1835	1841	1883	1869	1926	1923	1915	1875	1901	1869	1928	1962	1904	1948	1917	1923	1907	1891	1983	1870	1879	1927
2277	2271	2264	2264	2208	2270	2315	2212	2282	2278	2285	2292	2248	2245	2235	2182	2250	2181	2182	2169	2245	2196	2185	2189	2211	2202	2196	2159	2148	2124	2218	2147	2221	2214	2226	2140	2145	2198	2246	2266	2244	2213	2208	2275	2250	2273	2215	2179	2206	2238
2265	2211	2217	2170	2219	2231	2197	2202	2223	2175	2212	2190	2162	2152	2120	2089	2151	2139	2123	2106	2157	2095	2127	2118	2110	2099	2067	2088	2030	2114	2090	2023	2091	2056	2112	2107	2114	2093	2148	2197	2156	2144	2183	2150	2072	2176	2102	2190	2189	2182
1650	1689	1654	1670	1643	1668	1674	1631	1623	1700	1660	1694	1643	1703	1609	1671	1627	1606	1638	1662	1622	1571	1644	1601	1614	1638	1581	1630	1587	1646	1673	1628	1667	1579	1636	1651	1657	1656	1670	1653	1611	1650	1740	1706	1699	1630	1744	1650	1682	1709
2097	2112	2131	2136	2074	2123	2153	2125	2118	2082	2157	2147	2147	2115	2108	2059	2110	2010	2012	2053	2048	2093	2057	2056	2084	1998	2029	2037	2032	2072	2036	2008	2065	2006	2053	2103	2104	2119	2065	2101	2062	2099	2111	2131	2081	2145	2115	2076	2087	2135
2053	2104	2089	2136	2040	2165	2062	2077	2111	2114	2072	2139	2079	2055	2021	2078	2042	2032	2023	2083	2002	2063	2004	1940	1996	1988	2039	2039	2004	2036	2010	1977	1997	1956	2035	2022	2083	2032	2044	2053	2057	2031	2043	2106	2083	2126	2075	2105	2084	2125
2139	2193	2118	2129	2161	2170	2216	2158	2163	2196	2172	2161	2125	2152	2092	2144	2107	2109	2112	2114	2041	2055	2093	2105	2058	2075	2133	2107	2030	2040	2036	2056	2023	2049	2063	2055	2079	2124	2116	2172	2171	2112	2180	2089	2166	2073	2134	2194	2176	2180
2468	2483	2480	2542	2483	2517	2580	2486	2493	2505	2438	2476	2426	2464	2472	2508	2379	2409	2442	2392	2453	2433	2324	2406	2422	2395	2365	2318	2401	2355	2366	2318	2356	2385	2323	2374	2353	2419	2479	2490	2412	2402	2423	2460	2436	2472	2405	2480	2420	2525
1839	1828	1814	1801	1806	1808	1810	1798	1815	1828	1798	1852	1767	1789	1720	1784	1733	1738	1729	1739	1714	1676	1691	1707	1709	1695	1713	1667	1695	1683	1742	1712	1700	1727	1735	1718	1735	1756	1736	1790	1751	1775	1784	1776	1737	1803	1720	1755	1820	1810
2213	2173	2203	2188	2170	2168	2247	2230	2183	2253	2193	2196	2168	2142	2174	2096	2085	2148	2131	2106	2096	2045	2118	2071	1986	2042	2099	2060	2026	2065	2045	1997	2117	2064	2074	2093	2065	2049	2053	2138	2157	2143	2215	2122	2151	2173	2095	2158	2097	2158
1574	1593	1611	1591	1671	1597	1653	1625	1641	1641	1615	1612	1610	1616	1605	1557	1576	1576	1525	1575	1585	1545	1553	1575	1478	1517	1497	1500	1483	1497	1551	1524	1538	1533	1531	1519	1552	1522	1479	1577	1593	1591	1571	1628	1562	1590	1541	1617	1615	1612
1492	1544	1467	1497	1493	1481	1509	1538	1484	1493	1510	1420	1480	1457	1476	1485	1454	1504	1439	1477	1459	1436	1439	1435	1491	1478	1470	1463	1416	1440	1401	1465	1426	1478	1449	1453	1455	1457	1470	1465	1451	1446	1511	1485	1501	1483	1458	1488	1483	1463
1544	1558	1529	1502	1529	1522	1529	1543	1511	1545	1462	1539	1546	1533	1490	1474	1490	1486	1425	1474	1508	1461	1421	1443	1484	1429	1460	1390	1443	1439	1433	1447	1462	1448	1401	1463	1449	1476	1437	1507	1453	1497	1484	1516	1534	1526	1507	1521	1449	1538
1662	1666	1677	1699	1688	1670	1737	1713	1700	1708	1707	1672	1655	1706	1656	1637	1670	1670	1641	1654	1642	1616	1621	1576	1592	1624	1605	1612	1625	1563	1616	1579	1581	1588	1627	1673	1647	1605	1636	1633	1614	1654	1670	1597	1713	1658	1667	1661	1662	1640
1487	1528	1499	1536	1507	1534	1507	1532	1582	1583	1532	1553	1517	1536	1485	1499	1468	1503	1451	1469	1479	1486	1460	1425	1488	1441	1467	1466	1486	1470	1420	1448	1456	1454	1471	1440	1523	1468	1449	1490	1469	1501	1528	1495	1544	1432	1496	1486	1509	1530
1369	1351	1352	1387	1389	1383	1368	1397	1425	1383	1355	1353	1320	1337	1278	1337	1332	1324	1333	1333	1284	1303	1286	1271	1315	1301	1305	1266	1240	1270	1282	1274	1311	1263	1291	1287	1269	1280	1320	1330	1363	1286	1357	1348	1322	1363	1322	1320	1387	1321
1300	1405	1284	1424	1337	1327	1377	1349	1348	1338	1354	1362	1341	1334	1332	1293	1276	1251	1274	1253	1265	1207	1270	1248	1258	1184	1240	1234	1239	1255	1254	1258	1228	1263	1263	1219	1253	1241	1298	1286	1319	1310	1296	1324	1298	1323	1306	1330	1307	1342
1537	1625	1634	1605	1603	1588	1589	1577	1645	1646	1604	1582	1613	1576	1529	1494	1470	1474	1519	1519	1464	1453	1504	1452	1484	1443	1428	1458	1445	1470	1465	1425	1489	1508	1404	1502	1468	1511	1470	1519	1508	1501	1521	1575	1559	1531	1510	1557	1514	1567
1692	1684	1721	1697	1705	1705	1683	1693	1714	1712	1673	1666	1661	1654	1612	1672	1654	1611	1558	1585	1568	1587	1623	1556	1573	1606	1551	1535	1554	1554	1581	1558	1560	1630	1566	1589	1582	1624	1627	1598	1621	1601	1598	1627	1671	1581	1659	1648	1655	1618
1637	1701	1686	1625	1652	1660	1676	1661	1607	1626	1698	1629	1629	1599	1585	1596	1548	1582	1525	1582	1582	1564	1542	1500	1520	1510	1555	1493	1551	1517	1535	1483	1534	1506	1555	1520	1547	1523	1519	1578	1609	1600	1614	1613	1561	1595	1607	1621	1621	1591
1581	1638	1675	1701	1652	1706	1678	1658	1626	1593	1633	1637	1685	1639	1582	1636	1597	1610	1541	1604	1569	1615	1538	1535	1513	1567	1580	1547	1537	1540	1515	1522	1574	1545	1599	1526	1612	1571	1588	1562	1643	1553	1651	1585	1611	1628	1634	1603	1651	1628
1374	1336	1386	1359	1361	1362	1356	1309	1359	1344	1350	1328	1328	1327	1329	1316	1330	1310	1300	1243	1288	1252	1279	1303	1249	1230	1296	1246	1261	1294	1221	1239	1258	1263	1247	1270	1311	1297	1270	1315	1333	1284	1327	1329	1287	1313	1349	1296	1314	1347
1604	1637	1629	1604	1681	1624	1657	1705	1638	1660	1644	1638	1607	1665	1575	1593	1653	1625	1646	1619	1563	1558	1543	1545	1635	1532	1600	1608	1561	1574	1555	1605	1614	1565	1612	1553	1592	1605	1581	1579	1628	1571	1662	1637	1595	1591	1618	1693	1653	1606
1415	1384	1358	1388	1346	1340	1363	1420	1417	1395	1388	1402	1358	1345	1362	1386	1292	1334	1346	1304	1316	1309	1346	1342	1305	1308	1328	1312	1329	1325	1314	1306	1289	1290	1341	1300	1345	1331	1338	1316	1364	1339	1376	1359	1389	1367	1337	1376	1393	1387
1407	1398	1360	1393	1386	1409	1430	1406	1371	1390	1437	1387	1369	1438	1422	1358	1388	1361	1394	1374	1336	1308	1358	1257	1347	1339	1327	1338	1338	1344	1290	1279	1313	1282	1317	1277	1380	1308	1386	1376	1380	1369	1358	1344	1414	1358	1346	1363	1381	1378
2815	2763	2846	2868	2909	2798	2875	2895	2828	2897	2839	2914	2882	2859	2793	2786	2803	2829	2798	2853	2863	2787	2738	2759	2779	2775	2768	2831	2772	2787	2833	2786	2774	2840	2819	2808	2880	2842	2863	2822	2885	2841	2900	2951	2894	2889	2848	2926	2962	2885
1899	1901	1830	1847	1856	1939	1912	1846	1919	1842	1816	1890	1839	1800	1806	1793	1831	1851	1764	1801	1779	1773	1789	1800	1755	1774	1778	1713	1740	1800	1778	1767	1774	1738	1724	1765	1845	1742	1834	1845	1827	1849	1831	1866	1819	1819	1883	1813	1833	1865
1147	1120	1128	1122	1120	1165	1138	1115	1151	1133	1130	1143	1148	1079	1118	1081	1110	1074	1092	1049	1067	1064	1091	1044	1068	1062	1064	1033	1048	1077	1071	1073	1048	1074	1062	1049	1079	1050	1057	1048	1060	1118	1129	1109	1101	1117	1086	1115	1094	1108
1591	1504	1536	1552	1483	1511	1536	1533	1533	1520	1544	1504	1487	1438	1445	1472	1475	1428	1401	1372	1417	1387	1415	1379	1388	1354	1402	1377	1361	1362	1358	1402	1362	1384	1354	1362	1369	1395	1417	1434	1436	1451	1443	1509	1386	1418	1428	1468	1470	1419
1149	1227	1207	1160	1204	1197	1226	1246	1162	1188	1193	1174	1184	1171	1145	1172	1134	1144	1146	1143	1122	1121	1156	1103	1085	1102	1122	1100	1100	1091	1070	1109	1075	1130	1098	1110	1125	1129	1123	1108	1114	1168	1162	1160	1149	1123	1150	1148	1158	1155
1509	1517	1517	1513	1545	1541	1468	1524	1534	1482	1496	1556	1534	1504	1510	1495	1469	1466	1460	1415	1421	1422	1433	1446	1455	1422	1448	1387	1382	1408	1406	1463	1421	1410	1499	1472	1479	1444	1447	1478	1480	1497	1475	1498	1417	1465	1444	1494	1481	1525
2313	2301	2221	2273	2272	2323	2255	2226	2252	2248	2340	2342	2221	2273	2251	2297	2292	2310	2166	2217	2261	2199	2231	2183	2219	2191	2227	2261	2157	2262	2202	2172	2268	2242	2276	2282	2241	2236	2250	2280	2283	2306	2278	2264	2249	2299	2250	2317	2290	2270
1728	1714	1760	1776	1753	1724	1725	1808	1720	1727	1754	1723	1705	1737	1687	1722	1734	1706	1628	1657	1693	1626	1648	1652	1666	1605	1664	1661	1604	1674	1646	1677	1639	1662	1620	1671	1717	1690	1677	1682	1699	1714	1734	1676	1660	1722	1666	1689	1725	1714
1473	1505	1504	1491	1534	1485	1498	1499	1513	1500	1476	1460	1496	1416	1508	1483	1501	1438	1456	1480	1468	1410	1382	1470	1488	1480	1466	1476	1513	1467	1461	1464	1450	1418	1447	1434	1432	1465	1484	1490	1511	1474	1519	1476	1447	1519	1447	1491	1506	1556
1335	1360	1371	1334	1387	1378	1396	1372	1337	1361	1415	1349	1372	1373	1321	1348	1375	1356	1343	1329	1284	1299	1318	1336	1325	1333	1357	1321	1302	1354	1334	1328	1330	1325	1345	1364	1318	1386	1347	1362	1361	1343	1361	1410	1371	1363	1337	1376	1401	1379
1964	1970	1975	1973	1959	1963	1977	1993	1981	1941	1959	1990	1940	1906	1917	1916	1961	1879	1928	1968	1864	1894	1856	1888	1886	1901	1864	1868	1916	1878	1903	1899	1859	1914	1869	1946	1961	1934	1943	1895	1903	1957	1933	1926	1955	2011	1952	1972	1920	1990
1546	1565	1533	1561	1539	1550	1589	1578	1510	1512	1550	1513	1542	1542	1518	1465	1505	1486	1462	1446	1491	1478	1514	1446	1469	1503	1507	1499	1450	1435	1478	1496	1448	1506	1502	1540	1533	1524	1508	1491	1538	1490	1476	1549	1520	1521	1480	1477	1499	1585
2350	2385	2359	2342	2348	2387	2394	2422	2458	2370	2400	2333	2326	2419	2386	2386	2371	2359	2320	2311	2281	2334	2275	2358	2290	2356	2337	2298	2388	2260	2378	2340	2330	2295	2350	2343	2416	2338	2333	2355	2343	2404	2393	2356	2370	2365	2355	2358	2391	2403
1611	1636	1656	1586	1598	1647	1673	1598	1605	1651	1612	1598	1642	1595	1629	1581	1597	1614	1622	1586	1560	1534	1580	1603	1575	1576	1597	1600	1566	1569	1526	1563	1632	1603	1623	1579	1602	1655	1631	1634	1616	1637	1613	1643	1605	1640	1562	1614	1623	1632
1983	1968	2039	1937	2009	1999	1971	1975	2010	2031	1979	2000	1995	1980	1975	1978	1926	1986	1940	1918	1916	1983	1948	1865	1873	1945	1949	1934	1955	1941	1950	1902	1913	1921	1954	1947	1985	1917	1974	1970	1973	2014	1985	2002	1972	1968	2001	2040	2007	2015
1487	1601	1589	1565	1562	1539	1531	1575	1578	1537	1570	1555	1534	1583	1573	1571	1527	1541	1518	1537	1554	1510	1496	1459	1513	1501	1527	1504	1543	1511	1531	1515	1492	1527	1546	1547	1525	1564	1544	1580	1567	1569	1561	1584	1507	1614	1570	1565	1516	1572
1586	1595	1631	1576	1595	1592	1565	1604	1626	1562	1593	1567	1567	1600	1571	1559	1557	1594	1532	1567	1601	1568	1584	1547	1571	1539	1539	1573	1571	1555	1550	1562	1597	1571	1603	1567	1619	1524	1586	1618	1561	1587	1585	1579	1586	1661	1594	1613	1636	1598
2060	2095	2084	2046	2097	2071	2107	2103	2090	2058	2028	2084	2037	2073	1960	1995	2032	2007	2006	2014	1965	2033	2010	1996	1953	1946	1908	1934	1907	1954	1950	1900	1945	1982	1929	1981	1990	1957	2022	1947	1941	2015	2052	2071	2023	2025	1989	2044	2025	2067
2170	2127	2165	2146	2176	2121	2157	2156	2109	2182	2192	2155	2144	2134	2133	2200	2163	2105	2091	2160	2152	2143	2092	2099	2093	2094	2113	2137	2122	2141	2150	2099	2074	2159	2127	2153	2150	2142	2190	2234	2218	2183	2195	2174	2154	2158	2267	2212	2193	2208
1527	1579	1536	1545	1520	1534	1513	1528	1537	1552	1515	1550	1545	1522	1550	1494	1527	1516	1510	1465	1482	1460	1514	1470	1501	1456	1462	1497	1476	1462	1519	1456	1488	1488	1510	1484	1496	1549	1466	1529	1524	1547	1555	1524	1529	1509	1523	1545	1528	1546
2052	2068	2101	2051	2118	2121	2087	2073	2119	2134	2146	2106	2090	2091	2091	2179	2078	2083	2090	2138	2112	2136	2066	2084	2037	2078	2057	2071	2119	2026	2070	2111	2096	2071	2122	2177	2124	2108	2142	2129	2126	2068	2125	2140	2191	2136	2096	2092	2161	2172
1544	1588	1582	1557	1576	1565	1623	1531	1608	1536	1562	1560	1571	1543	1552	1522	1592	1509	1498	1495	1519	1500	1508	1529	1491	1483	1517	1539	1525	1492	1503	1511	1546	1505	1507	1496	1530	1517	1544	1575	1515	1542	1591	1586	1591	1537	1563	1551	1601	1536
1987	2023	2092	2042	2043	1984	2035	2013	2035	2040	2020	1971	1973	1965	2001	1910	1978	1981	1961	1929	1917	1888	1969	1923	1951	1872	1916	1888	1876	2007	1891	1913	1943	1908	1987	1967	1994	1944	1999	1922	1995	2033	1977	1994	1963	1946	1966	2032	1994	2005
1702	1685	1687	1730	1687	1774	1688	1726	1717	1714	1704	1677	1714	1717	1731	1625	1650	1726	1668	1702	1641	1711	1657	1606	1659	1618	1660	1623	1607	1620	1604	1642	1626	1638	1626	1648	1636	1618	1701	1621	1708	1689	1681	1679	1672	1718	1682	1690	1689	1694
2449	2369	2436	2426	2452	2498	2393	2474	2421	2459	2412	2499	2327	2435	2391	2374	2462	2384	2316	2368	2337	2346	2360	2350	2421	2370	2363	2333	2281	2345	2421	2370	2386	2380	2342	2353	2336	2430	2327	2399	2384	2420	2440	2413	2402	2453	2367	2489	2426	2411
1675	1624	1658	1679	1673	1659	1683	1671	1633	1677	1736	1661	1640	1713	1644	1626	1679	1596	1650	1612	1591	1604	1607	1596	1649	1587	1604	1624	1570	1645	1572	1601	1578	1623	1606	1610	1602	1626	1689	1632	1616	1625	1656	1617	1646	1666	1643	1637	1614	1689
1737	1680	1702	1710	1782	1692	1779	1731	1715	1730	1722	1679	1684	1717	1722	1666	1702	1675	1693	1738	1634	1691	1695	1628	1720	1658	1671	1646	1712	1696	1724	1665	1668	1711	1634	1678	1722	1686	1706	1761	1734	1691	1678	1744	1673	1707	1747	1714	1698	1762
1621	1674	1651	1607	1631	1613	1644	1624	1647	1589	1625	1570	1590	1636	1620	1578	1612	1552	1549	1562	1593	1598	1571	1492	1528	1499	1553	1515	1524	1588	1511	1547	1538	1561	1562	1554	1590	1516	1583	1571	1639	1570	1621	1589	1563	1627	1642	1602	1608	1642
1769	1806	1838	1877	1798	1827	1838	1838	1844	1851	1896	1879	1831	1825	1814	1835	1831	1817	1800	1776	1784	1766	1750	1753	1753	1764	1765	1738	1753	1726	1717	1774	1769	1762	1815	1798	1814	1776	1728	1766	1857	1879	1834	1809	1840	1859	1771	1804	1841	1802
1535	1540	1549	1575	1533	1567	1554	1568	1540	1524	1538	1562	1546	1527	1547	1519	1487	1488	1492	1502	1484	1503	1420	1483	1444	1476	1451	1508	1470	1432	1498	1495	1474	1487	1524	1513	1539	1509	1481	1535	1542	1510	1520	1610	1524	1512	1508	1509	1480	1542
1437	1471	1421	1416	1432	1466	1394	1436	1361	1457	1415	1430	1381	1438	1419	1396	1416	1406	1430	1399	1387	1457	1443	1376	1469	1407	1433	1417	1415	1448	1444	1411	1495	1449	1392	1461	1479	1448	1412	1421	1420	1437	1431	1445	1462	1470	1445	1452	1421	1437
1827	1860	1855	1806	1834	1833	1972	1832	1857	1872	1854	1790	1856	1900	1835	1799	1774	1838	1759	1781	1805	1812	1767	1771	1800	1755	1786	1772	1771	1781	1769	1774	1761	1746	1791	1784	1809	1786	1778	1845	1805	1812	1882	1874	1891	1872	1797	1833	1832	1887
1486	1525	1505	1509	1579	1500	1534	1494	1498	1530	1542	1553	1515	1527	1467	1452	1484	1502	1520	1498	1482	1491	1478	1446	1484	1441	1473	1480	1478	1475	1480	1504	1483	1468	1491	1515	1487	1519	1516	1488	1506	1532	1531	1541	1521	1502	1482	1549	1506	1517
1858	1784	1796	1805	1851	1777	1848	1773	1810	1862	1853	1765	1823	1831	1818	1770	1783	1792	1831	1750	1780	1805	1778	1716	1738	1777	1723	1777	1728	1735	1796	1688	1801	1769	1773	1752	1746	1801	1775	1789	1778	1830	1801	1842	1785	1814	1793	1791	1792	1807
2097	2165	2087	2095	2155	2130	2140	2184	2125	2137	2149	2126	2207	2121	2057	2112	2124	2084	2158	2077	2111	2039	2034	2144	2078	2063	2085	2108	2101	2102	2146	2093	2083	2092	2098	2060	2183	2129	2175	2092	2103	2136	2145	2157	2046	2193	2086	2146	2188	2100
1788	1759	1726	1743	1726	1750	1764	1778	1701	1814	1739	1737	1748	1777	1759	1779	1750	1742	1734	1745	1735	1738	1702	1727	1753	1714	1747	1754	1715	1748	1749	1695	1762	1753	1749	1690	1786	1760	1754	1745	1774	1801	1810	1795	1734	1746	1777	1790	1755	1808
1692	1658	1636	1701	1693	1709	1696	1655	1659	1686	1674	1632	1596	1621	1577	1568	1680	1606	1551	1585	1608	1557	1563	1613	1614	1529	1558	1513	1586	1548	1577	1588	1575	1569	1555	1588	1603	1580	1591	1669	1606	1672	1646	1590	1586	1584	1664	1645	1591	1649
1450	1529	1499	1527	1511	1507	1520	1547	1461	1500	1538	1488	1512	1437	1455	1514	1506	1447	1441	1476	1442	1416	1454	1437	1415	1457	1428	1431	1424	1417	1391	1382	1481	1444	1429	1420	1410	1475	1513	1449	1437	1480	1457	1468	1531	1499	1475	1466	1506	1514
1731	1712	1733	1717	1743	1730	1707	1704	1717	1695	1737	1681	1656	1669	1676	1676	1609	1601	1640	1635	1609	1577	1643	1615	1631	1571	1612	1615	1552	1618	1586	1640	1600	1565	1568	1625	1570	1594	1608	1613	1640	1640	1638	1673	1629	1632	1692	1701	1660	1696
1503	1518	1563	1524	1564	1527	1531	1538	1545	1512	1480	1482	1508	1458	1461	1515	1473	1441	1444	1459	1416	1438	1477	1379	1382	1442	1397	1456	1429	1421	1369	1393	1394	1432	1407	1438	1385	1462	1420	1408	1498	1464	1494	1431	1439	1450	1508	1449	1496	1483
1670	1766	1701	1732	1779	1680	1715	1765	1750	1753	1726	1708	1641	1702	1713	1713	1637	1650	1682	1655	1636	1594	1569	1597	1646	1640	1660	1597	1629	1596	1574	1580	1665	1606	1619	1610	1629	1600	1600	1658	1672	1657	1710	1662	1658	1692	1673	1703	1685	1708
1498	1522	1554	1539	1489	1495	1570	1506	1480	1519	1538	1494	1483	1492	1480	1526	1452	1442	1447	1485	1437	1398	1502	1455	1454	1429	1467	1455	1452	1437	1452	1464	1503	1440	1456	1464	1484	1457	1483	1416	1515	1453	1505	1508	1490	1442	1470	1497	1484	1488
2145	2224	2120	2207	2163	2163	2206	2116	2173	2177	2163	2136	2145	2130	2123	2062	2084	2045	2113	2102	2056	2107	2104	2142	2021	2117	2066	2017	2036	2141	2075	2084	2097	2068	2079	2039	2096	2088	2083	2118	2083	2104	2122	2192	2104	2152	2051	2123	2085	2172
1999	2033	2043	2003	2050	2050	2051	2055	2029	2055	2026	2037	1991	1994	2018	1962	1993	1982	1914	1955	1923	1983	1919	1974	1966	1863	1965	1918	1935	1926	1885	1922	1952	1875	1916	1919	1961	1966	1989	1957	2011	2006	1981	2019	1930	2056	1992	1997	1987	2028
1378	1342	1357	1366	1335	1359	1347	1277	1372	1336	1338	1342	1284	1335	1354	1257	1269	1329	1286	1318	1301	1292	1274	1287	1251	1219	1250	1304	1268	1235	1247	1277	1270	1256	1236	1231	1292	1254	1260	1284	1288	1285	1283	1281	1299	1325	1260	1290	1326	1347
1418	1389	1350	1373	1391	1380	1373	1375	1382	1408	1394	1380	1359	1378	1366	1352	1319	1356	1301	1332	1340	1355	1290	1338	1353	1349	1299	1282	1276	1309	1289	1294	1283	1318	1273	1301	1313	1316	1324	1345	1351	1329	1366	1320	1331	1344	1330	1356	1346	1330
1447	1445	1440	1413	1405	1444	1496	1408	1392	1472	1429	1394	1405	1454	1433	1383	1389	1403	1452	1374	1399	1339	1383	1362	1375	1423	1355	1364	1398	1362	1354	1380	1365	1408	1405	1373	1409	1362	1420	1402	1424	1448	1447	1406	1454	1409	1419	1364	1383	1416
1502	1486	1501	1518	1492	1513	1548	1558	1545	1538	1500	1445	1538	1438	1463	1385	1464	1467	1456	1429	1439	1417	1409	1394	1407	1423	1418	1423	1402	1358	1418	1398	1351	1403	1381	1390	1445	1438	1420	1428	1423	1443	1425	1429	1473	1412	1458	1404	1443	1443
2317	2296	2252	2306	2326	2268	2293	2283	2296	2275	2272	2353	2198	2210	2253	2176	2225	2230	2184	2179	2177	2148	2177	2173	2211	2174	2122	2111	2134	2122	2181	2125	2164	2132	2191	2210	2172	2153	2190	2220	2202	2259	2217	2160	2217	2261	2275	2231	2205	2231
1448	1441	1434	1462	1423	1481	1459	1474	1446	1404	1425	1429	1401	1400	1358	1411	1374	1370	1411	1397	1385	1400	1362	1380	1329	1379	1267	1357	1361	1354	1342	1380	1342	1375	1386	1350	1351	1387	1384	1345	1376	1414	1407	1388	1409	1369	1373	1404	1414	1432
1471	1428	1451	1393	1461	1426	1480	1417	1399	1428	1394	1413	1413	1449	1387	1411	1359	1330	1376	1350	1401	1361	1402	1385	1405	1358	1355	1348	1317	1335	1358	1378	1406	1372	1361	1341	1356	1366	1409	1370	1405	1427	1397	1374	1384	1367	1390	1398	1365	1396
2450	2513	2501	2557	2484	2489	2450	2537	2530	2480	2446	2435	2487	2462	2420	2470	2460	2439	2423	2444	2506	2408	2413	2412	2453	2383	2385	2486	2401	2444	2488	2532	2501	2467	2547	2474	2481	2474	2535	2513	2537	2436	2494	2517	2475	2504	2515	2505	2533	2530
1118	1089	1137	1100	1105	1107	1124	1082	1106	1119	1102	1108	1096	1076	1076	1072	1089	1060	1102	1056	1053	1061	1033	1072	1063	1037	1079	1040	1082	1040	1044	1036	1022	1081	1093	1093	1018	1059	1083	1057	1097	1067	1084	1077	1057	1086	1095	1085	1081	1092
1380	1416	1418	1440	1432	1432	1440	1434	1466	1399	1421	1442	1372	1449	1414	1373	1375	1358	1414	1355	1389	1363	1382	1311	1384	1376	1340	1316	1345	1318	1320	1321	1397	1330	1357	1317	1380	1338	1395	1377	1408	1403	1377	1406	1400	1441	1380	1391	1350	1441
1762	1748	1746	1739	1720	1731	1737	1743	1714	1755	1689	1741	1748	1716	1737	1696	1692	1691	1681	1643	1694	1679	1677	1649	1691	1703	1668	1616	1671	1664	1677	1675	1705	1688	1672	1671	1766	1722	1692	1754	1736	1789	1733	1746	1695	1747	1724	1723	1694	1720
1282	1334	1303	1331	1286	1280	1325	1292	1280	1278	1320	1337	1276	1260	1231	1306	1283	1254	1281	1226	1258	1245	1231	1233	1255	1236	1177	1198	1268	1240	1250	1249	1242	1230	1230	1251	1222	1283	1244	1304	1295	1257	1278	1305	1271	1310	1298	1294	1305	1305
1586	1587	1629	1596	1637	1604	1637	1651	1550	1605	1582	1597	1608	1587	1562	1553	1535	1611	1504	1498	1500	1492	1494	1478	1474	1497	1487	1484	1463	1497	1450	1460	1532	1495	1486	1489	1518	1504	1505	1537	1504	1532	1568	1538	1503	1537	1555	1486	1566	1593
1216	1234	1185	1210	1234	1231	1230	1242	1240	1210	1279	1243	1187	1218	1212	1188	1186	1168	1191	1193	1178	1189	1195	1174	1167	1132	1165	1109	1154	1130	1166	1155	1159	1177	1132	1131	1168	1133	1189	1246	1162	1171	1189	1162	1172	1185	1159	1189	1156	1189
1476	1503	1528	1555	1530	1530	1536	1563	1549	1538	1540	1540	1516	1509	1479	1564	1461	1425	1490	1473	1464	1470	1411	1376	1477	1417	1365	1393	1405	1405	1382	1434	1503	1412	1429	1442	1449	1438	1450	1433	1500	1524	1550	1510	1482	1489	1500	1481	1530	1488
1679	1677	1699	1647	1667	1734	1743	1710	1625	1634	1691	1634	1702	1633	1665	1606	1592	1572	1508	1578	1573	1517	1551	1558	1518	1510	1468	1524	1471	1488	1516	1504	1518	1500	1529	1539	1553	1556	1591	1608	1580	1612	1617	1617	1544	1593	1592	1582	1594	1630
1405	1388	1344	1349	1379	1368	1375	1413	1364	1358	1347	1339	1344	1374	1328	1348	1348	1325	1302	1303	1326	1335	1307	1341	1358	1263	1295	1308	1344	1356	1346	1309	1333	1372	1316	1331	1297	1299	1367	1346	1323	1311	1363	1334	1366	1376	1388	1316	1351	1400
1241	1192	1185	1223	1243	1181	1222	1185	1220	1201	1205	1176	1202	1203	1211	1185	1157	1154	1165	1206	1154	1166	1133	1110	1175	1130	1169	1118	1128	1127	1102	1120	1135	1103	1098	1135	1116	1185	1162	1165	1144	1177	1179	1169	1112	1171	1131	1153	1157	1158
1509	1443	1466	1500	1440	1531	1455	1466	1527	1470	1499	1501	1489	1479	1460	1500	1481	1464	1441	1447	1423	1446	1436	1434	1393	1423	1425	1456	1438	1398	1415	1406	1417	1406	1464	1384	1450	1450	1411	1461	1476	1453	1461	1475	1469	1481	1447	1468	1484	1506
1354	1353	1354	1417	1404	1337	1342	1393	1365	1359	1361	1360	1360	1297	1323	1300	1342	1282	1275	1342	1275	1272	1282	1294	1298	1227	1284	1280	1246	1269	1280	1277	1269	1259	1279	1275	1320	1296	1298	1353	1392	1331	1270	1288	1300	1397	1346	1315	1352	1326
1376	1391	1370	1364	1346	1354	1359	1361	1320	1350	1362	1325	1339	1332	1316	1289	1322	1318	1318	1290	1282	1312	1266	1277	1320	1270	1235	1296	1235	1265	1279	1269	1257	1269	1279	1253	1328	1302	1291	1353	1305	1329	1311	1286	1305	1329	1308	1328	1278	1350
1099	1104	1104	1055	1112	1110	1074	1107	1090	1094	1112	1106	1093	1095	1098	1072	1096	1094	1083	1100	1087	1112	1057	1138	1110	1098	1069	1125	1095	1116	1088	1107	1080	1056	1074	1141	1077	1104	1095	1118	1103	1094	1102	1107	1090	1117	1078	1091	1075	1057
1476	1554	1494	1491	1494	1490	1518	1456	1495	1461	1508	1470	1459	1546	1469	1453	1439	1420	1417	1425	1427	1390	1429	1405	1397	1406	1398	1418	1390	1400	1378	1439	1420	1422	1371	1393	1409	1415	1406	1463	1410	1479	1445	1436	1444	1504	1462	1465	1500	1455
1575	1675	1599	1617	1644	1605	1608	1608	1615	1605	1598	1555	1632	1590	1562	1611	1574	1627	1545	1582	1562	1566	1547	1563	1604	1563	1585	1540	1567	1596	1528	1586	1542	1565	1568	1594	1554	1526	1553	1638	1566	1616	1611	1631	1612	1620	1591	1551	1573	1621
1290	1291	1258	1270	1247	1241	1244	1238	1203	1229	1264	1227	1210	1189	1202	1243	1218	1237	1202	1201	1209	1177	1211	1208	1186	1210	1167	1162	1197	1160	1201	1169	1161	1185	1183	1165	1208	1197	1213	1234	1254	1212	1222	1225	1203	1206	1210	1209	1247	1216
9298	9183	9109	9345	9256	9372	9316	9186	9319	9256	9338	9448	9315	9401	9312	9330	9294	9221	9118	9263	9279	9265	9352	9479	9383	9408	9334	9423	9527	9317	9472	9495	9381	9409	9368	9427	9483	9429	9401	9604	9615	9469	9528	9633	9576	9465	9633	9457	9564	9560
1329	1377	1378	1363	1378	1382	1396	1435	1402	1386	1394	1350	1391	1379	1358	1374	1426	1349	1344	1384	1324	1402	1375	1350	1306	1329	1322	1321	1318	1383	1326	1350	1315	1338	1336	1355	1341	1413	1376	1380	1385	1373	1411	1342	1419	1355	1375	1395	1415	1386
1480	1384	1381	1410	1403	1418	1405	1407	1390	1391	1424	1407	1398	1413	1392	1419	1362	1360	1399	1389	1363	1361	1373	1349	1352	1385	1376	1400	1362	1316	1335	1315	1343	1346	1314	1349	1389	1389	1389	1377	1397	1420	1384	1398	1382	1407	1383	1359	1407	1403
1745	1845	1821	1823	1800	1799	1812	1813	1772	1783	1824	1760	1750	1735	1721	1756	1700	1698	1662	1683	1634	1651	1648	1612	1681	1666	1648	1655	1636	1634	1651	1622	1602	1623	1659	1615	1697	1684	1674	1653	1777	1758	1769	1764	1691	1698	1745	1710	1750	1740
1281	1327	1313	1357	1347	1323	1335	1329	1337	1354	1315	1284	1299	1350	1286	1315	1243	1259	1263	1286	1287	1294	1258	1249	1228	1265	1279	1224	1257	1254	1262	1233	1262	1254	1254	1233	1281	1272	1260	1278	1249	1282	1308	1294	1211	1281	1279	1271	1324	1313
1055	1062	1062	1068	1022	1050	1081	1043	1057	1060	1083	1057	1097	1091	1053	982	1021	997	1021	1036	1031	1000	975	1004	966	991	1003	1025	988	994	1013	988	989	1006	1015	1001	1017	1017	1018	1027	1019	1033	1001	1010	1015	1021	1005	1019	1004	1057
1730	1711	1766	1794	1742	1756	1697	1720	1719	1730	1821	1754	1736	1710	1714	1702	1712	1691	1721	1742	1703	1691	1678	1684	1643	1643	1659	1702	1679	1658	1725	1660	1715	1689	1670	1717	1714	1703	1729	1742	1714	1752	1785	1699	1709	1758	1716	1701	1759	1783
1272	1288	1297	1288	1338	1336	1309	1290	1308	1277	1288	1258	1294	1267	1255	1207	1240	1195	1222	1192	1237	1224	1187	1225	1183	1206	1169	1199	1178	1153	1215	1135	1197	1210	1186	1204	1203	1190	1240	1238	1225	1214	1200	1213	1222	1264	1225	1216	1225	1280
1314	1247	1281	1262	1276	1251	1223	1205	1243	1258	1251	1263	1258	1235	1214	1214	1205	1206	1208	1194	1209	1199	1183	1170	1137	1146	1167	1201	1179	1185	1180	1179	1157	1142	1151	1199	1176	1167	1197	1207	1224	1211	1219	1213	1238	1194	1179	1249	1271	1249
1334	1306	1299	1346	1345	1335	1308	1344	1381	1300	1343	1322	1334	1274	1358	1258	1265	1270	1217	1231	1225	1237	1219	1241	1249	1202	1208	1221	1223	1206	1265	1240	1224	1236	1226	1245	1287	1238	1261	1218	1264	1266	1249	1301	1242	1261	1285	1279	1312	1303
1248	1277	1300	1286	1248	1239	1296	1287	1303	1295	1268	1222	1248	1227	1283	1173	1191	1172	1202	1178	1210	1184	1143	1208	1240	1162	1176	1160	1201	1143	1173	1150	1141	1202	1202	1183	1213	1210	1195	1228	1215	1179	1232	1218	1257	1174	1200	1187	1216	1229
987	1039	1046	998	991	992	1023	999	1038	990	982	1021	1001	1006	960	992	993	997	965	993	958	992	951	963	942	950	970	972	947	969	944	970	965	949	955	968	944	961	967	982	957	985	970	988	1006	922	972	970	972	1004
1097	1073	1064	1073	1076	1053	1075	1069	1061	1084	1083	1068	1088	1037	1044	1042	1059	1023	1019	1005	1013	995	1036	1015	997	997	1039	1007	1018	993	1005	1009	987	982	976	985	1056	1004	1015	1059	1020	1044	1066	1040	1014	1019	1052	1064	1053	1040
1329	1293	1340	1286	1283	1298	1323	1296	1271	1279	1289	1301	1273	1250	1222	1209	1225	1242	1208	1191	1238	1205	1194	1201	1147	1193	1185	1175	1198	1167	1159	1236	1157	1206	1221	1224	1223	1184	1195	1231	1258	1241	1266	1213	1201	1206	1237	1223	1272	1227
1144	1145	1173	1120	1171	1140	1159	1173	1190	1139	1147	1124	1117	1154	1145	1109	1099	1111	1088	1116	1082	1093	1098	1084	1143	1096	1089	1095	1062	1076	1080	1022	1065	1079	1086	1044	1082	1089	1105	1141	1123	1091	1129	1107	1105	1093	1122	1136	1140	1097
1429	1387	1403	1426	1445	1417	1416	1406	1409	1343	1424	1417	1406	1463	1409	1332	1346	1329	1358	1357	1336	1377	1339	1309	1347	1281	1299	1369	1312	1291	1319	1288	1287	1362	1311	1360	1325	1337	1385	1374	1336	1360	1375	1342	1382	1360	1345	1405	1394	1446
1029	1063	1081	1076	1061	1040	1077	1061	1095	1037	1096	1033	1053	997	1061	1020	1004	1036	973	997	1014	992	1036	1022	983	994	1037	1005	1003	977	994	1005	994	1021	1031	1026	1036	1028	1011	1003	1027	1024	1059	1063	1037	1024	1051	1051	1056	1008
1459	1446	1437	1400	1394	1429	1420	1450	1380	1417	1410	1440	1385	1396	1397	1389	1371	1344	1345	1354	1346	1319	1372	1340	1333	1337	1324	1324	1327	1292	1332	1329	1319	1316	1327	1291	1350	1291	1367	1359	1367	1390	1363	1360	1369	1396	1359	1365	1381	1431
1204	1206	1204	1144	1228	1222	1233	1186	1156	1216	1213	1185	1186	1164	1173	1149	1114	1118	1170	1123	1096	1129	1151	1114	1113	1096	1105	1084	1112	1118	1129	1126	1114	1104	1070	1105	1115	1122	1110	1078	1134	1107	1133	1212	1178	1146	1146	1156	1140	1139
1156	1134	1208	1163	1161	1198	1174	1133	1178	1169	1138	1186	1137	1152	1134	1153	1095	1123	1125	1073	1122	1066	1075	1130	1112	1068	1084	1067	1060	1056	1098	1059	1104	1084	1084	1036	1107	1079	1110	1099	1131	1133	1136	1130	1074	1114	1113	1130	1113	1124
1166	1226	1172	1194	1223	1175	1214	1217	1193	1178	1212	1183	1221	1150	1206	1164	1166	1189	1174	1178	1178	1146	1192	1174	1194	1189	1187	1133	1156	1212	1181	1161	1182	1157	1170	1200	1199	1209	1186	1227	1186	1235	1166	1185	1188	1170	1206	1191	1194	1195
1017	1011	1038	993	994	1051	981	1051	982	1016	1047	972	1037	1002	961	965	1020	1033	958	1016	1005	1028	1009	1002	995	996	1000	1016	969	998	1005	995	1021	960	1013	1024	1009	995	998	1042	1005	1035	1034	1021	997	1041	1063	1001	1031	1032
967	963	941	953	959	956	973	972	973	957	937	948	978	945	985	966	969	959	913	962	964	959	939	962	976	964	958	947	944	956	958	991	981	927	988	938	961	929	953	979	1019	969	978	980	1006	971	1012	987	1001	1000
1267	1237	1249	1222	1251	1271	1253	1275	1275	1271	1276	1267	1250	1231	1256	1259	1247	1220	1255	1217	1266	1279	1242	1257	1273	1215	1244	1232	1264	1278	1245	1234	1259	1294	1260	1302	1273	1240	1289	1238	1273	1284	1313	1287	1276	1254	1283	1260	1255	1266
2008	1987	1973	2018	1979	2048	1996	2073	2035	2040	2075	2027	2088	1978	2057	2004	2082	2049	2013	2024	1970	2035	1984	2069	2029	2025	2075	2048	2082	1998	2056	2053	2065	2036	2039	2113	2072	2050	2017	2049	2057	2113	2078	2089	2047	2075	2084	2138	2018	2067
563	586	547	572	566	580	591	581	578	580	577	590	576	584	583	569	591	576	592	572	594	561	573	583	575	579	562	590	581	574	571	591	579	587	575	600	578	578	571	565	583	569	577	578	575	590	586	585	575	591
1368	1352	1336	1379	1339	1363	1324	1344	1369	1350	1353	1333	1363	1330	1287	1333	1300	1282	1264	1221	1276	1238	1233	1230	1225	1218	1211	1253	1197	1226	1209	1189	1209	1221	1184	1236	1269	1209	1289	1271	1286	1255	1256	1271	1280	1258	1312	1285	1326	1299
1275	1324	1282	1294	1317	1337	1317	1286	1302	1336	1331	1313	1265	1273	1276	1241	1271	1220	1197	1227	1223	1198	1203	1214	1193	1172	1191	1171	1191	1173	1189	1203	1197	1145	1188	1199	1212	1233	1249	1219	1250	1234	1220	1270	1222	1197	1235	1253	1269	1294
1059	1093	1107	1106	1082	1086	1054	1102	1084	1079	1071	1049	1051	1023	1060	1068	1071	1042	1056	1029	1051	1044	1041	1029	1037	1029	1024	1023	1042	1025	1026	1031	1031	1021	1045	1013	1033	1049	1005	1054	1052	1057	1066	1054	1043	1084	1063	1038	1033	1067
1110	1126	1133	1123	1087	1106	1076	1103	1105	1074	1126	1125	1084	1083	1072	1074	1070	1068	1024	1022	1084	1062	1053	1071	1043	1074	1030	1065	1049	1030	1019	1055	1025	1025	1027	1051	1074	1022	1050	1068	1036	1092	1055	1075	1079	1058	1058	1099	1058	1086
21491	21763	21512	21759	21723	21689	21936	21957	21780	21725	21760	21890	21646	21620	22020	21711	22102	21972	21902	22120	22057	22117	22032	22023	22159	22196	22040	22022	22263	22161	22152	22194	22227	22184	22163	22238	22468	22123	22514	22567	22427	22241	22521	22405	22300	22570	22405	22397	22580	22415
1121	1144	1122	1081	1124	1128	1092	1103	1102	1090	1096	1148	1112	1090	1113	1060	1069	1079	1024	1054	1030	1032	1022	1023	1039	1060	1054	1021	1042	1009	1042	1044	1065	1047	1039	1035	1054	1018	1082	1045	1022	1092	1075	1058	1083	1057	1073	1058	1036	1058
1222	1221	1208	1207	1194	1212	1229	1226	1205	1191	1207	1206	1230	1190	1189	1160	1120	1128	1147	1127	1140	1145	1141	1085	1134	1106	1092	1153	1087	1070	1062	1103	1068	1135	1125	1094	1161	1147	1159	1124	1181	1158	1189	1171	1162	1093	1135	1170	1224	1184
2002	2033	2007	1992	2020	2015	1967	2053	2048	2032	2009	1983	1978	1978	1935	1998	1946	1972	1933	1991	1929	1978	1964	1947	1955	1921	1917	1923	1914	1935	1943	1971	1936	1903	1951	1904	1902	1981	1964	2044	1962	2029	2013	1991	2018	1972	2001	1974	2038	1979
2558	2547	2491	2556	2577	2487	2592	2597	2637	2597	2579	2569	2623	2536	2519	2515	2481	2565	2516	2504	2482	2539	2446	2492	2463	2506	2457	2538	2403	2488	2521	2496	2374	2485	2441	2388	2550	2575	2573	2499	2571	2577	2522	2568	2544	2601	2556	2553	2521	2596
2928	2861	2886	2924	2899	2923	2930	2912	2946	2941	2867	2924	2921	2956	2866	2931	2853	2849	2914	2919	2825	2865	2926	2932	2863	2894	2871	2839	2790	2826	2929	2876	2878	2904	2957	2907	2888	2848	2825	2928	2902	2927	2927	2936	2966	2928	2939	2944	2967	2955
2792	2818	2880	2745	2955	2808	2792	2812	2799	2789	2809	2749	2785	2825	2793	2743	2817	2774	2821	2821	2810	2757	2776	2699	2802	2783	2787	2664	2743	2761	2749	2765	2744	2801	2828	2772	2830	2699	2795	2891	2855	2822	2840	2846	2821	2904	2729	2863	2849	2891
[truncated: 1,950 more columns]
