# Supplementary material for: Rapid identification of lactic acid bacteria at species/subspecies level via ensemble learning of Ramanomes
Source: Front Microbiol. 2024 Apr 8;15:1361180. doi: 10.3389/fmicb.2024.1361180 (PMC11033474; doi:10.3389/fmicb.2024.1361180)
Supplement: Supplementary file 1 [file Data_Sheet_1.zip › Table S2.XLSX]

## Sheet: 001_model_data
402.134	404.521	406.904	409.289	411.674	414.058	416.441	418.824	421.204	423.585	425.966	428.346	430.725	433.104	435.481	437.858	440.235	442.612	444.988	447.363	449.736	452.11	454.483	456.856	459.228	461.599	463.968	466.339	468.708	471.077	473.446	475.812	478.179	480.546	482.912	485.277	487.642	490.004	492.367	494.73	497.093	499.455	501.816	504.174	506.534	508.893	511.252	513.61	515.968	518.322
0.0612282	0.0608242	0.060245	0.0594906	0.0585612	0.0574566	0.0561768	0.0553481	0.0543946	0.0507782	0.0493592	0.0474389	0.0432538	0.0394982	0.0358792	0.035837	0.0332782	0.0320676	0.0309241	0.0283003	0.0260579	0.0251899	0.0243962	0.0221702	0.0212442	0.0190323	0.0190369	0.0207949	0.0204249	0.0211558	0.0213419	0.0225449	0.0223132	0.0246457	0.0233435	0.0224753	0.023857	0.0281387	0.0302275	0.0326639	0.0339172	0.0363096	0.0370608	0.038361	0.0349348	0.0336985	0.0318308	0.0312581	0.0312008	0.0344008
0.0358551	0.0369174	0.0377538	0.0383642	0.0387486	0.0389069	0.0388393	0.0376681	0.0379754	0.037232	0.035853	0.0358091	0.0337478	0.0305877	0.0292958	0.0268869	0.0246914	0.022516	0.0209913	0.019009	0.0170851	0.0160655	0.0154717	0.0152759	0.0134914	0.0142735	0.0147856	0.0141549	0.0139461	0.0126338	0.0112102	0.010578	0.0108845	0.0109946	0.0133871	0.0143237	0.0153875	0.0201059	0.0230354	0.024755	0.026439	0.0249483	0.0237253	0.023506	0.0219293	0.0198413	0.0205208	0.0197385	0.0199551	0.0210853
0.0238385	0.0285454	0.0322304	0.0348934	0.0365343	0.0371532	0.0367501	0.0324269	0.0297021	0.0266191	0.026878	0.0251454	0.0248357	0.0233293	0.0213268	0.0190544	0.0184835	0.0200376	0.0178159	0.016637	0.015316	0.0143692	0.0148931	0.014345	0.0135748	0.0135111	0.0120605	0.00952913	0.00876154	0.00839273	0.00547668	0.0077621	0.00619769	0.00695689	0.00773771	0.00895934	0.00939463	0.010056	0.0110408	0.0117729	0.0123816	0.0119675	0.0135955	0.0173643	0.0172847	0.0194807	0.0188697	0.0182817	0.0174875	0.0189922
0.0505911	0.0504539	0.05041	0.0504596	0.0506026	0.0508391	0.051169	0.0528152	0.0534838	0.0543902	0.0537378	0.0531241	0.0494369	0.0461543	0.04284	0.0389256	0.0348319	0.0331492	0.0308313	0.0301036	0.0278143	0.0261619	0.0242175	0.0226505	0.020131	0.0191124	0.0177577	0.0158909	0.0144168	0.0142392	0.0128972	0.0136445	0.0133896	0.0146807	0.0156733	0.0183921	0.0203294	0.021905	0.0232588	0.0252375	0.0273214	0.0293373	0.0299689	0.0311056	0.0323861	0.033004	0.0337044	0.0343566	0.0328755	0.0334395
0.0399202	0.0402594	0.0405232	0.0407115	0.0408244	0.0408619	0.040824	0.039154	0.0397937	0.0408066	0.0389257	0.0397864	0.039029	0.0374483	0.0369451	0.0357568	0.03413	0.0310844	0.0278827	0.0262008	0.0257305	0.0221311	0.0202521	0.0204334	0.0183611	0.0169585	0.015598	0.0151589	0.0142097	0.0133817	0.0117995	0.0121484	0.0117009	0.0112276	0.0129065	0.0167672	0.0195143	0.0221282	0.0240505	0.0268301	0.0286304	0.0297082	0.0300699	0.0307637	0.0308948	0.0292016	0.0277202	0.0284894	0.0279199	0.0270587
0.0372681	0.0383102	0.039307	0.0402584	0.0411645	0.0420251	0.0428404	0.0432602	0.0455589	0.0451381	0.0454923	0.0435537	0.0427469	0.0396329	0.0380759	0.034554	0.0295754	0.0277706	0.0263707	0.0253946	0.0249238	0.0227386	0.0210529	0.0174721	0.0162566	0.0154256	0.0147182	0.0129256	0.0118349	0.0104993	0.00944034	0.0115303	0.0123208	0.0116953	0.0122378	0.0134807	0.0168471	0.0199219	0.0227751	0.0249274	0.027866	0.0295691	0.0308671	0.0326439	0.0317243	0.0289429	0.0271939	0.0265647	0.0253262	0.0250735
0.032972	0.031994	0.0311481	0.0304343	0.0298527	0.0294031	0.0290856	0.0283112	0.0292663	0.0315552	0.0299629	0.0307717	0.0291794	0.0288757	0.0292661	0.0269215	0.0262408	0.0250591	0.0247534	0.0235998	0.0222679	0.0222378	0.0182872	0.0154469	0.0135445	0.0131389	0.013129	0.0141695	0.0145064	0.0130387	0.0141782	0.0145523	0.0128816	0.0109182	0.0085438	0.00869974	0.0142279	0.0169796	0.0216689	0.0249662	0.0233337	0.022382	0.024345	0.0230459	0.0201015	0.0162715	0.0154163	0.0165623	0.0196609	0.0196379
0.0472761	0.0451338	0.0432549	0.0416396	0.0402877	0.0391993	0.0383744	0.0373479	0.0371813	0.0361379	0.0379866	0.0391197	0.0377905	0.0367806	0.0351572	0.0316039	0.0279132	0.0262686	0.0245778	0.0218618	0.0221372	0.0214028	0.0206234	0.0206661	0.0192114	0.0170046	0.0162556	0.0136914	0.0109813	0.00985656	0.00893893	0.00828024	0.011253	0.0123741	0.0150384	0.0188285	0.0201829	0.0202247	0.0227494	0.0223986	0.02271	0.0222255	0.021042	0.0202531	0.0209751	0.0205582	0.0221983	0.0228326	0.021846	0.0229011
0.0439753	0.0445071	0.0449643	0.045347	0.045655	0.0458885	0.0460475	0.046429	0.0457517	0.0461953	0.0460064	0.0450249	0.0430181	0.041101	0.0396517	0.0365307	0.0335616	0.0297239	0.0288561	0.027024	0.0247932	0.0243018	0.0237321	0.0226184	0.0219229	0.021597	0.0209277	0.0186707	0.0165114	0.015322	0.0144343	0.0130983	0.0125719	0.0128932	0.0150957	0.0165041	0.0190321	0.0210334	0.0228098	0.0248151	0.0262959	0.0265645	0.0272568	0.0273358	0.0284029	0.0280861	0.0282908	0.027699	0.0285734	0.0285488
0.0423094	0.042494	0.0426456	0.0427641	0.0428496	0.0429021	0.0429215	0.0451128	0.0422806	0.042366	0.0440733	0.0427502	0.0401886	0.036649	0.0346858	0.0308854	0.0263877	0.0236776	0.0204993	0.0174631	0.0144012	0.0133502	0.0133382	0.013411	0.0142423	0.0180939	0.0200054	0.0203682	0.019988	0.018047	0.0173485	0.0168118	0.0170374	0.0151491	0.0165635	0.0170869	0.018092	0.0225598	0.023837	0.0246557	0.0255532	0.0254449	0.0276338	0.0289157	0.0317717	0.0301649	0.028295	0.0271222	0.027233	0.0272566
0.0355063	0.0347182	0.0339973	0.0333438	0.0327575	0.0322384	0.0317867	0.0304298	0.0300925	0.0306958	0.0327134	0.0299125	0.0291266	0.0280587	0.025348	0.0252813	0.0227171	0.0220622	0.0210548	0.0205789	0.0194177	0.0183494	0.0183373	0.0157388	0.0148945	0.0145931	0.0130125	0.0128674	0.0117886	0.0126741	0.0110479	0.0136338	0.0123669	0.0123507	0.0123979	0.0124349	0.0123915	0.0139258	0.0141372	0.0154103	0.0179001	0.0206139	0.0207977	0.0214128	0.0188632	0.017708	0.0160322	0.0145522	0.0146456	0.0161786
0.0497431	0.0494325	0.0491556	0.0489125	0.048703	0.0485273	0.0483854	0.0490458	0.0478363	0.0497402	0.047827	0.0465765	0.0460922	0.0424006	0.0412295	0.0367546	0.0337833	0.0291203	0.0258236	0.0266666	0.0273265	0.0278898	0.0260482	0.0252281	0.0231766	0.0203562	0.0201551	0.01525	0.0164726	0.013454	0.0119027	0.0138453	0.0146286	0.0160576	0.0160886	0.0175363	0.0176102	0.0215009	0.0251045	0.027062	0.0310049	0.032851	0.033945	0.0349664	0.0347562	0.0336901	0.033125	0.0310052	0.0283574	0.0281744
0.0373782	0.0363445	0.0355271	0.0349262	0.0345416	0.0343735	0.0344217	0.0349398	0.0349176	0.035137	0.0359428	0.0361242	0.0357477	0.0326646	0.0285798	0.025479	0.0210683	0.0187059	0.01687	0.0154575	0.013441	0.0134115	0.0138339	0.0153178	0.0151632	0.0139932	0.0145265	0.0145481	0.0137931	0.0132117	0.0127049	0.0123934	0.0110555	0.0118106	0.0133459	0.0151064	0.0142945	0.0155144	0.0169934	0.0176319	0.0194091	0.0195612	0.0215456	0.0223135	0.023088	0.0242178	0.0252333	0.0240958	0.022859	0.0243432
0.0390926	0.041125	0.0427988	0.0441141	0.0450709	0.0456691	0.0459088	0.0467113	0.0465089	0.0449651	0.0432938	0.0396961	0.0377879	0.0374187	0.0370087	0.0358405	0.0333504	0.0310465	0.0296298	0.0271085	0.0244367	0.0208532	0.018098	0.0177984	0.0174791	0.0168769	0.0163564	0.0165808	0.0158753	0.0153379	0.0152906	0.0141778	0.0133573	0.0114663	0.0118724	0.0128012	0.0128278	0.0165728	0.0215333	0.0242615	0.0275091	0.0286683	0.0303468	0.0311999	0.0293142	0.0267077	0.0253296	0.023536	0.0241782	0.0275454
0.0491429	0.0471257	0.0453973	0.0439577	0.0428069	0.0419449	0.0413718	0.0418615	0.0430391	0.0432566	0.0421862	0.0404604	0.0397556	0.0379174	0.0355211	0.0321132	0.0289315	0.0271011	0.0232259	0.021933	0.0202974	0.0186293	0.017217	0.0158682	0.0154415	0.0125677	0.0123994	0.0112424	0.0103832	0.00990845	0.00981404	0.0113743	0.0108949	0.0106605	0.0106533	0.0115248	0.0140929	0.0147148	0.0199312	0.0239529	0.0253703	0.0283272	0.032015	0.035085	0.0315029	0.0291312	0.0279657	0.0272075	0.026606	0.0251185
0.0350046	0.0353772	0.0356347	0.0357771	0.0358045	0.0357168	0.035514	0.0361469	0.0361117	0.0361504	0.0347237	0.0334514	0.0300038	0.0263278	0.0246715	0.0241716	0.0228219	0.0211803	0.0209642	0.0202062	0.0185417	0.0195307	0.0194382	0.0182744	0.0154474	0.014205	0.015431	0.0146757	0.0135103	0.0133909	0.0135122	0.0129802	0.0117631	0.0131335	0.0132213	0.0137883	0.0138802	0.0157077	0.0173965	0.0173913	0.0177153	0.0192273	0.019644	0.0198628	0.0190249	0.0178277	0.0182581	0.018051	0.018365	0.0193205
0.0450033	0.0435079	0.0424043	0.0416924	0.0413722	0.0414438	0.0419072	0.0439609	0.0457545	0.0470913	0.0482362	0.0484421	0.0469064	0.0446824	0.0387881	0.0343213	0.0299702	0.0257681	0.0241291	0.0223408	0.0219657	0.0220093	0.0217656	0.0211872	0.0192399	0.0163995	0.0133211	0.0131657	0.0133733	0.0122215	0.0136009	0.0142441	0.0157929	0.0150353	0.0159587	0.0176162	0.0180031	0.0187466	0.0206302	0.0221535	0.0234165	0.0248917	0.0275561	0.0287277	0.0304954	0.0309622	0.0319314	0.0337171	0.0335816	0.0323498
0.0531867	0.0505153	0.0483004	0.0465419	0.0452398	0.0443941	0.0440048	0.0454754	0.0465346	0.0467904	0.0458812	0.045469	0.044118	0.0416346	0.0372033	0.0358945	0.0330146	0.031121	0.0279345	0.0279506	0.0246568	0.0228148	0.0202419	0.0195961	0.0192771	0.0175342	0.0171868	0.0169659	0.0167784	0.0165637	0.0171791	0.0172044	0.0157819	0.0158132	0.0150117	0.0157496	0.0176381	0.018919	0.0218593	0.023734	0.0246686	0.0267268	0.0296345	0.0285794	0.0287256	0.0288845	0.0285515	0.0288915	0.0285198	0.0292618
0.0516115	0.0495145	0.0477284	0.0462533	0.0450891	0.0442358	0.0436935	0.042924	0.0439296	0.0448621	0.0462961	0.0465735	0.0457731	0.0444117	0.0425584	0.0382499	0.0340835	0.0296672	0.0286436	0.0256585	0.02324	0.0199338	0.0197802	0.0178878	0.0175495	0.0170324	0.0173758	0.0167835	0.0150076	0.0160114	0.0169132	0.0167966	0.0156386	0.0142844	0.0154082	0.0164224	0.0170251	0.0195315	0.0214651	0.0234598	0.0259327	0.0280422	0.0299093	0.0309788	0.0312967	0.0294838	0.0280739	0.0277472	0.0244577	0.0259649
0.0325508	0.0333729	0.0339989	0.0344287	0.0346624	0.0346999	0.0345412	0.0339447	0.0332838	0.0323773	0.0319744	0.0307636	0.0298304	0.0291567	0.0308855	0.0298008	0.0289994	0.0284489	0.0260429	0.0258276	0.023664	0.0209928	0.0189834	0.0157804	0.015005	0.012893	0.011067	0.0087584	0.00883819	0.00676637	0.00595109	0.00791267	0.0080985	0.00876665	0.0128189	0.0153016	0.0192231	0.0203127	0.0222661	0.0233189	0.0258862	0.0238011	0.0226905	0.0217733	0.020752	0.0213911	0.0205432	0.019078	0.0198663	0.0205899
0.0444158	0.045557	0.0464311	0.0470382	0.0473782	0.0474512	0.0472571	0.0469466	0.0476937	0.0465463	0.045273	0.0431894	0.0413723	0.0377333	0.0362466	0.0334933	0.0314139	0.0305046	0.029265	0.0256227	0.0242481	0.022232	0.0210216	0.0204036	0.0202921	0.0176757	0.0182956	0.0179645	0.0171399	0.0180645	0.0155762	0.0125011	0.0127482	0.0126782	0.0136299	0.0151933	0.0174881	0.0184836	0.0216445	0.0236615	0.0256427	0.0276888	0.0278401	0.0286042	0.030405	0.031761	0.0308977	0.0304117	0.0297818	0.0290092
0.0636157	0.0606444	0.0580747	0.0559068	0.0541405	0.0527759	0.051813	0.0513888	0.0520797	0.0529354	0.0545282	0.0551966	0.0528342	0.0515963	0.04962	0.049398	0.0451303	0.042996	0.0402211	0.036099	0.0336654	0.0304592	0.028514	0.0252016	0.0217701	0.0215247	0.0217066	0.0225488	0.0228575	0.0237593	0.0230761	0.0216485	0.0217926	0.0216326	0.0215418	0.0217699	0.0235118	0.0252935	0.0285408	0.0310931	0.0322002	0.0338686	0.034225	0.0338544	0.0347833	0.0344543	0.0349643	0.0355551	0.0351246	0.0357521
0.0417203	0.0409463	0.04039	0.0400517	0.0399311	0.0400284	0.0403435	0.0425631	0.0435556	0.0442575	0.0442013	0.0436047	0.0405897	0.0395205	0.0356333	0.0334636	0.0313401	0.0281733	0.0237295	0.0220339	0.0205166	0.0191241	0.0178117	0.0150278	0.0132337	0.0143929	0.0143321	0.0164719	0.0171581	0.0172966	0.0162257	0.0164031	0.0166321	0.0162972	0.0163956	0.0157197	0.0170233	0.0186655	0.0212741	0.0238664	0.0250834	0.0267299	0.0275468	0.0272631	0.0283969	0.0298353	0.0291797	0.0282454	0.0272466	0.0252095
0.0313004	0.0328328	0.033957	0.0346728	0.0349804	0.0348797	0.0343707	0.0323809	0.0315553	0.0308831	0.0292403	0.0262933	0.0239949	0.0199963	0.0203688	0.0191926	0.0189095	0.0178764	0.0155425	0.0148733	0.0132386	0.0131338	0.0108569	0.009655	0.00990386	0.0104239	0.011168	0.010842	0.0106641	0.00909093	0.00881849	0.0120188	0.0119298	0.0122889	0.0115458	0.0137227	0.0144065	0.0176936	0.0185288	0.017982	0.0178597	0.0187465	0.0186726	0.0198303	0.0172453	0.0155008	0.0144302	0.0142996	0.0138216	0.0164421
0.0406985	0.0417172	0.0424523	0.0429038	0.0430718	0.0429563	0.0425573	0.040788	0.0404524	0.0394177	0.0375697	0.0367356	0.0356943	0.0331614	0.0306797	0.0286412	0.0282871	0.0246771	0.0223539	0.0217122	0.0206534	0.0184952	0.0166636	0.0158446	0.0151212	0.0158721	0.0145293	0.0137924	0.0142215	0.0146282	0.0146137	0.0141215	0.0133143	0.0123351	0.013141	0.0152139	0.0171278	0.0201356	0.0213604	0.0236147	0.0262767	0.0274234	0.0254465	0.0259367	0.0254927	0.0236513	0.0238652	0.0236183	0.0229421	0.0244719
0.045179	0.0438514	0.0428084	0.0420501	0.0415764	0.0413874	0.0414831	0.042214	0.043373	0.0440151	0.0437415	0.0425206	0.0413535	0.0398649	0.0382487	0.0343275	0.0292943	0.0249825	0.0230994	0.0217145	0.0201271	0.0195361	0.0172411	0.0163668	0.0156655	0.0174373	0.0162761	0.0148471	0.013702	0.0128643	0.0129375	0.0130736	0.0140702	0.0148257	0.014428	0.0150568	0.0164338	0.0199354	0.0210464	0.0220099	0.0240595	0.0240155	0.0248601	0.0260902	0.0266909	0.0251922	0.0239341	0.0230416	0.0225662	0.0235698
0.0432446	0.0417588	0.0404992	0.0394658	0.0386584	0.0380773	0.0377223	0.0386157	0.0381273	0.0381575	0.0367108	0.0356778	0.0337717	0.0314951	0.0300755	0.0284632	0.0274448	0.0258707	0.0253683	0.0246363	0.0236077	0.0207343	0.0181867	0.0164701	0.0140841	0.0123957	0.010638	0.0100978	0.0105799	0.0106556	0.0112263	0.0108485	0.0119832	0.0121484	0.0135964	0.0147578	0.0150632	0.0156795	0.0150423	0.0163176	0.0176519	0.0185403	0.0189801	0.0211299	0.0221433	0.0239777	0.0248621	0.0266366	0.0276488	0.0282866
0.0454624	0.0439371	0.0424645	0.0410447	0.0396777	0.0383636	0.0371022	0.0366581	0.0357184	0.0338493	0.0318866	0.0306839	0.0301607	0.0282959	0.0298289	0.0267846	0.0259543	0.0234799	0.0233861	0.0222809	0.0206919	0.0192241	0.018601	0.017494	0.0173998	0.0178666	0.018763	0.0145676	0.014261	0.0129635	0.0149541	0.0159917	0.017	0.0202149	0.0220413	0.0246757	0.0258544	0.0281085	0.0275463	0.0269591	0.0263659	0.0235993	0.0220119	0.020629	0.0198669	0.0207356	0.0197744	0.0202626	0.0215735	0.0243367
0.0367779	0.0383502	0.0395052	0.0402429	0.0405633	0.0404664	0.0399523	0.0369792	0.0358923	0.0357622	0.0357292	0.0314188	0.0290165	0.0262691	0.0234711	0.0214848	0.0203977	0.0187192	0.0177072	0.0179161	0.0189627	0.0200639	0.0202315	0.0187743	0.0190239	0.0168534	0.0157586	0.0139725	0.0129309	0.0121807	0.0122174	0.0126851	0.0142093	0.0138472	0.0136793	0.0164993	0.0182172	0.0195434	0.0199455	0.019485	0.020118	0.0210793	0.0214353	0.0228272	0.0241586	0.023416	0.0219149	0.0242652	0.0248549	0.0247654
0.0391906	0.0371184	0.0353134	0.0337756	0.032505	0.0315016	0.0307653	0.0306281	0.0309959	0.0317672	0.030608	0.0302865	0.0289267	0.0264184	0.0233113	0.0215413	0.0182946	0.0160893	0.0144293	0.0130769	0.0127964	0.0129085	0.0110574	0.0125151	0.0144973	0.0152373	0.0167308	0.0162937	0.0156919	0.0160006	0.01479	0.013564	0.0112243	0.00950728	0.00756757	0.00928235	0.0101027	0.0135163	0.0158958	0.0173634	0.0204143	0.0223461	0.0231162	0.0239133	0.0239413	0.0228119	0.0212613	0.0194596	0.0186959	0.0187182
0.0470284	0.0460395	0.0451152	0.0442555	0.0434605	0.04273	0.0420641	0.0426048	0.0407852	0.0387314	0.0377753	0.0370918	0.0350169	0.0330571	0.0311791	0.0281512	0.0277265	0.0249637	0.0238016	0.0245587	0.022881	0.022073	0.0216639	0.0202301	0.0190439	0.0194374	0.0177628	0.0170756	0.0173286	0.0151233	0.0152918	0.0161403	0.0148811	0.0154282	0.0153667	0.0155404	0.0176604	0.0203142	0.0214264	0.0236783	0.0253463	0.0258011	0.0276568	0.0280144	0.0277484	0.027938	0.0269391	0.0271825	0.0286176	0.0292122
0.0371342	0.0375566	0.03793	0.0382543	0.0385296	0.0387557	0.0389329	0.0381885	0.038345	0.0398581	0.0390757	0.0385698	0.0377084	0.0354644	0.0332538	0.0302045	0.0266144	0.0243702	0.0215289	0.020298	0.0190016	0.0187018	0.0189215	0.0201726	0.019909	0.018638	0.0175568	0.0152206	0.0142576	0.0139159	0.0131912	0.0118571	0.0114617	0.0114763	0.0122808	0.0148048	0.0163867	0.0181157	0.0200739	0.0209183	0.0220998	0.0233083	0.021668	0.0209283	0.0197934	0.0197353	0.0171473	0.0162318	0.0165039	0.0189193
0.0352413	0.0350813	0.0347792	0.034335	0.0337488	0.0330205	0.0321501	0.0310537	0.0318102	0.0300525	0.0281943	0.0263628	0.0228603	0.0192561	0.0180858	0.0180129	0.0166404	0.0150249	0.0148629	0.0147212	0.0154607	0.0144185	0.0137324	0.0147489	0.0138833	0.0130837	0.0125955	0.0114397	0.0102964	0.00801364	0.00836821	0.00792786	0.0100714	0.00965754	0.010018	0.0118063	0.013269	0.0154069	0.0163708	0.0174935	0.0179077	0.0167627	0.0168384	0.0164727	0.0169957	0.014605	0.0129264	0.0140669	0.0148258	0.0172173
0.0484828	0.0476147	0.0466969	0.0457294	0.0447122	0.0436454	0.0425288	0.0412757	0.0409114	0.0403417	0.0397344	0.0387806	0.0374535	0.0357289	0.0352625	0.0333498	0.0318708	0.0303206	0.0285904	0.0257094	0.0249418	0.0233429	0.0222434	0.0202979	0.0192197	0.0171478	0.0173919	0.0164557	0.0155206	0.0149774	0.0144596	0.0147822	0.0151623	0.0153462	0.0169035	0.0176201	0.0198429	0.0212599	0.0238838	0.0247954	0.0263445	0.0264835	0.0255614	0.0264302	0.0252819	0.0248543	0.0245552	0.025083	0.0258279	0.0272048
0.0527819	0.0521335	0.0515463	0.0510203	0.0505556	0.0501522	0.04981	0.0492889	0.0504662	0.0512807	0.0497482	0.0480343	0.045772	0.0411627	0.038	0.033541	0.0301786	0.0279342	0.0246517	0.0229726	0.0225607	0.0212846	0.0201813	0.0196389	0.0175752	0.0157342	0.0160076	0.0137855	0.0121372	0.0118286	0.0114399	0.0113421	0.0109124	0.0124721	0.0138652	0.0163568	0.0174485	0.0203375	0.0240093	0.0246329	0.0265417	0.0279019	0.0287464	0.0290925	0.0291	0.0306273	0.0310085	0.0316038	0.0311489	0.0316249
0.0486899	0.047249	0.0460461	0.045081	0.0443539	0.0438647	0.0436134	0.0454338	0.0453937	0.0453871	0.0436282	0.0406237	0.0387563	0.0359488	0.0333601	0.0308422	0.0278788	0.027253	0.0260851	0.0247475	0.0217287	0.0211301	0.0204132	0.0188861	0.0178083	0.0169471	0.0184825	0.0190993	0.0201299	0.0208055	0.017606	0.0169844	0.01545	0.0156755	0.0170558	0.017608	0.0202946	0.0232096	0.027364	0.0284159	0.0303978	0.0300399	0.0275727	0.027362	0.0257457	0.0246395	0.0234994	0.0244167	0.0258027	0.0270286
0.0468413	0.0458259	0.0449172	0.044115	0.0434194	0.0428304	0.042348	0.0421942	0.0422272	0.0415413	0.0415133	0.0400437	0.0397004	0.0372865	0.0363837	0.0349115	0.0325946	0.0297842	0.0264879	0.0257331	0.0239865	0.0212606	0.0199436	0.0178055	0.0158741	0.014507	0.0134699	0.0122657	0.0103973	0.0101621	0.00979336	0.0127709	0.0147851	0.0183416	0.0182748	0.0193952	0.0197167	0.0208254	0.0193437	0.0209054	0.0224083	0.0246197	0.0250468	0.0276651	0.0283483	0.0284792	0.0260607	0.027423	0.0252094	0.0243895
0.0485165	0.0480564	0.0476907	0.0474196	0.0472429	0.0471607	0.0471729	0.0487058	0.0491918	0.0486554	0.0478822	0.0451514	0.0443971	0.0408653	0.0382238	0.0356304	0.0329385	0.0314399	0.0273144	0.0255095	0.0231011	0.0213742	0.019216	0.0179123	0.0168196	0.0156799	0.015797	0.0135833	0.0119672	0.0109017	0.00862382	0.00970426	0.00978118	0.0105294	0.0118795	0.0132731	0.014444	0.0187218	0.0209447	0.021545	0.0240735	0.025252	0.0262224	0.0279477	0.027275	0.025973	0.0259476	0.0248951	0.0247393	0.0272434
0.0466116	0.0470056	0.0472549	0.0473593	0.0473189	0.0471337	0.0468037	0.0467271	0.0446197	0.0444181	0.0442127	0.0415914	0.0388875	0.0355157	0.0326905	0.0297037	0.0269385	0.0227193	0.0214315	0.0203709	0.0199903	0.021057	0.019766	0.0180025	0.0182142	0.0180537	0.0160644	0.0139716	0.0133495	0.0129067	0.0134115	0.0135197	0.0155147	0.0167619	0.017095	0.0181736	0.0180666	0.0190696	0.020278	0.0215839	0.0236513	0.0248749	0.0263424	0.0276603	0.0291798	0.0303683	0.0292496	0.0290125	0.0275775	0.0282301
0.0394479	0.0409605	0.0421159	0.042914	0.0433548	0.0434384	0.0431646	0.0421228	0.0425304	0.0410876	0.040139	0.0381427	0.0354251	0.0324104	0.029752	0.0278547	0.0257718	0.0233317	0.0218157	0.0199783	0.0195641	0.0180042	0.017285	0.017622	0.0164268	0.0145588	0.0144187	0.0139824	0.0128887	0.0115463	0.0118338	0.0115173	0.0112385	0.0127245	0.0134918	0.0155997	0.0166706	0.0177975	0.0211659	0.022969	0.0240516	0.0259367	0.0267449	0.0260782	0.0258548	0.0272097	0.0264507	0.0263216	0.0255367	0.0255496
0.047981	0.0487831	0.0494052	0.0498473	0.0501094	0.0501915	0.0500935	0.0487812	0.0475454	0.0476716	0.0492952	0.0495946	0.0485109	0.0459315	0.043293	0.0405313	0.0375144	0.034793	0.0322713	0.0293114	0.0262493	0.0247734	0.023579	0.0219419	0.0199044	0.0185635	0.0174038	0.0154687	0.0150257	0.0126267	0.0112929	0.0111467	0.0113971	0.0125729	0.01392	0.0161634	0.0175082	0.0200115	0.0213963	0.0235973	0.025614	0.0268316	0.028194	0.0287835	0.0297422	0.0294142	0.0287145	0.0277276	0.0265494	0.0267987
0.0334742	0.0352523	0.0366451	0.0376527	0.038275	0.0385121	0.0383639	0.0384651	0.0370888	0.0347098	0.0348258	0.0324754	0.0323343	0.0304874	0.0301465	0.029231	0.0265215	0.0248741	0.0225257	0.0202058	0.0188556	0.0161767	0.0161837	0.0140165	0.0144132	0.0136955	0.0112668	0.0100253	0.00815813	0.00621754	0.00559491	0.00727481	0.00863379	0.00960175	0.0117092	0.0144198	0.015863	0.0177002	0.0180575	0.0191603	0.0190712	0.0177233	0.0181573	0.0182173	0.0171277	0.0163428	0.0166845	0.0187774	0.019708	0.0218534
0.0566565	0.0556736	0.0547326	0.0538335	0.0529763	0.0521611	0.0513879	0.0517129	0.0511852	0.0506307	0.0505252	0.0491893	0.0458058	0.0428728	0.0401153	0.0386736	0.0365493	0.0345484	0.0324329	0.0297575	0.0268523	0.0245893	0.0227805	0.0210444	0.0195483	0.0184751	0.0179236	0.0174709	0.0171057	0.016205	0.0172259	0.0178296	0.0180279	0.0177999	0.0195798	0.0210977	0.0220184	0.0233997	0.0256334	0.0276595	0.0298963	0.0307366	0.0323408	0.0319351	0.0308205	0.0303003	0.0302689	0.0295597	0.0293021	0.0310834
0.0402886	0.0397679	0.0392923	0.0388618	0.0384763	0.0381358	0.0378404	0.0396563	0.0387526	0.0380732	0.0370432	0.0353112	0.0346153	0.0318762	0.0300588	0.0274574	0.0238852	0.0222686	0.0199031	0.0184756	0.0174475	0.0165292	0.0164461	0.0158536	0.0157341	0.0161297	0.0166338	0.0158878	0.015679	0.0149035	0.0141512	0.0144304	0.0136719	0.012015	0.0107726	0.0105592	0.0121587	0.0146668	0.0173383	0.0192713	0.0221409	0.0234741	0.0247054	0.0250778	0.0243787	0.0234105	0.02333	0.0245703	0.0246527	0.0246307
0.0494236	0.0480263	0.0468514	0.0458988	0.0451686	0.0446607	0.0443753	0.0456718	0.0459814	0.0459387	0.0453308	0.0435199	0.0434388	0.0438488	0.0418425	0.0404798	0.0403303	0.0371579	0.035502	0.0321695	0.0271428	0.0239404	0.022404	0.019922	0.0192436	0.0178429	0.0175653	0.0171261	0.0173424	0.0167579	0.0157871	0.0151978	0.0161931	0.0177756	0.0179891	0.0166221	0.0174611	0.0206185	0.0239606	0.0257679	0.0266738	0.0285057	0.029815	0.0322751	0.0326515	0.0343962	0.0325612	0.0320264	0.0335702	0.0369824
0.0351339	0.0362775	0.0371797	0.0378403	0.0382595	0.0384372	0.0383733	0.0368548	0.037049	0.0362772	0.0368461	0.0356498	0.0336059	0.0327146	0.0302137	0.0275025	0.0246319	0.0200062	0.0171417	0.0133013	0.0109246	0.00938432	0.00914597	0.0080051	0.00778898	0.00805572	0.00802859	0.00718728	0.00675537	0.00572585	0.00569199	0.00555094	0.0086461	0.0110951	0.0117427	0.0141241	0.016768	0.0176193	0.0194998	0.019732	0.0210855	0.0219509	0.0215589	0.0243283	0.0258191	0.0254724	0.0248479	0.0264089	0.0251304	0.0245772
0.0506015	0.0512261	0.0517096	0.0520521	0.0522536	0.0523141	0.0522336	0.0505881	0.05032	0.0507117	0.0502043	0.0487316	0.0466339	0.0455829	0.0426328	0.0391348	0.0363085	0.0326897	0.0298578	0.0267149	0.0247645	0.0223204	0.0207263	0.019581	0.018803	0.0176346	0.0183521	0.0181498	0.0185191	0.017425	0.0156057	0.0154504	0.0154537	0.0155393	0.0176411	0.0191612	0.0213484	0.0244713	0.0289212	0.0310652	0.033573	0.0345651	0.0356199	0.0362363	0.0360251	0.0351743	0.0338557	0.0320453	0.0320118	0.0316898
0.0537394	0.052701	0.0517342	0.0508388	0.0500148	0.0492624	0.0485814	0.0480146	0.0484365	0.0473713	0.0464466	0.0452428	0.0447417	0.0445515	0.0416571	0.0396279	0.0365989	0.0342366	0.0324812	0.029435	0.0253322	0.0224224	0.0204474	0.0184224	0.0184774	0.0176303	0.0159966	0.0148223	0.0149963	0.0138166	0.0130544	0.0135169	0.0120416	0.0134216	0.0148523	0.0152003	0.0181375	0.0198973	0.0229585	0.0252181	0.0266441	0.0273482	0.0291722	0.0312621	0.0303474	0.0305647	0.0314484	0.0302445	0.0309351	0.0306165
0.0426606	0.0438392	0.0446918	0.0452184	0.045419	0.0452935	0.044842	0.0437969	0.0425046	0.0430614	0.0410876	0.0395089	0.0372547	0.0342599	0.0329899	0.0309485	0.0289059	0.0278782	0.0262519	0.0241866	0.0229174	0.022759	0.022494	0.021512	0.0202744	0.0194826	0.020463	0.0191114	0.0191958	0.0195936	0.0180783	0.0163002	0.015874	0.0162274	0.0171945	0.0175876	0.0182455	0.0202353	0.0225147	0.0235374	0.0243244	0.0245492	0.0219616	0.0205603	0.0204588	0.0191184	0.0202206	0.0208386	0.0214278	0.0231334
0.0574311	0.0568311	0.0562419	0.0556632	0.0550953	0.054538	0.0539913	0.0532804	0.0547987	0.0538418	0.0515287	0.0523077	0.0523513	0.0504901	0.047175	0.0450278	0.0417215	0.0383623	0.0365833	0.0330346	0.0298207	0.0259138	0.0233255	0.0221731	0.0197108	0.0170036	0.016295	0.0153866	0.015015	0.0174379	0.0179146	0.0192707	0.0192254	0.0200904	0.0206923	0.021021	0.0218053	0.0237032	0.0267007	0.028437	0.0309844	0.0346363	0.0357522	0.0378811	0.0386021	0.0377656	0.0377246	0.0371255	0.0375111	0.038056
0.0370775	0.0385772	0.0399606	0.0412276	0.0423783	0.0434126	0.0443307	0.0450126	0.0454935	0.0468613	0.0462498	0.0458965	0.0428579	0.0406108	0.037923	0.0326427	0.0303954	0.0269802	0.0248041	0.0225366	0.0208238	0.0183038	0.016203	0.0159985	0.0151751	0.0154539	0.0164384	0.016148	0.017724	0.0178539	0.0171408	0.0164775	0.0188956	0.0153971	0.0148716	0.0164078	0.0172422	0.0180778	0.0197887	0.0201988	0.0227819	0.0243223	0.0249741	0.028054	0.0280934	0.0260534	0.0253463	0.0251651	0.0240167	0.0231718
0.0459019	0.0459692	0.0459993	0.0459922	0.045948	0.0458666	0.0457481	0.045653	0.0458912	0.044795	0.044814	0.0446419	0.0438409	0.0419302	0.0407188	0.0382091	0.0363299	0.034668	0.031938	0.0297606	0.0267088	0.0236324	0.0220508	0.0216994	0.0204554	0.020409	0.0192391	0.0186724	0.0181381	0.0177169	0.0166061	0.0158766	0.0139763	0.0133296	0.0131131	0.0143205	0.0164861	0.0195547	0.0209905	0.0235947	0.0257275	0.0279416	0.0300158	0.0306075	0.0298201	0.0310979	0.0296556	0.0291461	0.0291652	0.0306489
0.0490819	0.0501493	0.0509897	0.051603	0.0519892	0.0521484	0.0520804	0.0518614	0.0519189	0.0514418	0.0492707	0.0480586	0.0450316	0.0429834	0.0408839	0.0384055	0.0359586	0.0345296	0.0317201	0.029568	0.0262824	0.0235738	0.0214726	0.0191318	0.017027	0.0168863	0.0160551	0.0143451	0.0137749	0.0127635	0.0119741	0.0112454	0.0115661	0.0128381	0.0147086	0.0156089	0.0179362	0.0215992	0.0251442	0.027045	0.029283	0.0308053	0.031894	0.03283	0.0341052	0.0334269	0.0338064	0.0333124	0.033898	0.0352746
0.0542141	0.0549324	0.0553567	0.0554869	0.0553231	0.0548652	0.0541133	0.0523221	0.0505253	0.0496471	0.0465166	0.0476801	0.046403	0.0434883	0.0407467	0.0388934	0.0363511	0.0348056	0.031012	0.0285066	0.0277666	0.0263719	0.0261913	0.0269963	0.0257979	0.0244537	0.0235162	0.0221345	0.0193666	0.0182939	0.0153372	0.0152568	0.0162912	0.0180184	0.0194785	0.0211859	0.0236424	0.0253547	0.027537	0.0301548	0.0317273	0.0346373	0.0352246	0.0353551	0.0347001	0.0348216	0.034636	0.0345339	0.0334551	0.0336201
0.0498374	0.0483172	0.0470236	0.0459567	0.0451164	0.0445028	0.0441158	0.0451539	0.0454363	0.0458042	0.045553	0.0448657	0.0436049	0.0416738	0.0397405	0.037157	0.0335405	0.0316137	0.0290145	0.0267291	0.0246956	0.024507	0.0224122	0.0194652	0.0183299	0.0174075	0.016476	0.0159971	0.0140713	0.0135166	0.0131681	0.0133253	0.0144819	0.0148662	0.01541	0.0168123	0.0181877	0.0200699	0.0229848	0.0250606	0.0265093	0.028002	0.0283861	0.0293124	0.0296093	0.0288297	0.0297749	0.030013	0.028906	0.0298079
0.0434062	0.0450143	0.0462959	0.0472511	0.0478797	0.0481819	0.0481575	0.0475088	0.0467247	0.0460643	0.0457722	0.0449649	0.0438537	0.0429869	0.0420457	0.0398759	0.0369895	0.0330313	0.0293769	0.0250966	0.0215543	0.0202461	0.0184341	0.0163957	0.0155891	0.0181328	0.0216538	0.0221	0.0230019	0.023215	0.0226369	0.0228497	0.0198489	0.0184776	0.0186534	0.0178299	0.0181802	0.0218328	0.0251532	0.0276212	0.0283155	0.0299408	0.0292822	0.0298913	0.0274552	0.0282172	0.029073	0.02904	0.0284666	0.0307792
0.0514242	0.0494819	0.0479257	0.0467555	0.0459712	0.045573	0.0455607	0.0473995	0.0483565	0.0490094	0.0483643	0.0469903	0.0457224	0.0433413	0.0412687	0.0382401	0.0343224	0.0306069	0.0286926	0.0270198	0.0256205	0.0223804	0.0191082	0.0168996	0.0163787	0.0170551	0.0176587	0.0174575	0.0171688	0.0154729	0.016489	0.014749	0.0146415	0.0141568	0.0147269	0.0165189	0.0181797	0.0216955	0.0234853	0.0264477	0.0269259	0.027283	0.0279498	0.0275322	0.0267999	0.0279007	0.0290259	0.0308592	0.0323182	0.0353687
0.0482422	0.0478449	0.0474546	0.0470712	0.0466948	0.0463254	0.0459629	0.0454116	0.0458264	0.0450368	0.043791	0.0420874	0.0416345	0.0410479	0.0396503	0.0384995	0.0356314	0.0328782	0.0309093	0.0290124	0.0271386	0.0239332	0.0208032	0.0183606	0.0184247	0.0167106	0.0145506	0.0136892	0.0111885	0.00977979	0.00955487	0.00928004	0.00883183	0.00993256	0.01304	0.0166462	0.0206413	0.0232516	0.0258197	0.0290031	0.0294445	0.0303819	0.0314108	0.0305379	0.029663	0.0290525	0.0295657	0.0306966	0.0312553	0.0308439
0.0406859	0.0408214	0.0409302	0.0410124	0.041068	0.0410969	0.0410992	0.0410618	0.0408419	0.0407016	0.0406024	0.0405751	0.0410938	0.040613	0.0391636	0.0369345	0.0349944	0.0314678	0.0267799	0.025243	0.0225884	0.0192195	0.0187767	0.0180242	0.0162774	0.0162068	0.0162388	0.0153124	0.0146813	0.0127488	0.0125542	0.0139663	0.0127668	0.0122338	0.0146588	0.0142782	0.0164177	0.0196513	0.0200793	0.0208372	0.021298	0.0215955	0.0242151	0.0241022	0.0240173	0.0242403	0.0258233	0.0267625	0.0281495	0.0281926
0.0445615	0.0465046	0.0480739	0.0492695	0.0500912	0.0505391	0.0506132	0.0491067	0.0482761	0.0482514	0.0479261	0.0464703	0.0444725	0.0413357	0.0391869	0.038095	0.0357527	0.033931	0.0309408	0.0299644	0.0279364	0.0246933	0.0220004	0.0184155	0.0151593	0.014226	0.0124923	0.0130433	0.0122577	0.0132121	0.0129878	0.0155111	0.0158524	0.0174354	0.0185524	0.0193149	0.0202113	0.0236294	0.0234343	0.0264171	0.0277809	0.0305529	0.0311836	0.0352604	0.0358593	0.0360275	0.0347317	0.0348934	0.0350167	0.0353992
0.0371358	0.0380976	0.038817	0.0392939	0.0395283	0.0395202	0.0392697	0.0397215	0.0372129	0.0367928	0.034202	0.0317147	0.0311516	0.0304009	0.031076	0.0312132	0.0306982	0.0283215	0.0265647	0.0238877	0.0199081	0.0164323	0.0138319	0.0122177	0.0134245	0.0125014	0.0154571	0.0153111	0.0162994	0.0144057	0.0137858	0.011806	0.0104872	0.00945762	0.0114313	0.0125096	0.0120387	0.0140939	0.0178034	0.0186969	0.0224184	0.0222537	0.0243186	0.0243357	0.0238147	0.0245512	0.0249695	0.0268025	0.0254157	0.0273249
0.0354474	0.0347991	0.0341556	0.0335169	0.032883	0.0322539	0.0316296	0.0307791	0.03007	0.0300858	0.0293319	0.0268259	0.0257598	0.0238541	0.0235787	0.0216855	0.0195124	0.0176737	0.0164451	0.0168678	0.0170036	0.0169629	0.0160532	0.013923	0.011888	0.0109332	0.00895249	0.0075035	0.00719775	0.0071214	0.00801893	0.00963005	0.0105441	0.0119563	0.0127749	0.0138327	0.0133733	0.0147386	0.015544	0.0171511	0.0199685	0.0218817	0.0199364	0.0202426	0.0184984	0.0183339	0.0185807	0.0186677	0.0165922	0.0155983
0.0528293	0.0525215	0.0522404	0.0519859	0.0517581	0.0515569	0.0513825	0.0527851	0.0524047	0.0516981	0.0507732	0.0489067	0.0457684	0.0420452	0.0393491	0.0376299	0.0361829	0.0334128	0.0322477	0.0300279	0.0258659	0.023528	0.0215536	0.0190493	0.018319	0.0172563	0.0167212	0.0170971	0.01746	0.0165176	0.0156879	0.0150723	0.0147985	0.0159093	0.0181876	0.0199593	0.022643	0.0242245	0.0255237	0.0268334	0.0289792	0.0296651	0.0312776	0.0313721	0.0328796	0.0344408	0.0356261	0.0358665	0.0342843	0.0346428
0.0469794	0.0446602	0.0426231	0.0408683	0.0393958	0.0382054	0.0372972	0.0351607	0.0354196	0.0356191	0.0369511	0.0368095	0.0374382	0.0379142	0.0369489	0.0350149	0.0316506	0.0285536	0.0236386	0.021114	0.0196301	0.0184879	0.0179098	0.016904	0.0164147	0.0157184	0.0147148	0.0130597	0.0121263	0.0111062	0.00881439	0.00834789	0.00861411	0.00907864	0.00968973	0.0104821	0.0126392	0.0156154	0.0184286	0.0210124	0.0224272	0.0253626	0.0260651	0.0278701	0.0286865	0.0289488	0.0275643	0.0261879	0.0252252	0.0244945
0.0352321	0.0366125	0.0377505	0.038646	0.0392989	0.0397094	0.0398773	0.0393524	0.0383906	0.0371313	0.0350309	0.0342445	0.0321217	0.0295586	0.0290542	0.027516	0.0263287	0.0242814	0.0233726	0.0243762	0.0202838	0.0190067	0.0166994	0.0137246	0.0135773	0.0120281	0.0117498	0.0123949	0.0124982	0.0120131	0.01289	0.0156861	0.0140535	0.0151294	0.0143322	0.0126715	0.013924	0.0134719	0.0136853	0.0153929	0.0173291	0.0197414	0.0213847	0.0241268	0.0234839	0.0250576	0.0261786	0.0257395	0.0254032	0.0275673
0.0308844	0.0317107	0.0324845	0.0332057	0.0338743	0.0344904	0.0350539	0.0360996	0.0364805	0.0388822	0.0386658	0.0375751	0.0334094	0.0317165	0.0311141	0.0296603	0.0284161	0.0267874	0.024281	0.0243893	0.0205779	0.0205261	0.0183626	0.016199	0.0116201	0.00969062	0.0084489	0.00751062	0.00785732	0.0089314	0.00975626	0.0125227	0.0132169	0.0151137	0.0160221	0.0190948	0.0171853	0.017407	0.018676	0.0190657	0.0223684	0.022177	0.0216604	0.0229698	0.0225913	0.0207016	0.0222973	0.0219628	0.0193283	0.0199649
0.032806	0.0354742	0.0374838	0.0388348	0.0395271	0.0395607	0.0389357	0.0373896	0.0366123	0.0322477	0.0283159	0.0265502	0.025515	0.0249587	0.022752	0.0237968	0.0231672	0.0221286	0.0247042	0.0242431	0.0243947	0.0206169	0.0209673	0.019497	0.0184897	0.0180441	0.0165607	0.0164953	0.0145804	0.013364	0.0153417	0.0151134	0.0141767	0.0126733	0.0145198	0.013963	0.0150102	0.0150721	0.0172059	0.0188541	0.0181356	0.0183064	0.0193953	0.0190373	0.0189527	0.0181374	0.0177213	0.0175245	0.0180181	0.0187581
0.0576979	0.0539044	0.0506514	0.0479389	0.0457669	0.0441355	0.0430445	0.0433475	0.0434894	0.0435337	0.0437187	0.042415	0.0412989	0.0385598	0.0357357	0.0321951	0.0284288	0.0287516	0.0269404	0.0263527	0.0247835	0.0236986	0.0219212	0.018702	0.0178437	0.0172465	0.015669	0.0148826	0.0144003	0.0136985	0.0124715	0.0130589	0.0136093	0.0142216	0.0138498	0.015575	0.019297	0.0220551	0.0249486	0.0262391	0.0270145	0.0262376	0.0263138	0.0272442	0.025831	0.0256158	0.0250832	0.0285609	0.0305458	0.0311697
0.0422681	0.0425951	0.0428025	0.0428904	0.0428589	0.0427079	0.0424373	0.0418593	0.0405824	0.0407852	0.0403465	0.0397236	0.0382692	0.03785	0.0359617	0.0323695	0.0303233	0.0281921	0.02637	0.0237484	0.0215274	0.0202079	0.020064	0.0178349	0.0160394	0.016131	0.0149085	0.0134461	0.013084	0.0138291	0.0138898	0.012649	0.0146852	0.0164697	0.0190036	0.0193499	0.0214437	0.0232449	0.0238615	0.0241377	0.0245071	0.0263161	0.0254285	0.0240347	0.0254801	0.0252253	0.0255676	0.024501	0.0250356	0.0242481
0.0330417	0.0352542	0.0370175	0.0383318	0.039197	0.0396131	0.0395802	0.0387512	0.0382816	0.0356023	0.035707	0.0320581	0.0288775	0.0264172	0.0263872	0.0253961	0.0239754	0.0228812	0.0209606	0.0197574	0.0193189	0.0180053	0.0178903	0.0177323	0.0177832	0.016992	0.0174881	0.0163029	0.0159695	0.0159755	0.0156548	0.0146008	0.0145146	0.015057	0.0174539	0.0197216	0.0194987	0.0199101	0.0196581	0.0197211	0.0203194	0.0190141	0.0210025	0.0212378	0.0210789	0.0234503	0.0220764	0.0224093	0.0222421	0.0224326
0.042719	0.0411723	0.0395986	0.0379981	0.0363708	0.0347165	0.0330354	0.0294824	0.0303592	0.0278787	0.025803	0.0250984	0.0252231	0.0247861	0.0223674	0.0207162	0.0221788	0.0230022	0.0192055	0.0186643	0.0206574	0.0188201	0.0161887	0.0152004	0.0138095	0.0127061	0.0139844	0.0137764	0.016461	0.0163811	0.0159095	0.0172978	0.0169167	0.0150138	0.0145527	0.0158298	0.017538	0.0193366	0.0214712	0.0197	0.0231456	0.0233268	0.0230941	0.0221624	0.0203502	0.0178145	0.0195624	0.0197354	0.0202332	0.0196471
0.0476153	0.0458775	0.0443145	0.0429264	0.0417131	0.0406745	0.0398108	0.0399237	0.0394346	0.0385892	0.0375203	0.0385382	0.0371018	0.0364489	0.0341671	0.030303	0.0298115	0.0273791	0.0250639	0.0227951	0.0212145	0.0181976	0.0154749	0.0160207	0.0155993	0.0161958	0.0126738	0.0125131	0.012536	0.013964	0.0149404	0.0163194	0.0148899	0.0162685	0.0166533	0.0199612	0.0216867	0.0244874	0.0238201	0.0265783	0.0272848	0.0276768	0.0244835	0.0227881	0.019966	0.0218195	0.0203666	0.0221045	0.0242492	0.0278563
0.0537604	0.0526583	0.0517557	0.0510527	0.0505491	0.0502452	0.0501407	0.0511807	0.0517599	0.0526076	0.0523319	0.0522028	0.0513875	0.0486985	0.0445375	0.0426541	0.0409012	0.0377587	0.0341973	0.0321227	0.0283123	0.0268226	0.0250408	0.0220911	0.0205221	0.0189013	0.0173431	0.0184011	0.0167527	0.0158123	0.0139738	0.0145679	0.0142256	0.0154967	0.0158979	0.0167411	0.0192555	0.0206919	0.0239214	0.0259645	0.0276696	0.029053	0.028752	0.0295138	0.0293748	0.0303242	0.0309962	0.0309261	0.0308075	0.0301059
0.0455061	0.0456906	0.0458389	0.0459508	0.0460265	0.0460658	0.0460689	0.0469999	0.0465482	0.0441988	0.0428405	0.0423482	0.0407023	0.039545	0.0352166	0.0340433	0.0303232	0.0273191	0.0258652	0.0259157	0.0260013	0.0249581	0.0252358	0.0245063	0.0209107	0.0192992	0.0188462	0.0168428	0.0153984	0.0136751	0.0126412	0.012542	0.013707	0.0143322	0.0155269	0.017305	0.0182717	0.0206032	0.0244583	0.0270185	0.0303933	0.0328242	0.0328404	0.0328156	0.0329016	0.0314864	0.0304659	0.0283868	0.0251292	0.025873
0.0404221	0.0412821	0.0420137	0.0426168	0.0430915	0.0434377	0.0436554	0.043817	0.0442871	0.0437037	0.0422402	0.0411046	0.0388672	0.03494	0.0313998	0.0302364	0.0286433	0.0262115	0.0253716	0.0245261	0.0240317	0.0216119	0.0212881	0.0195733	0.0170169	0.0145142	0.0137933	0.0137773	0.0128744	0.0128526	0.013522	0.0142698	0.0157348	0.0167149	0.0189438	0.0194126	0.0207735	0.022057	0.02335	0.0235259	0.0226108	0.0241908	0.0239651	0.0227586	0.02225	0.0206766	0.0189706	0.0182407	0.0189109	0.0207789
0.0554045	0.0527609	0.0505147	0.0486661	0.0472149	0.0461612	0.045505	0.0461416	0.0456213	0.0451852	0.0438408	0.0434766	0.0416924	0.042037	0.0420816	0.0403836	0.0371278	0.0329411	0.0286742	0.0284718	0.0272317	0.0242858	0.0213337	0.0213878	0.0209835	0.0223444	0.0208528	0.0184342	0.0169505	0.0154995	0.0152525	0.0151307	0.0152306	0.0149563	0.0167737	0.0185785	0.0219017	0.0238662	0.0246448	0.0279713	0.0307097	0.0328211	0.0349444	0.0345337	0.0367159	0.0382936	0.0364557	0.0326651	0.0310893	0.0312845
0.0477479	0.0485692	0.0492247	0.0497143	0.0500379	0.0501956	0.0501874	0.0497593	0.0501625	0.0485528	0.0482591	0.0469304	0.0460007	0.0436869	0.0416375	0.037276	0.0335327	0.0300871	0.0278754	0.0261008	0.0250598	0.023759	0.0239518	0.0221815	0.0221466	0.0217589	0.0210626	0.0189463	0.0181591	0.0167298	0.0164794	0.0164862	0.0168989	0.0169028	0.0170506	0.0183512	0.0195621	0.0222927	0.0244655	0.0267596	0.0287138	0.0296744	0.0311289	0.0324235	0.032716	0.033082	0.0319837	0.0322643	0.0302243	0.0302765
0.0361016	0.0366057	0.0370547	0.0374485	0.0377871	0.0380706	0.038299	0.040138	0.0401398	0.0393097	0.0371286	0.0350087	0.0341412	0.0319136	0.0298221	0.0267207	0.0231195	0.0214184	0.0191906	0.0192758	0.0184018	0.0178001	0.0165639	0.0172173	0.0178946	0.017861	0.0178573	0.0163513	0.0143634	0.0135275	0.0120974	0.0114601	0.0105414	0.00989031	0.0106828	0.0113031	0.0132339	0.0149101	0.016577	0.0191535	0.0212614	0.0227077	0.022743	0.0239195	0.022877	0.0227589	0.0219552	0.020822	0.0202691	0.020211
0.0530247	0.0544251	0.0554857	0.0562066	0.0565878	0.0566293	0.056331	0.0557727	0.0543189	0.0530603	0.0509854	0.0495932	0.0474919	0.045524	0.0416151	0.0390249	0.0370619	0.0330747	0.0302891	0.0280449	0.0260148	0.0248297	0.0236445	0.0238359	0.022556	0.0207381	0.0186102	0.0169179	0.015141	0.0124382	0.0113436	0.0111544	0.0112245	0.0138172	0.0146223	0.0174689	0.0189083	0.0209696	0.0236957	0.0257816	0.0292514	0.0310935	0.0332137	0.0347011	0.0350521	0.0361673	0.0340953	0.0334727	0.0320662	0.0311127
0.052957	0.053324	0.0535708	0.0536974	0.0537037	0.0535898	0.0533557	0.053794	0.0526094	0.0531376	0.0520284	0.0498571	0.0487251	0.0449272	0.0423531	0.0390333	0.0355709	0.03388	0.0326134	0.0291686	0.0272593	0.0268423	0.0251533	0.0245226	0.0227662	0.0195114	0.0177547	0.0148555	0.0130002	0.0123158	0.0113135	0.0121558	0.0130254	0.0151558	0.0170917	0.0192228	0.020566	0.0229722	0.0263706	0.0269111	0.0282411	0.030513	0.0330314	0.0352522	0.0336777	0.033685	0.0339568	0.033491	0.0328761	0.0334187
0.0538121	0.0539676	0.0539879	0.0538733	0.0536235	0.0532387	0.0527188	0.0526422	0.0528772	0.0507194	0.0515774	0.0470839	0.0448067	0.0418441	0.039323	0.0382367	0.0359682	0.0356883	0.0352676	0.0324702	0.0287968	0.0258389	0.0210472	0.0168197	0.0152946	0.0152114	0.0163529	0.0191944	0.0208394	0.0217453	0.0214511	0.0218226	0.0209155	0.0213649	0.0205873	0.0229233	0.0255865	0.0278151	0.030775	0.0338914	0.0364608	0.0365375	0.0368863	0.035992	0.03587	0.0340759	0.032463	0.0311291	0.0301135	0.0294695
0.0296143	0.0323802	0.0346976	0.0365663	0.0379866	0.0389583	0.0394814	0.0389282	0.0384455	0.0386937	0.0386673	0.0363952	0.0362914	0.0360115	0.0343295	0.0312981	0.0278806	0.025288	0.0228982	0.0214694	0.0197566	0.0204173	0.019298	0.0172282	0.0162014	0.0146747	0.0131748	0.0118954	0.00821763	0.00787898	0.00722222	0.00886736	0.0084649	0.0107046	0.0109025	0.0112798	0.0123832	0.0144649	0.0178405	0.0186382	0.018118	0.0183719	0.0207939	0.0223579	0.0220878	0.0224275	0.0226473	0.0233654	0.0243096	0.0261183
0.0373333	0.0390283	0.0403114	0.0411827	0.0416421	0.0416895	0.0413251	0.0389329	0.037839	0.0371583	0.0366271	0.0346826	0.0316763	0.0300694	0.0279226	0.0267492	0.0255706	0.0241848	0.0219304	0.0213285	0.0216131	0.0225307	0.0208516	0.0195497	0.0181352	0.0182005	0.0176569	0.0181863	0.0170156	0.0156925	0.0132718	0.0144479	0.0145634	0.0138422	0.0145163	0.0147029	0.0156478	0.018428	0.01959	0.0215076	0.0217199	0.0213206	0.0188718	0.0196948	0.0179835	0.0167196	0.0192519	0.0179183	0.0199242	0.0230094
0.0535676	0.0507078	0.0480959	0.0457321	0.0436163	0.0417484	0.0401286	0.0393502	0.0388894	0.0356013	0.0382005	0.0367916	0.0362192	0.038023	0.0373899	0.0342058	0.0346832	0.0341444	0.0317022	0.0285689	0.0244413	0.0211841	0.0212585	0.0171645	0.0136694	0.0140029	0.0136572	0.01183	0.0148933	0.0182183	0.0176005	0.0183282	0.021968	0.023173	0.0241548	0.0253158	0.0267796	0.0280298	0.0272648	0.0276513	0.0286292	0.0303439	0.0292238	0.0289932	0.0316842	0.0293556	0.0290318	0.0318794	0.0312664	0.0307306
0.0525706	0.0488585	0.0455864	0.0427543	0.0403622	0.0384102	0.0368982	0.0366637	0.0355079	0.0355864	0.0358332	0.0337906	0.0325262	0.0324617	0.0293548	0.0253448	0.021637	0.0220754	0.0217084	0.0205829	0.0187806	0.0175609	0.0149892	0.0131993	0.0118997	0.0118831	0.0110393	0.0103131	0.0120824	0.0139185	0.0153309	0.0154963	0.015381	0.0150646	0.0151499	0.0166266	0.0162355	0.0169571	0.0194739	0.0206059	0.022791	0.0243442	0.0251044	0.025079	0.0253682	0.0255466	0.0268776	0.0267062	0.0254703	0.0260022
0.0329837	0.0330559	0.0331004	0.0331172	0.0331063	0.0330677	0.0330015	0.0325708	0.0346186	0.0336839	0.0325928	0.0303406	0.0284076	0.0260145	0.0234134	0.0217807	0.0203175	0.0188234	0.0175483	0.0174089	0.016674	0.0127706	0.0111849	0.00816501	0.00757073	0.00690042	0.00841574	0.00983082	0.00960154	0.0116878	0.0123486	0.013388	0.0130075	0.0139574	0.01509	0.0161674	0.017971	0.0181302	0.0181276	0.0171826	0.0160791	0.0168519	0.0138947	0.0124682	0.0122213	0.0141765	0.0153898	0.0178432	0.0190208	0.0201443
0.036935	0.0379922	0.038775	0.0392833	0.0395173	0.0394767	0.0391617	0.0397024	0.0406202	0.0380086	0.0362486	0.0331187	0.0322553	0.0294879	0.0275003	0.024526	0.0244983	0.0228719	0.0193755	0.0171966	0.0165567	0.0154373	0.0141804	0.0134697	0.0128623	0.0106756	0.0106215	0.0107145	0.0101322	0.010085	0.00825049	0.00899625	0.0105923	0.0138488	0.015588	0.0161348	0.0169429	0.018813	0.021161	0.0225208	0.0211505	0.0223444	0.0209079	0.0218276	0.0237775	0.0252515	0.0252421	0.025488	0.0263163	0.0278097
0.0317502	0.0326622	0.033341	0.0337865	0.0339989	0.033978	0.0337239	0.0310872	0.0317194	0.0312825	0.0291051	0.0271553	0.0263788	0.0237285	0.0204974	0.0167646	0.0139927	0.0142734	0.0126997	0.0111221	0.012406	0.0114651	0.0131638	0.0125044	0.0114648	0.0109268	0.010437	0.00994317	0.0101555	0.0098024	0.00680363	0.0070967	0.00960101	0.0099112	0.0115218	0.0149385	0.0166646	0.018296	0.0205544	0.0208309	0.021279	0.019998	0.0191722	0.0227824	0.0242332	0.0248675	0.026536	0.0308613	0.0287318	0.0262509
0.0300736	0.0323505	0.0343264	0.0360014	0.0373753	0.0384483	0.0392204	0.0397148	0.0409219	0.0413101	0.040673	0.039607	0.0378858	0.035727	0.0332406	0.0312767	0.0288502	0.0250046	0.0223129	0.0189835	0.0177583	0.0178096	0.0167794	0.0176082	0.0163714	0.0157822	0.0162219	0.0159688	0.0157255	0.0155484	0.0136845	0.0124856	0.0142222	0.0163225	0.0161971	0.0174031	0.018035	0.0198833	0.0195658	0.0207446	0.0232049	0.0242833	0.023891	0.0246813	0.0261602	0.026136	0.0254225	0.0252251	0.024371	0.0227601
0.0336273	0.0343362	0.0349598	0.035498	0.0359507	0.0363181	0.0366	0.0368341	0.0361426	0.0359986	0.0355649	0.0341111	0.0352055	0.0347987	0.0337131	0.0300841	0.0270848	0.026765	0.0252213	0.0229214	0.0196997	0.0170327	0.0156459	0.0145867	0.017329	0.0167716	0.0149254	0.0127929	0.0118069	0.0116296	0.00981348	0.00985318	0.00869715	0.00915633	0.0114688	0.0136523	0.0184685	0.0189699	0.020199	0.0226075	0.0262027	0.0268272	0.0283401	0.0292145	0.0275919	0.0289691	0.0296008	0.0295706	0.0285311	0.0259067
0.0472457	0.0465201	0.0458167	0.0451357	0.0444769	0.0438404	0.0432262	0.0418992	0.0427783	0.0440664	0.043808	0.0426983	0.0400998	0.0386523	0.035802	0.0324344	0.0296061	0.0271621	0.0241728	0.0211907	0.0215926	0.0212378	0.0203805	0.0203743	0.0207206	0.0213738	0.0211535	0.020002	0.0199694	0.0196836	0.0162678	0.0157617	0.0149594	0.0129643	0.0133052	0.0128106	0.014076	0.0153842	0.0166553	0.0185058	0.0217896	0.0246727	0.0246664	0.0263058	0.0256159	0.0259083	0.0241933	0.0225098	0.0220236	0.0222053
0.0410743	0.0421931	0.0430476	0.0436379	0.0439641	0.044026	0.0438237	0.0437394	0.0443079	0.0441959	0.0425419	0.0398008	0.0369958	0.0344322	0.0324287	0.0290949	0.0270093	0.0254742	0.0221411	0.0186563	0.0178148	0.0167184	0.0153785	0.0142228	0.0138504	0.0132288	0.0129	0.01224	0.01264	0.0115112	0.00971032	0.0103408	0.0124703	0.0149547	0.0158862	0.0173175	0.0173964	0.0183616	0.019131	0.0203276	0.0218895	0.0219252	0.0228233	0.0241888	0.0253039	0.0263309	0.0254862	0.0253674	0.0239151	0.0237088
0.0406492	0.0416174	0.0422818	0.0426422	0.0426986	0.0424511	0.0418997	0.0401206	0.0384937	0.0376241	0.0362011	0.0342392	0.0357844	0.0349226	0.0333605	0.0311125	0.0281561	0.0287188	0.0259569	0.0232347	0.0225169	0.0213462	0.0196246	0.0185742	0.0181552	0.0159647	0.0139448	0.0130104	0.0123659	0.0119581	0.00919231	0.00953359	0.00940603	0.00857528	0.0103737	0.0123188	0.0142055	0.0182738	0.022032	0.0243602	0.0274957	0.0293494	0.0291349	0.031311	0.0290888	0.0290098	0.0292746	0.0275506	0.0268165	0.0263614
0.0447755	0.0461526	0.0472899	0.0481873	0.0488449	0.0492627	0.0494407	0.0489329	0.0481667	0.0477336	0.047908	0.0473642	0.0451649	0.0426704	0.0406619	0.0375873	0.0355502	0.0329057	0.0293986	0.0269744	0.0252006	0.0244316	0.0247138	0.0240342	0.0229443	0.0211267	0.0180141	0.0160982	0.0151395	0.0128194	0.0103398	0.0104456	0.0101114	0.0116202	0.0134324	0.0149027	0.0164308	0.0186746	0.020529	0.0248653	0.0283967	0.0297894	0.0304427	0.0299399	0.0292144	0.0278136	0.0273329	0.0270375	0.0267659	0.0266267
0.0463898	0.0448885	0.0434666	0.0421239	0.0408605	0.0396765	0.0385716	0.0373904	0.0376466	0.0381069	0.0381059	0.0388745	0.0359178	0.0334308	0.0314211	0.0296988	0.0284698	0.0265244	0.024522	0.0221723	0.0212059	0.0206361	0.020292	0.0194003	0.0178205	0.0162976	0.0156011	0.0139157	0.012974	0.0117903	0.0117564	0.0109452	0.0120857	0.0115996	0.013365	0.0135816	0.0151226	0.014742	0.0165767	0.0181626	0.0216165	0.0236953	0.025528	0.025404	0.0270862	0.0252812	0.0249626	0.0221825	0.0198033	0.0181905
0.0267356	0.0298326	0.0323748	0.0343624	0.0357954	0.0366737	0.0369974	0.0353656	0.0351013	0.0361339	0.035918	0.0345052	0.0314001	0.0288468	0.0247865	0.0220746	0.0219607	0.021122	0.0189719	0.0175049	0.016093	0.017088	0.0156579	0.0155178	0.0147505	0.0146956	0.0145148	0.0126022	0.012157	0.0117623	0.0108359	0.0109725	0.00994699	0.00985177	0.00993282	0.0112037	0.00963256	0.01171	0.0143918	0.0148428	0.0160094	0.017514	0.0181318	0.0183639	0.0174047	0.0179768	0.0158506	0.0158818	0.0152091	0.0186671
0.0339898	0.0364628	0.0385057	0.0401184	0.0413009	0.0420532	0.0423754	0.0419573	0.0417201	0.0411985	0.0400035	0.0388151	0.0367454	0.0360744	0.0332055	0.0319293	0.0312582	0.0295343	0.0265784	0.0244897	0.0225567	0.0194589	0.0171163	0.0164289	0.0146922	0.0153558	0.014282	0.0134645	0.0135085	0.0127093	0.0116787	0.0139342	0.0139878	0.0137988	0.0160519	0.0178665	0.0188798	0.0197652	0.0202018	0.0210363	0.0218762	0.0210205	0.0213498	0.0222942	0.0221679	0.023385	0.0249635	0.0252018	0.0266006	0.0278276
0.0459479	0.047714	0.0491604	0.0502871	0.0510941	0.0515813	0.0517487	0.0519065	0.0511607	0.0499988	0.0498166	0.0465018	0.0434888	0.0396244	0.0361491	0.0337817	0.0319647	0.0306782	0.0298047	0.0279474	0.0266104	0.0257136	0.0248748	0.0212944	0.0204433	0.0186134	0.017755	0.0151628	0.0132682	0.0129047	0.0128107	0.0131156	0.0147599	0.0157522	0.0170622	0.0178565	0.0204585	0.0221568	0.022468	0.0219155	0.024016	0.0266416	0.0286703	0.0299506	0.0309527	0.0306901	0.0309485	0.030663	0.0313348	0.0293428
0.0375803	0.0383679	0.039058	0.0396505	0.0401455	0.040543	0.0408429	0.0415131	0.0431916	0.0440137	0.0442281	0.0414095	0.0376216	0.0337598	0.0312244	0.0274026	0.0249164	0.0248954	0.0233373	0.0228407	0.0214447	0.0210959	0.021558	0.0207285	0.0192243	0.0174623	0.0186622	0.0182768	0.0171058	0.0182571	0.0174852	0.0184565	0.0156452	0.0148409	0.0156987	0.016812	0.017809	0.018388	0.0201721	0.0215493	0.0221522	0.0236367	0.02397	0.0237343	0.020763	0.0190913	0.0186503	0.0195313	0.0218772	0.0247699
0.0382962	0.0376093	0.0370544	0.0366316	0.036341	0.0361823	0.0361558	0.0363356	0.0368065	0.038092	0.0376563	0.0360285	0.034855	0.031063	0.0285342	0.0261126	0.0234481	0.0215896	0.0202186	0.0192258	0.0183032	0.0168836	0.0154202	0.0143579	0.0135848	0.012529	0.0120202	0.0117522	0.0119184	0.0121376	0.0117023	0.0117571	0.0123192	0.0126819	0.0126329	0.0141693	0.0167781	0.0182913	0.0186218	0.0205671	0.0211627	0.0200007	0.0200449	0.0207241	0.0193604	0.0191847	0.0176696	0.0184397	0.0199644	0.0215533
0.0466639	0.0468588	0.0469615	0.0469721	0.0468905	0.0467168	0.0464509	0.0458776	0.0440168	0.0448641	0.0443357	0.0436723	0.0432338	0.0428041	0.0412317	0.0383224	0.0349728	0.0317916	0.0300328	0.0278185	0.0241394	0.0228224	0.0207059	0.0213679	0.0208094	0.020129	0.0191502	0.0170692	0.0158898	0.0146997	0.0129393	0.0123038	0.011174	0.0118414	0.0124009	0.0146818	0.0162732	0.0197307	0.0232312	0.0260942	0.0286923	0.0298826	0.0301453	0.0302284	0.0298507	0.0289184	0.0281816	0.0279925	0.0285265	0.0299725
0.0380568	0.0397233	0.04104	0.042007	0.0426241	0.0428915	0.0428091	0.0418343	0.0411129	0.0414754	0.0398132	0.0381942	0.0345209	0.0322531	0.029758	0.0266028	0.0249074	0.0226315	0.0226516	0.0224024	0.0235949	0.0242545	0.0245322	0.0236884	0.0220265	0.0225096	0.021161	0.0200021	0.0182182	0.0171714	0.0166085	0.0154433	0.0143279	0.0132941	0.0128896	0.0131699	0.0140795	0.0165328	0.0179339	0.0199493	0.0215908	0.022782	0.0222915	0.0205066	0.0198382	0.0177391	0.0170962	0.0183833	0.0186373	0.0208179
0.031402	0.0327125	0.0337769	0.0345951	0.035167	0.0354928	0.0355723	0.0356911	0.0348625	0.0337506	0.0346117	0.0335009	0.0326118	0.0301023	0.0281628	0.0253397	0.0220519	0.0198983	0.0185084	0.0144019	0.0133254	0.012895	0.0135092	0.0131257	0.0124778	0.0122777	0.0118009	0.0110899	0.0118424	0.0110372	0.0107257	0.00808152	0.00904737	0.0089672	0.0103392	0.010065	0.0110616	0.0126257	0.0146498	0.0160512	0.0178509	0.0174143	0.0174948	0.01764	0.0171422	0.0168972	0.0164594	0.014784	0.0152638	0.0174913
0.0486373	0.0487108	0.0487812	0.0488484	0.0489125	0.0489735	0.0490313	0.0504068	0.0514387	0.0515009	0.0489199	0.0464202	0.0437333	0.0406198	0.036902	0.0345727	0.0309789	0.0307234	0.0294352	0.0286313	0.0270045	0.0249536	0.0213629	0.0195513	0.0170891	0.015683	0.0147506	0.0155536	0.0154935	0.0156072	0.0156517	0.0157055	0.015441	0.0157803	0.0155293	0.0164339	0.0180141	0.0190187	0.0229845	0.0255151	0.0275707	0.0292501	0.0306834	0.0304586	0.0311192	0.0297877	0.0293196	0.0284516	0.0283412	0.0269583
0.047442	0.0480401	0.0484909	0.0487944	0.0489506	0.0489595	0.0488211	0.0486001	0.0478284	0.0479221	0.0469504	0.0448558	0.0426681	0.0394328	0.0372616	0.0353248	0.0335053	0.031599	0.0299297	0.0275951	0.0263334	0.0231358	0.0194372	0.0165656	0.0136722	0.0103759	0.0105397	0.0110627	0.0130296	0.0145667	0.0136045	0.0147245	0.014756	0.0145221	0.0145506	0.0128328	0.0120502	0.0127432	0.0155808	0.0193613	0.0230166	0.0255437	0.0275479	0.0304529	0.0310648	0.0315998	0.031222	0.0293501	0.0288427	0.0295241
0.0412354	0.0411323	0.0409272	0.0406201	0.0402109	0.0396996	0.0390863	0.0385322	0.0381398	0.0377357	0.0376408	0.0361547	0.0338052	0.0305112	0.0299995	0.0274056	0.025731	0.0235596	0.0218457	0.0196692	0.0197155	0.0178689	0.0171633	0.015519	0.0142089	0.0122185	0.0115716	0.00944352	0.0100775	0.0106529	0.0110915	0.0124968	0.0146121	0.0162355	0.0177219	0.0175112	0.018353	0.0178685	0.0174963	0.0180358	0.0198785	0.0195006	0.0196951	0.0197851	0.0205083	0.0221138	0.0228614	0.022531	0.0224678	0.0221876
0.0407799	0.0401675	0.0397051	0.0393928	0.0392305	0.0392184	0.0393562	0.0402345	0.0414318	0.0417486	0.0409106	0.0397996	0.0403082	0.0386148	0.0361691	0.0346763	0.0312283	0.0279117	0.0256106	0.0239158	0.0214072	0.0192966	0.0171783	0.0170052	0.0167268	0.017149	0.0165742	0.0159993	0.0145821	0.0139181	0.0153506	0.0161228	0.0152324	0.0155711	0.0155181	0.0177985	0.0184338	0.0208091	0.0212005	0.0212451	0.0203496	0.0210319	0.0230244	0.0224231	0.0217326	0.0220815	0.0231373	0.024774	0.0262031	0.028213
0.0371065	0.0355167	0.0341813	0.0331005	0.032274	0.0317021	0.0313846	0.0314184	0.0320278	0.0331548	0.0322226	0.0303977	0.0300041	0.0295733	0.0274935	0.0246284	0.0235847	0.022561	0.0216265	0.0215485	0.0210241	0.0195799	0.0184767	0.0180795	0.0175408	0.0165095	0.0152865	0.0130785	0.0133357	0.0116871	0.0101167	0.009534	0.00967739	0.0100764	0.0117751	0.0122721	0.0128842	0.0140107	0.0161772	0.0166022	0.0179979	0.0175628	0.0157234	0.0165437	0.0176385	0.0172076	0.0173912	0.0171813	0.0161718	0.0174368
0.046284	0.0451621	0.0442084	0.043423	0.0428057	0.0423567	0.0420758	0.0418766	0.0420886	0.0438487	0.0436651	0.0427974	0.0415268	0.0385915	0.0357946	0.0346373	0.0321402	0.0311588	0.0284949	0.0258778	0.0225735	0.0196294	0.0176023	0.015421	0.0148242	0.0135235	0.0131471	0.014097	0.0156849	0.0174558	0.0171601	0.0162291	0.0153936	0.0139167	0.0149871	0.0140168	0.0145537	0.0156609	0.0168804	0.0196851	0.022426	0.0249814	0.0250128	0.0256353	0.0254996	0.0261288	0.0273541	0.0264615	0.0257216	0.0275153
0.0377156	0.0400712	0.0419852	0.0434576	0.0444886	0.045078	0.0452258	0.0455901	0.0445816	0.0443691	0.0414099	0.0391283	0.0365172	0.0342189	0.0341164	0.034521	0.0328492	0.0312823	0.0304969	0.0285131	0.0286098	0.0278002	0.0246533	0.0218336	0.020475	0.0185966	0.0169811	0.0152199	0.0133307	0.0129337	0.0122383	0.0122796	0.0122936	0.0135296	0.0148142	0.0153119	0.016675	0.0174206	0.0190722	0.0225214	0.024743	0.0270349	0.0283726	0.0283454	0.0276352	0.0275897	0.0270024	0.0257518	0.0241131	0.0245619
0.0563839	0.0546447	0.0531326	0.0518478	0.0507901	0.0499595	0.0493561	0.0514109	0.0518937	0.0513955	0.0505528	0.0482868	0.0431938	0.0403353	0.0365723	0.0337259	0.0305092	0.0282887	0.0259886	0.0242807	0.0226324	0.0206733	0.019334	0.0193965	0.0177294	0.0178207	0.017843	0.0164402	0.0158561	0.0164044	0.0152398	0.0154785	0.0151278	0.0147768	0.0149873	0.0165934	0.0176529	0.0204385	0.0226346	0.0227458	0.0269341	0.0296986	0.0327184	0.0357991	0.0370412	0.0380994	0.0368904	0.0370677	0.0359436	0.0347977
0.0359027	0.0379382	0.0396445	0.0410216	0.0420694	0.042788	0.0431773	0.0435042	0.0427277	0.0422277	0.0419988	0.0395431	0.0368083	0.0345646	0.0335719	0.0316597	0.0304628	0.0275439	0.0251121	0.0240774	0.0216589	0.0201476	0.0187651	0.0172966	0.0164575	0.0157968	0.0158783	0.0144361	0.015077	0.0145231	0.0127584	0.0128847	0.0126028	0.0123436	0.012919	0.0158606	0.0170973	0.0189485	0.0196586	0.0209671	0.0227907	0.0233269	0.0221582	0.022659	0.0242104	0.0238904	0.0227473	0.0228763	0.0237137	0.0255493
0.0587082	0.0562588	0.0541562	0.0524002	0.0509909	0.0499283	0.0492125	0.0482064	0.0498453	0.0511557	0.050574	0.0500816	0.0487666	0.0477143	0.044176	0.0398689	0.0357877	0.0321887	0.0284465	0.025482	0.0241835	0.0232975	0.0221539	0.0216461	0.0194799	0.0188759	0.0174098	0.0150119	0.014435	0.0128961	0.0123056	0.0120974	0.0137613	0.0159992	0.0168454	0.0188187	0.0192465	0.0228236	0.0256935	0.028161	0.0295205	0.0307641	0.0327826	0.0329282	0.0322208	0.0302068	0.0273581	0.0270476	0.0254779	0.0269745
0.0414855	0.0418345	0.0419736	0.0419028	0.0416221	0.0411314	0.0404309	0.0387913	0.0378691	0.03745	0.0376979	0.0373329	0.0348659	0.0329509	0.0313336	0.0307898	0.0297271	0.0282288	0.0262447	0.0227118	0.0208904	0.019728	0.0193347	0.0185785	0.0169923	0.0170209	0.0171486	0.0163192	0.0156723	0.0145342	0.0114726	0.00959557	0.00854035	0.00912764	0.0092594	0.0113619	0.012805	0.0154842	0.0168223	0.0211372	0.022586	0.0234018	0.022977	0.0222992	0.0214914	0.0216138	0.0205737	0.0215717	0.0214853	0.0226164
0.0430543	0.042349	0.0418271	0.0414887	0.0413337	0.0413621	0.0415741	0.0429615	0.0432649	0.0444809	0.045795	0.0438924	0.0415202	0.0404322	0.03816	0.0350563	0.0313412	0.0284227	0.0263911	0.0251937	0.0230143	0.0224242	0.020195	0.0177497	0.0164171	0.0157602	0.0144512	0.0133649	0.0125956	0.012721	0.0128779	0.0127076	0.0125065	0.0137211	0.0147642	0.0182556	0.0198412	0.0206388	0.0222041	0.0244064	0.0250199	0.0259591	0.0254959	0.0242059	0.0242336	0.0263211	0.0262926	0.0281753	0.0290944	0.0293096
0.0490291	0.0502858	0.0513679	0.0522754	0.0530082	0.0535665	0.0539501	0.0544515	0.0543227	0.054278	0.0539952	0.0518947	0.0494278	0.0458882	0.0433123	0.0386629	0.0346037	0.0314152	0.0299577	0.0294487	0.0283043	0.0276234	0.0257655	0.0236083	0.0225209	0.0203899	0.01785	0.0140302	0.0111244	0.0109016	0.0111229	0.0119263	0.0128251	0.0143209	0.0157342	0.0177995	0.0190804	0.021485	0.0232989	0.0246135	0.0263596	0.0282673	0.0300472	0.0300126	0.0321033	0.0322333	0.0321002	0.0320082	0.0310273	0.0320956
0.0319489	0.0306408	0.0296238	0.0288977	0.0284627	0.0283187	0.0284657	0.0298722	0.0302744	0.0297381	0.0289488	0.029653	0.0285977	0.0262605	0.0261036	0.0238838	0.0184792	0.0174043	0.0170162	0.0165919	0.0147862	0.0114056	0.0115762	0.0101589	0.00881255	0.00618033	0.00614022	0.00415587	0.00434277	0.00696686	0.00821212	0.00878339	0.0110947	0.0136732	0.0161056	0.0170404	0.0188529	0.0174741	0.0195652	0.018554	0.0181829	0.0186379	0.0184252	0.0180291	0.0198855	0.0193689	0.0181047	0.017185	0.0176154	0.0171148
0.0445607	0.0437705	0.0430536	0.0424101	0.0418399	0.0413431	0.0409196	0.0403059	0.040998	0.0410613	0.0405414	0.0418931	0.0404012	0.0365255	0.0331525	0.0302407	0.0267791	0.0235427	0.020321	0.0186974	0.0191906	0.0168991	0.0160996	0.0170377	0.0151802	0.013615	0.0118244	0.0121519	0.0122245	0.0115825	0.0117822	0.0136066	0.0138905	0.0139596	0.0149201	0.0147851	0.0159235	0.0155091	0.0170694	0.0201015	0.0218047	0.023702	0.0254932	0.0281797	0.0291725	0.0296409	0.0301492	0.0294518	0.0297315	0.030767
0.0458404	0.04334	0.0412678	0.0396239	0.0384081	0.0376206	0.0372613	0.0393494	0.0396138	0.0398578	0.0404404	0.0383998	0.035815	0.0327908	0.02909	0.0262691	0.0226965	0.0199446	0.0168489	0.0176204	0.014903	0.0143957	0.0137378	0.0132925	0.0139109	0.0140645	0.0144559	0.0128057	0.0127361	0.0125524	0.0124612	0.0124135	0.0112214	0.0122678	0.0129764	0.0148993	0.0162828	0.0182196	0.0193027	0.0197142	0.0208151	0.0223858	0.0237802	0.0210222	0.0213776	0.0214122	0.0209013	0.0226035	0.0227369	0.0241384
0.0398635	0.040605	0.0412382	0.0417631	0.0421796	0.0424879	0.0426879	0.0422923	0.0417925	0.0418552	0.0421606	0.0411925	0.0394432	0.0354558	0.032098	0.0281567	0.0240207	0.0210379	0.0184811	0.0175286	0.0160918	0.0154961	0.0141423	0.0136798	0.0135762	0.0119293	0.0120239	0.00983228	0.00990162	0.0102416	0.00953349	0.0116389	0.0120736	0.0141065	0.0142149	0.0155305	0.0169922	0.0190964	0.021035	0.0223035	0.0236771	0.0239554	0.0251259	0.0266731	0.0275052	0.0273432	0.0260959	0.0259183	0.0255959	0.0258808
[truncated: 1,950 more columns]

## Sheet: 016_model_data
402.134	404.521	406.904	409.289	411.674	414.058	416.441	418.824	421.204	423.585	425.966	428.346	430.725	433.104	435.481	437.858	440.235	442.612	444.988	447.363	449.736	452.11	454.483	456.856	459.228	461.599	463.968	466.339	468.708	471.077	473.446	475.812	478.179	480.546	482.912	485.277	487.642	490.004	492.367	494.73	497.093	499.455	501.816	504.174	506.534	508.893	511.252	513.61	515.968	518.322
0.0567233	0.0543784	0.0524935	0.0510684	0.0501033	0.0495981	0.0495528	0.05033	0.0546393	0.0543021	0.0556365	0.0560329	0.0525597	0.0487707	0.0421864	0.0373076	0.0339179	0.0307663	0.0298188	0.0291437	0.0299264	0.0293222	0.030987	0.0302959	0.0263884	0.0234526	0.020232	0.0161134	0.0134651	0.0115719	0.00998188	0.0111715	0.00995563	0.0108786	0.014318	0.0172402	0.0212766	0.0260649	0.028398	0.0289385	0.0318376	0.0356464	0.0367431	0.0394801	0.0371151	0.0376875	0.0377332	0.0377382	0.0377428	0.0367997
0.0634065	0.0620946	0.060835	0.0596275	0.0584723	0.0573693	0.0563185	0.0541918	0.0520744	0.0530233	0.0514128	0.0531114	0.0512059	0.0499025	0.0497359	0.0477718	0.044637	0.0432074	0.0400049	0.0385782	0.0353417	0.0321112	0.0260569	0.0249216	0.0241241	0.021741	0.0204055	0.0198686	0.01778	0.0161642	0.0168342	0.0189726	0.0168707	0.0173464	0.0161442	0.0186318	0.0222959	0.0254957	0.0292543	0.0346257	0.0394866	0.0413515	0.0439227	0.0428587	0.0410446	0.0399183	0.037452	0.0376213	0.0364444	0.0356419
0.0570154	0.0556813	0.0546346	0.0538752	0.053403	0.0532182	0.0533207	0.0546134	0.0557234	0.0571363	0.0569078	0.0546912	0.0516146	0.0495481	0.0439331	0.0386232	0.0325781	0.029485	0.0263549	0.0235991	0.0223112	0.0204985	0.0200518	0.0182111	0.0179537	0.0193075	0.0188394	0.0184221	0.0181733	0.01853	0.0157564	0.0140043	0.0123214	0.0152109	0.0152474	0.0175191	0.0205743	0.0238002	0.027317	0.030651	0.0345278	0.0380114	0.0387228	0.0385184	0.0384037	0.0400225	0.0370775	0.0371558	0.0347531	0.0347589
0.0481402	0.0524206	0.0559361	0.0586869	0.0606729	0.0618941	0.0623505	0.0621781	0.060271	0.0585705	0.0555486	0.0531112	0.0509484	0.0494408	0.0458613	0.0421296	0.0403037	0.0397121	0.0382939	0.0368266	0.0341249	0.030727	0.0287646	0.0263561	0.0241868	0.0236377	0.02022	0.0192383	0.0212363	0.0218094	0.0231898	0.0232812	0.0236497	0.0213669	0.0239372	0.024884	0.0244057	0.0245009	0.0214771	0.0251605	0.029023	0.0341494	0.0371765	0.037177	0.0396295	0.0403034	0.0429671	0.0417912	0.0377709	0.0356016
0.0587437	0.059891	0.0607266	0.0612504	0.0614626	0.061363	0.0609517	0.0600481	0.0580184	0.0571651	0.0550649	0.0526932	0.0510052	0.0479749	0.0464804	0.043382	0.0397935	0.0374365	0.035992	0.0329712	0.0313178	0.0272336	0.0229607	0.0222143	0.0218926	0.0223022	0.0221108	0.0200265	0.0179697	0.0170136	0.0180682	0.0188485	0.0211922	0.0204664	0.0207885	0.0248682	0.0277863	0.0301561	0.0315277	0.0311997	0.0322362	0.0345192	0.0351729	0.0372338	0.036474	0.0363623	0.0363683	0.0359691	0.0351219	0.034415
0.061994	0.0588827	0.0560682	0.0535506	0.0513298	0.0494058	0.0477787	0.0473671	0.0464737	0.0456241	0.0452247	0.0447108	0.0432456	0.0416294	0.039018	0.035589	0.0371747	0.0363321	0.0372388	0.0362427	0.0354752	0.0338877	0.0313486	0.0302864	0.0280731	0.0264777	0.0239162	0.0238096	0.0250046	0.0223428	0.0211164	0.019953	0.0192444	0.018392	0.0197925	0.0237476	0.0270382	0.0295912	0.0322534	0.0345552	0.033331	0.0307341	0.0277256	0.026836	0.0272625	0.0274014	0.0308125	0.0340894	0.036738	0.0385443
0.0610455	0.0618089	0.0624474	0.062961	0.0633496	0.0636133	0.063752	0.0642433	0.0646052	0.0640264	0.0634533	0.0602251	0.0582539	0.0542374	0.0505459	0.0483732	0.0454553	0.0441799	0.0426513	0.038387	0.0347898	0.031719	0.0313147	0.0295725	0.0267832	0.0244884	0.0228205	0.0240866	0.0234913	0.0242276	0.0246329	0.0237032	0.0273469	0.0294256	0.0327236	0.0319941	0.0325328	0.034262	0.0367561	0.0368479	0.0363898	0.0390726	0.0399052	0.0418708	0.0437295	0.0441264	0.0443732	0.0428245	0.0439073	0.0434132
0.0483219	0.0490581	0.0496619	0.0501333	0.0504723	0.0506789	0.0507532	0.0531	0.0532311	0.0528087	0.0513164	0.0486013	0.0432496	0.0402897	0.0373801	0.0351672	0.0336703	0.0311164	0.0297327	0.0286129	0.0263996	0.0260641	0.0232104	0.02159	0.0191262	0.0189997	0.0184198	0.0177447	0.0180035	0.016131	0.0158359	0.0172527	0.017437	0.0180935	0.0182997	0.0203419	0.0213525	0.0237746	0.0253148	0.0275365	0.0299706	0.0302005	0.0314188	0.0320232	0.0325941	0.0312761	0.0302175	0.029385	0.0287295	0.0292546
0.0531725	0.0532928	0.0534565	0.0536636	0.0539141	0.054208	0.0545452	0.0560332	0.0570781	0.0578422	0.0569134	0.0547319	0.0523919	0.0488581	0.0450449	0.0405803	0.0358127	0.0329643	0.0305467	0.028129	0.0260632	0.0246179	0.0229138	0.0218256	0.0204657	0.0190903	0.0181432	0.0167284	0.0160397	0.0155956	0.0154751	0.0152036	0.0147941	0.0151006	0.015938	0.0172457	0.0187667	0.0212815	0.023398	0.0251094	0.0276485	0.0294701	0.0318776	0.032781	0.0331682	0.0340456	0.0342284	0.0343113	0.0335818	0.0337862
0.0541893	0.0543438	0.0544427	0.0544862	0.0544741	0.0544065	0.0542834	0.0546611	0.0556451	0.0547069	0.0536865	0.0526513	0.0500925	0.0470751	0.0438823	0.0401948	0.036712	0.0336611	0.0302133	0.0284597	0.0278577	0.0247556	0.0235803	0.022988	0.0213703	0.0200949	0.0190952	0.0187607	0.0172273	0.0156282	0.0136173	0.0139593	0.0138092	0.0137918	0.0146831	0.017512	0.0194456	0.0232521	0.0259786	0.0280524	0.0298951	0.0306523	0.0322665	0.0333422	0.034556	0.0343151	0.033735	0.0353222	0.0342864	0.0343971
0.0513123	0.0520019	0.0525142	0.0528492	0.0530071	0.0529877	0.0527911	0.0527327	0.0523109	0.0534056	0.0525184	0.0500965	0.0472356	0.044535	0.0425185	0.0390615	0.0359118	0.0335687	0.0305447	0.0274426	0.0254073	0.0241133	0.022281	0.0202624	0.0191484	0.0182381	0.017115	0.0168538	0.0159461	0.0151746	0.0145161	0.0146987	0.0152558	0.0158083	0.0177708	0.0192885	0.0206645	0.0237378	0.0257162	0.028489	0.0294381	0.0311798	0.0322797	0.0332768	0.0329614	0.0325588	0.0329059	0.0317039	0.0312353	0.0316974
0.0563898	0.0546624	0.0533036	0.0523133	0.0516916	0.0514384	0.0515538	0.0542426	0.0560948	0.0563685	0.0569116	0.0548981	0.0512987	0.0477067	0.0439633	0.0387496	0.0372034	0.0326084	0.0293642	0.0275077	0.0258234	0.0229234	0.0207356	0.0189291	0.0168383	0.0170307	0.0157343	0.0142249	0.0143061	0.0124039	0.0123493	0.012489	0.0130713	0.0132794	0.0150238	0.0188042	0.0214917	0.0256836	0.0281307	0.029811	0.0308758	0.0320707	0.0329982	0.0329437	0.0340587	0.0349814	0.0346809	0.0356311	0.0342568	0.0334689
0.0555154	0.0534663	0.0516885	0.0501821	0.0489471	0.0479835	0.0472912	0.0481273	0.0489757	0.0487426	0.0484957	0.04848	0.0464465	0.0428716	0.0403934	0.0374527	0.0349858	0.0321793	0.0279518	0.0265294	0.0252347	0.0229124	0.0211477	0.0195042	0.0192847	0.0184536	0.0180108	0.0168984	0.0167614	0.015025	0.0147687	0.0164299	0.0155804	0.0156533	0.0158733	0.0173683	0.019972	0.0211407	0.0234508	0.0253607	0.0281278	0.0305094	0.0322775	0.0323101	0.0323325	0.0326615	0.0325936	0.0310392	0.0308834	0.0309999
0.0511009	0.050067	0.0492193	0.0485578	0.0480825	0.0477934	0.0476905	0.0483691	0.0497184	0.0504849	0.0494983	0.0482699	0.0461489	0.0432346	0.0404367	0.0378702	0.0347071	0.0317157	0.0285568	0.0268022	0.0255819	0.0239861	0.0219394	0.0206152	0.0193324	0.0181831	0.0176371	0.0166775	0.0159258	0.0158342	0.0138589	0.0142331	0.0145993	0.015554	0.0172051	0.0186263	0.0222865	0.0241259	0.0273583	0.0286688	0.0304374	0.0309048	0.0310456	0.0318852	0.0330551	0.0337084	0.0332331	0.0332123	0.0330858	0.0319904
0.0514041	0.0502238	0.0492512	0.0484861	0.0479287	0.0475789	0.0474368	0.0471056	0.0482181	0.049191	0.0500184	0.0500017	0.0477345	0.0438782	0.0409741	0.0383147	0.035893	0.0341317	0.0319968	0.029852	0.0287076	0.0275345	0.0259958	0.0245748	0.0217878	0.0190734	0.0187605	0.0185939	0.0178484	0.0170771	0.0159204	0.0144195	0.0158528	0.0155072	0.0154886	0.0166116	0.0184842	0.0218061	0.0252691	0.0284155	0.0305955	0.0308854	0.0327208	0.033921	0.0350727	0.0339255	0.0331316	0.0332542	0.0326777	0.0323877
0.0517466	0.0509287	0.0502731	0.04978	0.0494491	0.0492806	0.0492745	0.0507351	0.0519915	0.0517121	0.0515567	0.0493527	0.0475315	0.0461447	0.0439689	0.0402592	0.0376751	0.0353469	0.033207	0.0317505	0.0288791	0.0259929	0.0240343	0.0225139	0.0226532	0.0218492	0.0206018	0.0191423	0.0183076	0.0172618	0.0155723	0.0150591	0.0135069	0.0124007	0.0134872	0.0158916	0.0178759	0.0200278	0.0230992	0.0257007	0.0270169	0.0280623	0.0305808	0.0322006	0.0323681	0.0327725	0.0339088	0.0350271	0.0345115	0.0341341
0.0485796	0.0491621	0.0497029	0.0502018	0.050659	0.0510745	0.0514481	0.0524352	0.0532669	0.053377	0.0528998	0.0519375	0.0485248	0.0447421	0.0414908	0.0382237	0.0358911	0.032294	0.0301114	0.0288972	0.0253165	0.0244372	0.0233021	0.0218886	0.0207882	0.0186301	0.0181428	0.0175184	0.0171276	0.0167489	0.0157182	0.0147797	0.0136413	0.0155802	0.0166314	0.0190638	0.0214138	0.0246859	0.0271227	0.0304326	0.0334019	0.0344546	0.0349127	0.0361201	0.0363096	0.0364237	0.0358603	0.0351856	0.0340541	0.0344981
0.0494217	0.0503058	0.0510593	0.0516822	0.0521746	0.0525365	0.0527677	0.0540894	0.0541799	0.0546959	0.0544508	0.051632	0.0468865	0.0421298	0.0386923	0.0342681	0.0316502	0.0294831	0.0278193	0.026487	0.0251162	0.0241547	0.0238814	0.021931	0.0197682	0.0192227	0.0192966	0.019623	0.0198351	0.0205453	0.0205771	0.0201517	0.0185364	0.0185695	0.0183497	0.0187998	0.0202231	0.0217835	0.0242282	0.0284072	0.032789	0.0349224	0.0374881	0.037867	0.0371831	0.0376674	0.0361033	0.0356821	0.0346882	0.033694
0.0581985	0.0579104	0.0575251	0.0570426	0.0564629	0.0557861	0.0550121	0.0550422	0.0532494	0.0510664	0.0492181	0.0488216	0.0471758	0.0464521	0.0425984	0.0411081	0.0396753	0.0363022	0.0351954	0.0329372	0.0293571	0.0260839	0.0235312	0.0209261	0.0195137	0.0181161	0.0179485	0.0181932	0.0190838	0.0184338	0.017887	0.0189848	0.0183342	0.0188282	0.0197856	0.0220145	0.0234777	0.0248415	0.0282763	0.0292322	0.031369	0.0320066	0.0326438	0.0361002	0.0363582	0.0363184	0.0344105	0.0352536	0.0352529	0.0359447
0.0541965	0.0540717	0.0539018	0.0536868	0.0534268	0.0531217	0.0527715	0.052777	0.0510555	0.0495547	0.0487533	0.0479782	0.0474013	0.0465063	0.0464132	0.0441477	0.0404357	0.0371912	0.035135	0.0329641	0.0294313	0.0267762	0.0240812	0.0222115	0.0211946	0.0191601	0.0172725	0.0145867	0.012508	0.0112446	0.0117729	0.0124431	0.0145534	0.015975	0.0183953	0.0230449	0.0269747	0.0291597	0.0320976	0.0349528	0.0374648	0.0385762	0.0388242	0.037522	0.0367966	0.0354599	0.034235	0.0328113	0.0312089	0.0297919
0.0522492	0.052569	0.0527123	0.0526791	0.0524695	0.0520835	0.0515209	0.0512935	0.0490728	0.0482899	0.0477038	0.0480093	0.0465466	0.0437907	0.041745	0.0381921	0.0352403	0.0330854	0.0298635	0.0268504	0.0236527	0.0230852	0.0221456	0.0232899	0.0230471	0.02146	0.0209866	0.0185085	0.0172114	0.0162728	0.0130461	0.0121336	0.0118333	0.0147541	0.0170898	0.021549	0.0246505	0.0287789	0.0310911	0.0320231	0.033126	0.0336966	0.0331254	0.0336872	0.0328127	0.0336855	0.0336937	0.0339309	0.031575	0.0313669
0.0461809	0.0454093	0.0448768	0.0445832	0.0445287	0.0447131	0.0451366	0.0459584	0.0485941	0.0495351	0.0494886	0.0481004	0.045055	0.0426771	0.0397179	0.0358393	0.0330037	0.0306914	0.0281202	0.0272515	0.0250024	0.0225013	0.0201534	0.0189381	0.0172766	0.0158567	0.015305	0.0149302	0.0151671	0.0138328	0.012663	0.0140026	0.0132796	0.0132011	0.0144788	0.0180047	0.0193864	0.0203852	0.0248366	0.0276067	0.0289146	0.0285605	0.0294001	0.0299239	0.0289105	0.0280863	0.029096	0.0300712	0.0287283	0.0288878
0.0436334	0.0458343	0.0477143	0.0492733	0.0505113	0.0514282	0.0520242	0.0528325	0.0524952	0.0522494	0.0521882	0.0517442	0.048651	0.0451945	0.0411917	0.0378284	0.034107	0.0306832	0.0273809	0.024313	0.0216908	0.0202347	0.0200546	0.0183265	0.0162012	0.0150909	0.0140106	0.0128636	0.0127218	0.0124883	0.0117164	0.0121415	0.0119873	0.0141776	0.0155567	0.0176239	0.02073	0.0236785	0.0263808	0.0292072	0.0331913	0.0341573	0.0339898	0.0338885	0.0326803	0.0332098	0.03142	0.0313856	0.0320116	0.031979
0.0529043	0.0506489	0.0487661	0.0472558	0.0461181	0.0453529	0.0449603	0.0451826	0.0457511	0.046489	0.0469208	0.0475722	0.0458943	0.0437691	0.0408204	0.0384437	0.036097	0.0343533	0.0310418	0.0299119	0.0285769	0.0276626	0.0244601	0.0231367	0.021006	0.0183879	0.0166487	0.0149648	0.0134284	0.0109436	0.0090825	0.00977358	0.0110638	0.0124422	0.0140791	0.0184721	0.021146	0.023867	0.0270377	0.0288399	0.0298057	0.0306199	0.0313727	0.0318775	0.0319437	0.031085	0.0312708	0.0313824	0.0319135	0.0313838
0.0490621	0.0486476	0.0482579	0.0478929	0.0475526	0.0472371	0.0469464	0.04696	0.0470398	0.0475238	0.0475405	0.0458651	0.0444276	0.0421752	0.0387753	0.0357331	0.03227	0.028408	0.0263847	0.0232122	0.0208458	0.0196592	0.0182652	0.0170988	0.0175788	0.0179088	0.0180606	0.0166462	0.0157164	0.0144522	0.0135291	0.0128052	0.0122159	0.0105104	0.012341	0.0143612	0.0170756	0.0204967	0.022584	0.0247088	0.026556	0.0287677	0.0311549	0.0328868	0.0337373	0.0340562	0.0349052	0.0345062	0.0331366	0.0323664
0.0470188	0.0477665	0.0482994	0.0486175	0.0487209	0.0486094	0.0482832	0.047252	0.0469703	0.0462555	0.0454167	0.0440031	0.0426131	0.0412924	0.0385926	0.0358589	0.0342903	0.0313126	0.0284567	0.0260666	0.0237598	0.0219053	0.0200353	0.0197668	0.0185459	0.017701	0.0169925	0.0155865	0.0153814	0.0146789	0.0128892	0.0138971	0.0147751	0.0152185	0.0171394	0.0187355	0.0204878	0.0232076	0.0243241	0.0256618	0.02869	0.0288336	0.0298527	0.0309594	0.0318168	0.0313674	0.0315997	0.0305656	0.0304923	0.0299804
0.0471263	0.0475612	0.0479067	0.0481627	0.0483294	0.0484065	0.0483942	0.0482894	0.0488621	0.0483843	0.0475871	0.0469869	0.0467576	0.0448178	0.0430529	0.0404584	0.0383795	0.0365361	0.0334793	0.0302043	0.0269392	0.0235802	0.0227813	0.0213434	0.020048	0.0188639	0.0179209	0.01673	0.0164228	0.0152528	0.0137097	0.0136441	0.012966	0.0149142	0.0161763	0.0174557	0.0200034	0.0224082	0.0242695	0.0260357	0.0269878	0.0294429	0.0309587	0.03302	0.0338529	0.0350132	0.0343456	0.0344362	0.035251	0.0350471
0.0527924	0.0498991	0.0474632	0.0454849	0.043964	0.0429007	0.0422949	0.0427871	0.043895	0.0454881	0.045247	0.0452827	0.0443386	0.0431449	0.0409923	0.0375173	0.03449	0.0321785	0.0283327	0.0269441	0.0251782	0.0243517	0.022228	0.0204532	0.0191289	0.0167086	0.0143479	0.0126115	0.012738	0.0113076	0.00970482	0.0115626	0.012444	0.0143043	0.0157375	0.0181568	0.0205074	0.0222499	0.0237637	0.0261084	0.0276742	0.0279412	0.0274753	0.0290481	0.0291302	0.0293454	0.0292797	0.0291993	0.0286952	0.0286803
0.0400135	0.0405235	0.0408159	0.0408906	0.0407475	0.0403868	0.0398084	0.0394292	0.0394355	0.0365792	0.0351922	0.0340369	0.0322252	0.0317621	0.0321861	0.0290092	0.0277242	0.0276621	0.0274899	0.0255173	0.024085	0.0217238	0.0189525	0.0158521	0.0147992	0.0136088	0.0126073	0.0105687	0.00960488	0.0103137	0.0100039	0.0101351	0.00926314	0.00984377	0.00924801	0.0103979	0.0133488	0.0162392	0.0195724	0.0223893	0.0254086	0.028039	0.0297052	0.030641	0.0313456	0.032011	0.0324824	0.0316331	0.0303619	0.0292978
0.0482149	0.0489824	0.0495699	0.0499772	0.0502045	0.0502517	0.0501188	0.0497345	0.0488474	0.0489761	0.0476946	0.0479223	0.0461184	0.0451507	0.040067	0.0371656	0.0347152	0.0321637	0.0286014	0.0267217	0.0243598	0.0241946	0.0222496	0.0225921	0.0216637	0.0195418	0.0161953	0.0158074	0.0145573	0.0137489	0.0120401	0.0136346	0.0146724	0.0159536	0.0176424	0.0204066	0.0218594	0.0230715	0.0250256	0.0272199	0.0288079	0.0284373	0.0299235	0.0318697	0.0327988	0.0325651	0.0321266	0.0319024	0.0316025	0.0312825
0.0450692	0.0441789	0.0434898	0.0430021	0.0427156	0.0426304	0.0427466	0.0449542	0.0460349	0.0457385	0.0450606	0.0436083	0.0419171	0.0402693	0.0383672	0.0358737	0.033225	0.0323131	0.0300076	0.0289291	0.0274422	0.0247115	0.0234178	0.0225571	0.0199015	0.0184234	0.0170847	0.0150852	0.0138848	0.0130491	0.0111215	0.0114796	0.0127545	0.0132229	0.0159716	0.0177143	0.0190255	0.023495	0.025883	0.02739	0.0296069	0.031898	0.031723	0.032535	0.0325113	0.0321947	0.0324702	0.0316246	0.0296207	0.0298992
0.0472548	0.0480611	0.0486702	0.049082	0.0492966	0.0493139	0.049134	0.0485603	0.0488413	0.0492525	0.0486385	0.0465235	0.0433754	0.0406934	0.0368491	0.0338997	0.0325815	0.0306179	0.0296119	0.0279263	0.0262572	0.024499	0.0236982	0.0215177	0.0191089	0.0159833	0.0142538	0.0139693	0.0150526	0.0153514	0.0154992	0.0153148	0.0151097	0.0162517	0.0171849	0.0177664	0.0177063	0.020223	0.0216095	0.0245466	0.0273905	0.0295154	0.0306921	0.0319282	0.0334558	0.0325557	0.0322232	0.0312685	0.0311829	0.0326811
0.0492535	0.0475308	0.0460928	0.0449397	0.0440715	0.043488	0.0431894	0.0439866	0.0447713	0.0451388	0.0449707	0.0441134	0.0436982	0.0429619	0.0401278	0.0370735	0.0338	0.0304842	0.0288237	0.0274371	0.0243777	0.0220171	0.0199727	0.0185541	0.0189023	0.0172776	0.0155981	0.0148393	0.0141372	0.0132656	0.0132668	0.0135794	0.0130409	0.0135126	0.0152252	0.0172029	0.0201638	0.021522	0.0239921	0.0243441	0.0255889	0.0281063	0.0302744	0.0322037	0.0330656	0.0317545	0.0330464	0.0329843	0.0316797	0.0303132
0.0389605	0.0409905	0.0426337	0.0438902	0.0447599	0.0452428	0.045339	0.0439927	0.0433183	0.0429241	0.0425817	0.0403634	0.0390766	0.038164	0.0372177	0.0355581	0.0322503	0.0294823	0.0286937	0.0265862	0.0251721	0.0229808	0.0231302	0.0201013	0.0195389	0.0181312	0.0179989	0.0158233	0.0152182	0.0148647	0.0141436	0.0132585	0.0122249	0.0130031	0.0143357	0.0146728	0.0166078	0.0187685	0.0212758	0.0234153	0.0258133	0.0273572	0.0278029	0.0289623	0.0285449	0.0288214	0.0279806	0.0269799	0.0269621	0.0272777
0.0437141	0.0437219	0.0437677	0.0438516	0.0439734	0.0441334	0.0443313	0.0447058	0.0460853	0.046967	0.0467044	0.0455253	0.0433061	0.0413594	0.0382358	0.0366798	0.0341791	0.0310923	0.027852	0.0253415	0.0225943	0.0200302	0.0187444	0.0174068	0.0163275	0.0168095	0.0167622	0.0178117	0.0174898	0.0168698	0.0164179	0.016991	0.0167498	0.0162036	0.0173263	0.0179467	0.0193914	0.0210322	0.0227112	0.0236171	0.0249302	0.0274898	0.0296593	0.0306262	0.030778	0.029545	0.0288917	0.0280873	0.0273588	0.0257247
0.0465032	0.0464714	0.0463206	0.0460509	0.0456622	0.0451545	0.0445278	0.0433504	0.0419168	0.0425082	0.0408904	0.0408602	0.0388604	0.0389335	0.0371029	0.036752	0.0348134	0.0315538	0.0284379	0.0257802	0.0236571	0.0215969	0.019198	0.0188031	0.0175124	0.017911	0.0168476	0.0177687	0.0165119	0.0159393	0.0150311	0.0148057	0.015654	0.016252	0.0139756	0.0152546	0.0172463	0.0199836	0.0218655	0.0259728	0.0275815	0.0296767	0.0310048	0.0327504	0.0344538	0.0335956	0.0319883	0.0316956	0.0309037	0.0288025
0.0459217	0.046423	0.0468081	0.0470772	0.0472302	0.047267	0.0471877	0.0474017	0.0474991	0.0486872	0.047907	0.0466322	0.043875	0.0422909	0.0405229	0.0389283	0.0355428	0.0319943	0.0289571	0.0251958	0.0228017	0.0215695	0.0192926	0.0180314	0.016456	0.0164219	0.0158627	0.0156533	0.0145647	0.0138524	0.0128226	0.0128778	0.0136401	0.0144884	0.0153757	0.0170962	0.0181356	0.0207034	0.0226565	0.0246972	0.0257931	0.0280457	0.0289244	0.0295503	0.0302757	0.0310766	0.0310861	0.0302441	0.0288048	0.0281523
0.0555052	0.0530629	0.0509014	0.0490208	0.0474209	0.0461018	0.0450636	0.0457457	0.0445229	0.0447101	0.0440812	0.0429555	0.0409251	0.0394086	0.0376681	0.0356011	0.0343537	0.0313019	0.0284811	0.0245731	0.0206111	0.0175347	0.0151997	0.0119703	0.0128806	0.0137786	0.0158087	0.0164703	0.0177638	0.0182931	0.0189142	0.0189621	0.0201385	0.0195626	0.0214159	0.0231768	0.0258492	0.0283078	0.0308859	0.028921	0.0289007	0.0295765	0.0295503	0.029859	0.0303046	0.0302184	0.0312363	0.0333131	0.0322081	0.0330008
0.0516733	0.0510539	0.0504754	0.0499377	0.0494409	0.048985	0.0485699	0.0492368	0.047993	0.0469182	0.044779	0.0435078	0.0433056	0.041189	0.039162	0.0363454	0.0332605	0.0309103	0.0293459	0.0282376	0.0246527	0.0216109	0.020575	0.0188599	0.0182865	0.0180011	0.01822	0.0173884	0.0165528	0.0161279	0.0150984	0.0155184	0.0132333	0.013396	0.0149025	0.0158619	0.0170921	0.0192987	0.0224533	0.0239641	0.0260187	0.0278359	0.0287064	0.0306014	0.0305163	0.0313707	0.030585	0.0315689	0.0314852	0.0306888
0.0433464	0.044332	0.045166	0.0458484	0.0463792	0.0467583	0.0469859	0.0474774	0.0476195	0.046746	0.0461786	0.0455138	0.0425418	0.040046	0.0381081	0.0353919	0.0321385	0.0306031	0.0293931	0.0267647	0.0245188	0.0231926	0.0220571	0.0197653	0.0173583	0.0168029	0.0157574	0.0147442	0.0139156	0.0143396	0.0132185	0.0125902	0.0133468	0.013903	0.0151252	0.0174346	0.0188867	0.0217173	0.0239394	0.026499	0.0280551	0.029151	0.0283415	0.0288718	0.029129	0.0281376	0.0280192	0.0280249	0.0257332	0.0266292
0.049361	0.0479477	0.0468017	0.0459228	0.0453112	0.0449667	0.0448895	0.0465482	0.0474032	0.0479396	0.0467103	0.0445602	0.0437662	0.0408278	0.03768	0.0357357	0.0325544	0.0299086	0.0269888	0.0270372	0.0256915	0.0237312	0.0222796	0.0208045	0.0191667	0.0174754	0.0163662	0.0157367	0.0147107	0.0143447	0.0131558	0.014533	0.014309	0.0146481	0.0177537	0.0198382	0.0213	0.0234129	0.0247951	0.0273617	0.0293925	0.0296739	0.0294985	0.0299685	0.0294818	0.0291974	0.0312239	0.0307473	0.0296968	0.0296992
0.0389335	0.041589	0.0437334	0.0453667	0.0464889	0.0470999	0.0471997	0.0469527	0.045416	0.0434494	0.0429918	0.0413655	0.0408602	0.0391905	0.0364924	0.0329882	0.0307108	0.0285589	0.0272322	0.0237502	0.0216368	0.0216831	0.0223832	0.0224024	0.021223	0.0195793	0.0178861	0.0172735	0.0167981	0.0162031	0.0141168	0.0133438	0.0129497	0.0130928	0.0135895	0.0165264	0.0184018	0.0220263	0.0257118	0.0286029	0.0310445	0.0325275	0.031513	0.0318311	0.0293637	0.0279094	0.0270817	0.0279895	0.0291567	0.0314684
0.0507604	0.0497766	0.0488903	0.0481014	0.0474098	0.0468156	0.0463189	0.0454113	0.0456608	0.0453519	0.046058	0.0456988	0.0452199	0.0438719	0.0418651	0.0394976	0.0369279	0.0345	0.0319165	0.0288813	0.0268762	0.0245519	0.0229782	0.0214402	0.0205488	0.0187969	0.0176808	0.0165172	0.0151735	0.0144061	0.0125638	0.0120813	0.0123349	0.0134385	0.0152216	0.017454	0.0203292	0.0223216	0.0254035	0.0277904	0.0292757	0.0300654	0.0306023	0.0316824	0.0315519	0.0315702	0.031406	0.0315174	0.0308003	0.0292562
0.0418124	0.0413716	0.0409783	0.0406326	0.0403343	0.0400836	0.0398804	0.0406167	0.0388272	0.040151	0.0395274	0.0393525	0.038097	0.0374886	0.0357691	0.0337321	0.0319637	0.0291543	0.0285686	0.0249701	0.0198224	0.0185816	0.0164328	0.0161717	0.0165331	0.0177248	0.0173931	0.0182915	0.016702	0.0135922	0.0126953	0.0100737	0.00945266	0.0103683	0.0143209	0.0163961	0.0201942	0.0237905	0.0253523	0.0262819	0.0257782	0.0256618	0.0260672	0.0271514	0.0267595	0.0257949	0.028496	0.0279993	0.0295474	0.0288303
0.0467556	0.0476902	0.0483943	0.0488679	0.049111	0.0491235	0.0489056	0.0483436	0.0484757	0.0477531	0.0470444	0.0443724	0.0412024	0.0385983	0.0368418	0.0345912	0.0321614	0.0298759	0.0276429	0.0253194	0.0237192	0.0219854	0.020226	0.0186888	0.0174827	0.0161985	0.0167454	0.0158863	0.0158161	0.0155534	0.0140931	0.014606	0.0152761	0.0152142	0.0157356	0.0165271	0.0179112	0.0207743	0.0240362	0.0268972	0.0297602	0.0321643	0.0329499	0.0343066	0.033698	0.0333084	0.0321031	0.0310627	0.0304511	0.0303147
0.0473305	0.0464325	0.0455859	0.0447907	0.0440469	0.0433546	0.0427136	0.0416819	0.04223	0.0412888	0.0412757	0.0410257	0.0399564	0.0393495	0.0381621	0.035766	0.0340713	0.0329163	0.0304438	0.0286431	0.02541	0.0228732	0.0197751	0.0170531	0.0149541	0.0134832	0.0115669	0.0106772	0.0105092	0.0108817	0.0122118	0.0133881	0.0136626	0.0149473	0.0155121	0.0172854	0.019398	0.0200973	0.0221067	0.0235079	0.0249384	0.0261917	0.0273542	0.0279664	0.028619	0.028643	0.0291038	0.0287093	0.028162	0.0270765
0.0427343	0.0452074	0.0472556	0.0488789	0.0500772	0.0508506	0.051199	0.0509337	0.0496929	0.0496604	0.0490843	0.0480178	0.0459277	0.0438765	0.0422889	0.0408243	0.0384879	0.0364047	0.0334455	0.0300237	0.0265608	0.0237408	0.0215177	0.0190308	0.0181726	0.0168846	0.0159081	0.0152454	0.0152409	0.0156046	0.0143505	0.0145106	0.013651	0.0148262	0.015718	0.017429	0.0192455	0.021554	0.0242191	0.025767	0.0287147	0.0311728	0.0324582	0.0337033	0.0327428	0.0339277	0.0333623	0.032212	0.0302684	0.0317173
0.0511887	0.050494	0.0497795	0.0490452	0.048291	0.047517	0.0467232	0.0469028	0.0457488	0.0441239	0.0428996	0.0408136	0.0400287	0.0386062	0.0377167	0.0360826	0.0350615	0.0331643	0.0316074	0.0307284	0.0270768	0.0247191	0.0232078	0.0216747	0.0202747	0.0190754	0.0178292	0.0152735	0.0144718	0.0131287	0.0126201	0.0140645	0.0147298	0.0162773	0.0174545	0.0193392	0.0191436	0.021099	0.0227515	0.0236078	0.0259819	0.0275147	0.029546	0.0323415	0.0335285	0.0328204	0.0316564	0.0306649	0.0289832	0.03036
0.0539412	0.0509341	0.0484194	0.046397	0.044867	0.0438293	0.043284	0.0445644	0.0453038	0.0458984	0.0462142	0.0440045	0.0432699	0.0419235	0.0393867	0.0368028	0.0342542	0.0320183	0.0290084	0.0274076	0.0249375	0.0220402	0.0206615	0.0177581	0.017386	0.0171808	0.0152158	0.0160842	0.0166114	0.0162679	0.0149198	0.0155452	0.015347	0.0143582	0.0160299	0.0176202	0.0210841	0.0233667	0.0247175	0.0298003	0.0325808	0.0349117	0.0362848	0.0369518	0.0348942	0.0321269	0.0311767	0.0303366	0.0293373	0.0283517
0.0447467	0.0457513	0.0465498	0.0471422	0.0475285	0.0477087	0.0476828	0.047677	0.0474562	0.0468157	0.0459706	0.0453971	0.0438215	0.0421021	0.0397986	0.0376595	0.0350894	0.0321806	0.0278734	0.0252247	0.0220771	0.0188824	0.017421	0.0171375	0.0169391	0.0177245	0.0174406	0.0163965	0.0155072	0.015167	0.0144019	0.0151131	0.0147167	0.0150541	0.0164856	0.0182277	0.0201132	0.0216354	0.022413	0.025097	0.0273514	0.0294567	0.0294251	0.02998	0.03035	0.0307997	0.0299475	0.0298123	0.0295992	0.0290418
0.038629	0.0413253	0.0435998	0.0454524	0.0468832	0.0478921	0.0484791	0.0492547	0.0497671	0.0487962	0.0468966	0.0447619	0.0411549	0.0391626	0.0370752	0.0358702	0.0345262	0.0322095	0.0302146	0.0281318	0.0257101	0.0242536	0.0229883	0.0216765	0.0182515	0.0178097	0.016411	0.0147648	0.0136096	0.0125591	0.0100605	0.0105026	0.0115257	0.013381	0.0153397	0.016021	0.0184923	0.0219408	0.0256425	0.0263154	0.0296741	0.0306304	0.0305834	0.0318328	0.0318437	0.0317384	0.0306212	0.0296292	0.0297848	0.0295768
0.0462835	0.0469458	0.0474256	0.0477228	0.0478375	0.0477698	0.0475195	0.0473333	0.0464149	0.0462503	0.0466845	0.0456741	0.0441051	0.042401	0.0395141	0.0373696	0.0354569	0.0341403	0.0315066	0.0292923	0.0278759	0.0261881	0.0245359	0.0227334	0.0219266	0.0194724	0.0167721	0.0151586	0.0132747	0.0125873	0.0111235	0.0110713	0.0114891	0.0120418	0.0137414	0.0160584	0.0189101	0.0205705	0.0232255	0.0263712	0.0287554	0.0318009	0.0327399	0.0343665	0.033984	0.0336669	0.033203	0.0317165	0.0312565	0.0299541
0.0500719	0.0469421	0.0442693	0.0420535	0.0402946	0.0389927	0.0381477	0.0396849	0.0402755	0.0391391	0.0383045	0.0381804	0.0385474	0.0377511	0.0366612	0.0348114	0.034111	0.0309304	0.0288719	0.0273003	0.0258218	0.0226602	0.0202914	0.019124	0.0176164	0.0158288	0.0152098	0.0132436	0.0123733	0.00981289	0.00767205	0.0089425	0.0113801	0.0121111	0.0139145	0.0180552	0.0204302	0.0227872	0.0254567	0.0276335	0.0296152	0.0298875	0.0304998	0.0318003	0.0327877	0.0317475	0.0319839	0.0326823	0.0304902	0.0294718
0.0380652	0.0405831	0.0427065	0.0444356	0.0457702	0.0467104	0.0472561	0.0468731	0.0466522	0.0461971	0.0477817	0.0458636	0.0433538	0.0392623	0.0351263	0.0311817	0.0275399	0.0249286	0.0211439	0.0194878	0.0184568	0.0179019	0.017816	0.0172375	0.0177127	0.0165707	0.0166758	0.0156967	0.0143739	0.0126924	0.0114524	0.0110481	0.0109637	0.0109704	0.0121968	0.0146792	0.0166174	0.0191734	0.0224799	0.0247962	0.0267314	0.0281292	0.0280557	0.0287589	0.0287212	0.0278483	0.0277005	0.0273112	0.026647	0.026949
0.0436667	0.0451265	0.0463464	0.0473263	0.0480663	0.0485663	0.0488263	0.0486301	0.0489761	0.049668	0.0491287	0.0477511	0.0461995	0.0424729	0.0386339	0.0351417	0.032905	0.0309311	0.0279097	0.0259698	0.0240689	0.0227513	0.0220119	0.0209344	0.0212775	0.0208719	0.0196494	0.0178688	0.0168971	0.0163854	0.0151378	0.0137952	0.0130915	0.0139713	0.0152457	0.0169605	0.0195633	0.0220143	0.0246077	0.0270191	0.0289525	0.0310721	0.0310056	0.0302735	0.031075	0.0317843	0.0317018	0.0316678	0.0309328	0.0304533
0.0498274	0.0501678	0.0503856	0.0504809	0.0504538	0.0503041	0.0500319	0.0486417	0.0495988	0.0506425	0.0505499	0.0484448	0.0460039	0.0445061	0.0435011	0.0412625	0.039369	0.0366199	0.033129	0.0304656	0.029019	0.0273792	0.0248332	0.0233388	0.0210818	0.0199487	0.0190014	0.0179671	0.0158614	0.014773	0.0137713	0.0154926	0.016162	0.0176524	0.0187201	0.020362	0.0208568	0.0220125	0.025261	0.0272023	0.0273127	0.0285902	0.0307888	0.033268	0.0338801	0.0348348	0.0338521	0.0331664	0.0308935	0.0304746
0.0508899	0.0507191	0.0505591	0.0504099	0.0502716	0.0501441	0.0500275	0.0516946	0.051311	0.0506196	0.0489589	0.0481633	0.0477492	0.0448775	0.0420098	0.0394195	0.0369249	0.0343416	0.0318841	0.0296202	0.0251498	0.0232652	0.0218064	0.0210219	0.0197613	0.0174228	0.016088	0.0146327	0.0131695	0.0115878	0.0108599	0.0106373	0.00997237	0.0119986	0.0135558	0.0158548	0.0175403	0.0190262	0.0213054	0.0223113	0.0255839	0.0273827	0.0292825	0.0301168	0.0310471	0.0316181	0.0325914	0.0335691	0.0327196	0.0316901
0.0520387	0.0512569	0.0505611	0.0499513	0.0494275	0.0489896	0.0486378	0.0486453	0.0491225	0.0490437	0.0482939	0.0475236	0.0465105	0.0442217	0.041044	0.0371129	0.0344739	0.0317598	0.0286115	0.0263795	0.0237672	0.0218021	0.0205403	0.0193856	0.0180801	0.0171547	0.0159673	0.0139127	0.013475	0.0127911	0.0115728	0.0120635	0.011204	0.0124996	0.0135667	0.0154395	0.0173534	0.0197599	0.0214325	0.0237806	0.0262737	0.0277948	0.0296734	0.0312464	0.0313539	0.0316887	0.0310606	0.0306478	0.0296176	0.0293928
0.0475376	0.0472677	0.0470427	0.0468626	0.0467274	0.0466371	0.0465916	0.047271	0.047572	0.047726	0.0465858	0.0463536	0.0456084	0.0433299	0.0423422	0.0386257	0.0364964	0.0342334	0.0328245	0.0301303	0.0285619	0.0257025	0.0228352	0.0201608	0.0189264	0.0172272	0.0171161	0.0148991	0.0156599	0.0148637	0.0154546	0.0157266	0.0171881	0.0174047	0.0177568	0.018185	0.0199016	0.022169	0.0249772	0.0262125	0.0275924	0.0286026	0.0308921	0.0319443	0.0326302	0.0327142	0.0326821	0.0328394	0.0330725	0.0335354
0.046669	0.0456429	0.0447851	0.0440957	0.0435747	0.043222	0.0430377	0.0432622	0.0441378	0.0440502	0.0442183	0.0436304	0.0435226	0.0407698	0.0379897	0.0349037	0.0316263	0.0286126	0.0248842	0.0214506	0.0188826	0.0164915	0.0146902	0.0142747	0.0146622	0.0144458	0.0145603	0.0152333	0.016197	0.0173075	0.0162025	0.015186	0.0154002	0.0157178	0.0169673	0.0186332	0.0191766	0.0214581	0.0232008	0.0246885	0.0254353	0.0266297	0.0270699	0.0272169	0.0279564	0.0275623	0.0269836	0.0270699	0.0259571	0.0269213
0.0429157	0.042872	0.0428899	0.0429694	0.0431104	0.0433129	0.043577	0.044315	0.046114	0.0468005	0.0461969	0.0454603	0.0434734	0.0410863	0.038578	0.0363295	0.0325815	0.0286284	0.0259281	0.0237075	0.0227505	0.0206568	0.0190279	0.0175683	0.0165835	0.0152747	0.0154719	0.0151235	0.0143232	0.0132729	0.0136098	0.0146231	0.0154967	0.0167213	0.0191902	0.0215261	0.0230705	0.0241489	0.0253624	0.0263258	0.027019	0.0275185	0.0276649	0.0277612	0.0284806	0.0283437	0.0297557	0.0304126	0.0308915	0.0314032
0.0504113	0.050509	0.050525	0.0504593	0.0503118	0.0500826	0.0497717	0.0508305	0.0515079	0.050088	0.0485071	0.0449045	0.0414938	0.0385177	0.0340316	0.0315587	0.0309829	0.0295425	0.0271037	0.0269434	0.025485	0.0235587	0.0224649	0.0204389	0.0197925	0.0188617	0.0173362	0.016989	0.0166522	0.0157089	0.0161155	0.016953	0.0173603	0.017501	0.0182928	0.0192229	0.0207532	0.0216745	0.024289	0.0265515	0.0290932	0.0303686	0.0317148	0.032157	0.0325409	0.0314488	0.0308738	0.030167	0.0297038	0.0292685
0.0468047	0.0464492	0.0461354	0.0458632	0.0456327	0.0454437	0.0452965	0.0453264	0.0465322	0.0450712	0.0450368	0.0444745	0.0430511	0.0393499	0.0380488	0.0347077	0.0321029	0.0293622	0.0271568	0.0250496	0.0232315	0.0204202	0.0204576	0.018504	0.0169197	0.0159741	0.016144	0.0145721	0.0137923	0.013652	0.0128477	0.0128543	0.0130315	0.0139728	0.0156789	0.0167708	0.0194749	0.022737	0.024424	0.0267596	0.028647	0.029704	0.0307676	0.030383	0.0295736	0.0296913	0.0293125	0.0286267	0.028167	0.0282871
0.049215	0.0485587	0.048021	0.0476017	0.0473009	0.0471186	0.0470548	0.046986	0.0466892	0.0467846	0.047351	0.0469856	0.0459118	0.0430928	0.0400861	0.036871	0.0337102	0.0314577	0.028629	0.027506	0.0245186	0.0235596	0.0226146	0.021601	0.0200233	0.0176583	0.0167109	0.0148054	0.0133444	0.0124031	0.0118463	0.0132268	0.0137824	0.0149073	0.0166653	0.0176969	0.0195867	0.021359	0.0233581	0.0245781	0.0266123	0.0287634	0.0308532	0.0336267	0.0340879	0.0340909	0.0342643	0.0324331	0.0316552	0.0304463
0.0475593	0.0488394	0.0496901	0.0501114	0.0501032	0.0496656	0.0487985	0.0467975	0.0439869	0.0428609	0.0431042	0.0410236	0.0384794	0.036292	0.0344547	0.0323922	0.0314018	0.0292804	0.0279429	0.0251458	0.0235821	0.023516	0.0237147	0.0203062	0.0192587	0.0182972	0.0165217	0.0158762	0.0153016	0.0139744	0.0138474	0.0138999	0.0143983	0.0162402	0.0182409	0.0189473	0.0212422	0.0251172	0.026953	0.0288662	0.0303827	0.0311521	0.0327466	0.0333614	0.0318854	0.0313372	0.0295932	0.0282553	0.0276537	0.0282721
0.0391827	0.0403328	0.0413293	0.0421721	0.0428612	0.0433967	0.0437785	0.0451209	0.0451219	0.0454153	0.0452849	0.0437815	0.0440392	0.0407208	0.0383425	0.0355628	0.0333585	0.0313457	0.0294285	0.0259448	0.0224397	0.0197136	0.0178827	0.0151747	0.0143987	0.0121753	0.0115478	0.0116158	0.010771	0.0123298	0.0110752	0.0121549	0.0126936	0.013443	0.0130412	0.0156611	0.0176096	0.0198868	0.0211503	0.0248733	0.0270724	0.0286926	0.0283887	0.0295571	0.028619	0.0270502	0.0242415	0.0253129	0.0247095	0.0255765
0.0444852	0.0445938	0.0447468	0.0449444	0.0451865	0.0454731	0.0458042	0.0465936	0.0488127	0.0485355	0.0487402	0.0460652	0.0441259	0.041378	0.0388603	0.0363019	0.0327636	0.032334	0.0309887	0.0300449	0.0294631	0.0263666	0.022831	0.0197493	0.0187675	0.0167672	0.0169621	0.0162477	0.0148637	0.0155904	0.0142318	0.0142974	0.0141582	0.0139117	0.0127708	0.014868	0.016919	0.0201006	0.0237831	0.0268324	0.0288705	0.0290771	0.028886	0.0300225	0.0305483	0.0298925	0.0285296	0.0282446	0.0280386	0.029145
0.0466851	0.0470135	0.0472836	0.0474952	0.0476484	0.0477433	0.0477797	0.0470167	0.0484621	0.0489292	0.049244	0.0475097	0.0448163	0.0422953	0.0396776	0.0363806	0.032331	0.029945	0.0278664	0.0259902	0.0259166	0.0249257	0.0235623	0.0214137	0.0194489	0.0185332	0.0167173	0.0148957	0.0143575	0.0133292	0.0124545	0.0133815	0.0150656	0.0166213	0.0176095	0.0199087	0.0218616	0.0233482	0.0251599	0.0276482	0.0301818	0.030203	0.0308452	0.0320124	0.032888	0.0334109	0.033092	0.0341681	0.0340894	0.0339285
0.0380401	0.0411702	0.0439031	0.0462389	0.0481775	0.0497189	0.0508631	0.0523691	0.0530986	0.0541011	0.0523172	0.0509466	0.0466942	0.0431463	0.0398748	0.0360409	0.0346369	0.0328131	0.0308039	0.0296052	0.028006	0.026426	0.0246895	0.023151	0.0197662	0.0178804	0.0170259	0.0164763	0.0167277	0.0158362	0.0148653	0.0170887	0.0176262	0.0176421	0.0189192	0.0210475	0.0228606	0.0254307	0.0281011	0.0313484	0.0337687	0.0340694	0.0340431	0.0341568	0.0338867	0.0326503	0.0320529	0.0319926	0.0323561	0.034047
0.0491332	0.0483367	0.0476276	0.0470059	0.0464716	0.0460246	0.0456649	0.0449686	0.0451055	0.0462947	0.0464662	0.0454934	0.0439323	0.0422808	0.0394464	0.0367562	0.0340748	0.0305658	0.0277222	0.0249576	0.0231615	0.0214798	0.0192725	0.0175978	0.0158584	0.0154349	0.0148791	0.0143658	0.0134205	0.0126804	0.0122231	0.0126044	0.0130178	0.0137113	0.0148664	0.0162203	0.017354	0.0194592	0.0206818	0.0212813	0.0229997	0.0240256	0.0251608	0.0268284	0.0279025	0.0304219	0.0315171	0.0302911	0.0299503	0.0293303
0.0440658	0.0449276	0.0457391	0.0465004	0.0472114	0.0478721	0.0484825	0.0485517	0.0505661	0.0505296	0.0513531	0.050633	0.0489362	0.0478091	0.0441083	0.0420429	0.0378412	0.0346934	0.0320573	0.0283589	0.0267792	0.0239204	0.0224187	0.0191205	0.0178693	0.0177664	0.0167584	0.016115	0.0134042	0.0133034	0.0120797	0.0122083	0.0138242	0.014658	0.0167788	0.0182121	0.0210666	0.0232408	0.0249453	0.0251399	0.025539	0.0267244	0.027846	0.0291814	0.0304089	0.0322645	0.0322839	0.0328929	0.0333194	0.0344081
0.0462259	0.0480373	0.0494317	0.0504091	0.0509694	0.0511128	0.0508391	0.0499976	0.0482618	0.0480917	0.0474002	0.0444087	0.0417536	0.0409703	0.0391934	0.0351938	0.0333834	0.0300654	0.0271405	0.0240932	0.0218907	0.0203697	0.0190613	0.0171118	0.0167339	0.0169166	0.0158189	0.0140641	0.0140162	0.0118547	0.0120264	0.0129437	0.0130524	0.0147048	0.0184938	0.0198676	0.0221937	0.0250002	0.0287474	0.0320122	0.0329856	0.0332711	0.0350318	0.0348156	0.0341227	0.035913	0.0369309	0.0350775	0.0339243	0.0316594
0.0458042	0.046618	0.0472319	0.0476458	0.0478599	0.047874	0.0476882	0.0483539	0.0474365	0.047018	0.045661	0.0436109	0.0410216	0.0375638	0.035202	0.0336967	0.0319402	0.0314147	0.0300668	0.0290957	0.0267536	0.0251815	0.0233451	0.0235324	0.0222159	0.0212145	0.0194641	0.0176875	0.0162318	0.0158886	0.0150131	0.0147927	0.014706	0.0149757	0.0173614	0.0204778	0.0227161	0.0254481	0.0258896	0.0259659	0.0268025	0.0289742	0.0297558	0.0305144	0.0312278	0.03118	0.0323855	0.0325539	0.0323486	0.0324297
0.0489008	0.0484472	0.0479388	0.0473756	0.0467576	0.0460848	0.0453572	0.0440279	0.0437136	0.0434457	0.0425347	0.0415986	0.0390351	0.0383275	0.0371335	0.0362127	0.0341566	0.0314913	0.0286583	0.0277914	0.0264799	0.0254084	0.0232851	0.0212177	0.0199436	0.0189278	0.0171081	0.0163778	0.0149326	0.0131966	0.0141657	0.0153932	0.0158146	0.0168208	0.0176671	0.0189034	0.0212581	0.0233308	0.0241799	0.0261406	0.0292062	0.0300496	0.0316675	0.031164	0.0316674	0.0316901	0.0312659	0.0300287	0.0293935	0.0285555
0.0509753	0.0500914	0.0492888	0.0485677	0.047928	0.0473696	0.0468927	0.0470506	0.0468773	0.0465023	0.0456175	0.0441159	0.0421124	0.0395311	0.0374117	0.035424	0.0329194	0.030712	0.0272353	0.0253262	0.022002	0.0181209	0.0159281	0.0153816	0.0156783	0.014461	0.0149669	0.0149018	0.0161947	0.0167779	0.0155549	0.015557	0.0143984	0.0138942	0.0147478	0.0165911	0.0176269	0.0185617	0.0205609	0.0235028	0.026145	0.0286752	0.0300536	0.031248	0.0314173	0.0320802	0.0327008	0.0316246	0.0303595	0.0302675
0.0452277	0.0443747	0.0436222	0.0429701	0.0424185	0.0419674	0.0416167	0.0427883	0.0427619	0.0417639	0.0414163	0.0400947	0.0388574	0.0381804	0.0366161	0.035374	0.0341331	0.03202	0.0303089	0.0282613	0.0255608	0.0231403	0.0197128	0.0178231	0.0171735	0.0165999	0.0166731	0.0163876	0.0162062	0.014331	0.0138914	0.0146086	0.0150454	0.0166566	0.0179909	0.0204572	0.0223373	0.0239769	0.0262948	0.0284063	0.029105	0.0294482	0.0294009	0.0298326	0.029174	0.0299063	0.0312385	0.0294582	0.0288755	0.0283897
0.0462464	0.0468449	0.0472913	0.0475854	0.0477273	0.0477169	0.0475544	0.0472317	0.0477819	0.047074	0.0453906	0.044637	0.0421413	0.0405028	0.0380025	0.0353643	0.0331891	0.0314979	0.0290648	0.0271337	0.0261195	0.0238458	0.0216274	0.0203417	0.0187068	0.0171167	0.0155039	0.0144837	0.0138058	0.0132295	0.0133522	0.013154	0.0136562	0.0141461	0.015852	0.0179412	0.0194847	0.0221151	0.024501	0.0266102	0.02909	0.0305969	0.0315467	0.0307759	0.030533	0.0293674	0.0299435	0.0289061	0.0286669	0.029268
0.0397092	0.0408269	0.0417463	0.0424673	0.04299	0.0433143	0.0434402	0.0442184	0.042738	0.0415734	0.0416582	0.0417507	0.0412245	0.0404202	0.0381227	0.0370282	0.0347675	0.0321309	0.0312011	0.0281498	0.0257721	0.0220891	0.0202647	0.0191259	0.0174344	0.0166266	0.0152454	0.0147377	0.0141148	0.0134068	0.0123855	0.0122092	0.0128326	0.0122414	0.0144665	0.0158169	0.016714	0.0174556	0.020132	0.021883	0.0234751	0.0234243	0.0237406	0.0258604	0.0274821	0.0282883	0.0291696	0.0287111	0.0275742	0.027126
0.0436057	0.044183	0.0446273	0.0449388	0.0451174	0.0451631	0.045076	0.0455103	0.0438619	0.0443975	0.0453005	0.0444059	0.0439138	0.0431004	0.0410218	0.0383069	0.0350694	0.0327182	0.0293493	0.0264142	0.0237402	0.0226887	0.0208159	0.0185691	0.0172561	0.0152341	0.0138583	0.0126561	0.0118125	0.01109	0.0109487	0.0134698	0.0145382	0.0147312	0.0162792	0.0177244	0.0207245	0.0231881	0.026414	0.0286732	0.0303697	0.0321896	0.0340342	0.034996	0.034241	0.0334407	0.0334451	0.0334679	0.0340916	0.033661
0.0499097	0.0499482	0.0498546	0.0496288	0.0492708	0.0487807	0.0481585	0.0470391	0.0460209	0.0452849	0.0450554	0.0444065	0.0432629	0.0409449	0.0389494	0.0359134	0.0340168	0.0327641	0.030144	0.0283704	0.0253634	0.0229937	0.0213178	0.0188661	0.0176846	0.0154222	0.0138275	0.0121738	0.0116541	0.0115481	0.0125314	0.0141126	0.0148569	0.0165793	0.0179049	0.0203099	0.0217603	0.0226091	0.0240274	0.025659	0.0268642	0.0281509	0.0292172	0.0297614	0.0304696	0.0312321	0.0306127	0.0302642	0.0285656	0.0274559
0.0436367	0.0441094	0.0445457	0.0449457	0.0453094	0.0456367	0.0459276	0.0466649	0.0466314	0.0471002	0.0468421	0.0455466	0.0436718	0.0424251	0.0395625	0.0373727	0.034331	0.0314533	0.0292202	0.0271346	0.0237064	0.0222852	0.0198885	0.0171363	0.0153948	0.0147479	0.0141962	0.0132855	0.0121293	0.0120262	0.0130383	0.0137776	0.0140833	0.0153915	0.0166182	0.018298	0.0191895	0.0218599	0.0241289	0.0256577	0.0269235	0.0289961	0.0306541	0.0326325	0.0328381	0.0329231	0.0330534	0.0324391	0.0313505	0.0317556
0.0474465	0.0479654	0.0483657	0.0486472	0.0488099	0.0488539	0.0487792	0.0486598	0.0492275	0.0497552	0.0489444	0.0471439	0.0443053	0.0425173	0.0394685	0.0367632	0.03541	0.0335283	0.0318115	0.0298529	0.0288462	0.0276922	0.0245367	0.0216311	0.0191183	0.0179229	0.0167966	0.015478	0.0152718	0.0150833	0.0150974	0.0154527	0.0168385	0.016251	0.0159847	0.0167499	0.0187242	0.0204555	0.0228999	0.0261393	0.0286388	0.0300516	0.0305164	0.031274	0.0317486	0.0299094	0.0288231	0.0276986	0.0275307	0.0264579
0.039158	0.0411239	0.042707	0.0439074	0.0447249	0.0451598	0.0452118	0.0444392	0.0423485	0.0432069	0.042989	0.0411466	0.0394317	0.0381241	0.0374192	0.0344341	0.0327206	0.031648	0.0297009	0.0278631	0.0249008	0.0239554	0.0221852	0.0209001	0.0200802	0.0189886	0.016529	0.0139766	0.0130419	0.010981	0.00910541	0.00956615	0.00828632	0.00884769	0.010823	0.0134572	0.0173496	0.0210763	0.0229165	0.0261525	0.0286413	0.0295353	0.0307981	0.032589	0.0308325	0.0296519	0.0299514	0.0290004	0.0280059	0.028498
0.0471615	0.0477787	0.0482967	0.0487156	0.0490354	0.0492561	0.0493776	0.0504055	0.0508079	0.0515727	0.0504991	0.0489797	0.0459432	0.0422902	0.039096	0.0362039	0.0341291	0.0326265	0.0302914	0.0284021	0.027824	0.0266011	0.0239163	0.0223509	0.0210002	0.0186112	0.0169149	0.0161972	0.0158459	0.0144091	0.0134119	0.0134807	0.0130272	0.0132382	0.0138194	0.0164315	0.0190534	0.0212453	0.0248495	0.0280107	0.03025	0.0310943	0.0319433	0.0322227	0.0320459	0.0322432	0.030889	0.0316919	0.0317997	0.033125
0.0340438	0.0351654	0.036174	0.0370695	0.0378519	0.0385213	0.0390776	0.0392506	0.0408068	0.0428466	0.0409531	0.0383289	0.0345817	0.0334142	0.0315694	0.0294559	0.0273484	0.0255094	0.0231914	0.02118	0.0205908	0.0194978	0.0163097	0.0156455	0.0147696	0.0163248	0.015223	0.0159509	0.0158588	0.015725	0.0141747	0.0136805	0.0146751	0.0164312	0.0167612	0.0200177	0.0221547	0.02444	0.0247585	0.0264741	0.0257179	0.0251219	0.025506	0.0260608	0.0279131	0.0287276	0.027523	0.0282323	0.0284565	0.0295942
0.040225	0.0421419	0.0437206	0.0449612	0.0458636	0.0464278	0.0466539	0.0457133	0.04681	0.0457024	0.0446236	0.0423694	0.0396609	0.0372945	0.0349636	0.0331594	0.0324278	0.0291486	0.0271349	0.0258079	0.0256973	0.0234808	0.022601	0.020658	0.0197507	0.0177609	0.0155712	0.0149207	0.0143493	0.0125587	0.0118872	0.0125207	0.0139313	0.0148367	0.0147623	0.0155387	0.0165543	0.0168376	0.0191963	0.0212018	0.0223395	0.0235918	0.0272027	0.0277169	0.0297318	0.0306751	0.0293672	0.0300115	0.029896	0.0305997
0.0491205	0.0507135	0.0519943	0.0529628	0.0536191	0.0539632	0.0539952	0.053225	0.052713	0.0524206	0.0509518	0.050879	0.0483639	0.0456043	0.0424116	0.0401532	0.0386469	0.0365385	0.03376	0.0304416	0.0278378	0.024853	0.02263	0.0214196	0.0198044	0.0180191	0.0167872	0.0153875	0.0160812	0.0163887	0.0153645	0.015246	0.0156174	0.0160718	0.0171166	0.0183635	0.0213884	0.0225925	0.0250597	0.026633	0.0300973	0.032628	0.0343504	0.0361259	0.0346235	0.035357	0.0366188	0.0362904	0.0359542	0.0331851
0.0528108	0.052425	0.0521148	0.0518804	0.0517217	0.0516387	0.0516314	0.0523746	0.052872	0.0524595	0.052166	0.0519245	0.050305	0.0482703	0.0447007	0.0410003	0.0380898	0.0348581	0.032153	0.0292532	0.0265881	0.0239397	0.0226298	0.0216946	0.0207542	0.0205702	0.0186382	0.018526	0.0189571	0.0179614	0.0175115	0.0160751	0.01568	0.0158459	0.0167369	0.0183398	0.0205982	0.0237143	0.0254405	0.0285182	0.0311495	0.0327581	0.0345298	0.0352453	0.0357205	0.0351948	0.0347827	0.0341832	0.0336378	0.0330071
0.0561171	0.0546512	0.0533678	0.0522668	0.0513482	0.0506121	0.0500585	0.049763	0.0500545	0.0500158	0.0501397	0.04904	0.0483401	0.0465748	0.0433273	0.0400227	0.0365524	0.0337133	0.0312468	0.0287713	0.0272719	0.025668	0.0242019	0.0224579	0.0209884	0.0194472	0.017556	0.0155331	0.0146949	0.0132821	0.0129661	0.0138645	0.0154224	0.0169929	0.0184397	0.0199501	0.0219733	0.0245701	0.0263878	0.0285986	0.0297305	0.0300707	0.0314474	0.031191	0.0310329	0.0300949	0.0294786	0.029671	0.029622	0.0310907
0.052593	0.051995	0.0514335	0.0509083	0.0504194	0.049967	0.0495509	0.0498614	0.0499623	0.0497143	0.0487079	0.0477104	0.0453945	0.0426572	0.039789	0.0369873	0.0341024	0.03198	0.0292479	0.0276043	0.025845	0.0233078	0.022167	0.0213112	0.0193964	0.0181708	0.0166855	0.016043	0.0164224	0.0159553	0.0146028	0.013882	0.0133742	0.0130495	0.0141217	0.0154733	0.0163977	0.018618	0.0209162	0.0249054	0.0278708	0.0292768	0.0299412	0.0305991	0.0310102	0.0308417	0.0308957	0.0310974	0.030152	0.0301265
0.0566553	0.055214	0.0539689	0.05292	0.0520675	0.0514112	0.0509511	0.0506474	0.050814	0.051259	0.0506729	0.0497662	0.0490367	0.0478952	0.0454986	0.0414343	0.038216	0.0355101	0.0327374	0.0303427	0.027655	0.0259804	0.0236223	0.0220457	0.022146	0.0222	0.0205071	0.019727	0.0184941	0.0158027	0.0151692	0.0147895	0.0149718	0.0156425	0.0158336	0.0177703	0.0201601	0.0229815	0.025189	0.0269005	0.0278807	0.0286189	0.0309907	0.0327568	0.0338821	0.033307	0.0341675	0.0349816	0.0351938	0.0350144
0.0394664	0.0419713	0.0440617	0.0457377	0.0469993	0.0478465	0.0482792	0.047526	0.0489088	0.0475681	0.0456659	0.0436356	0.0410836	0.0396217	0.0380031	0.0362245	0.0350643	0.033135	0.0303993	0.0274447	0.0248593	0.0215844	0.0197213	0.0181859	0.0169879	0.015345	0.0152861	0.014355	0.0142707	0.0122024	0.0113348	0.0113478	0.011306	0.0132798	0.0163487	0.0180444	0.0204925	0.0227068	0.0252098	0.0267228	0.0282536	0.028733	0.0294596	0.0293924	0.0293994	0.0306622	0.0300447	0.0296638	0.0298848	0.0307014
0.051277	0.0519159	0.0523863	0.0526883	0.052822	0.0527872	0.052584	0.0514329	0.0521079	0.0510343	0.0493031	0.0482799	0.0473902	0.0442327	0.0416589	0.0392971	0.0383344	0.0335206	0.0308681	0.0303572	0.0287385	0.0248668	0.0232553	0.0215774	0.0207306	0.020275	0.0204413	0.0189179	0.0172746	0.0137081	0.01353	0.0135366	0.0121924	0.0111552	0.0128097	0.0150663	0.0182586	0.0210975	0.0240865	0.0248504	0.0266712	0.0278398	0.0294601	0.0304019	0.0311594	0.0314821	0.0316607	0.0317519	0.0316232	0.0312765
0.0489489	0.0486393	0.0483452	0.0480664	0.047803	0.0475549	0.0473222	0.0476157	0.0473934	0.0481975	0.0479321	0.0467356	0.0441426	0.0419904	0.0399633	0.0375639	0.0368215	0.0344332	0.0316317	0.0297273	0.0291579	0.0266545	0.0240443	0.0217714	0.0196347	0.0186668	0.0170426	0.0159801	0.0158894	0.014682	0.013582	0.0137984	0.0149252	0.0143342	0.0155446	0.0178683	0.0215605	0.0239616	0.0260015	0.0290429	0.0309684	0.0305372	0.0313372	0.031694	0.03232	0.0322586	0.031957	0.0305435	0.0305701	0.0293578
0.0455217	0.0456694	0.0457631	0.0458029	0.0457889	0.0457209	0.0455989	0.0451578	0.0455044	0.0455014	0.0469075	0.0453459	0.043374	0.0416756	0.0387414	0.0367085	0.0341972	0.0329358	0.0306586	0.0276303	0.0241065	0.0219149	0.0201238	0.0182932	0.0167861	0.0161731	0.0147874	0.0147079	0.0144065	0.0153361	0.0143012	0.0130604	0.0114224	0.0129601	0.0139773	0.0154503	0.0162702	0.0178455	0.0202378	0.0218555	0.0235542	0.0263605	0.0284082	0.030326	0.0317383	0.0336035	0.0334101	0.0329222	0.0309889	0.0304108
0.0562085	0.0546042	0.0532076	0.0520185	0.0510371	0.0502632	0.049697	0.0505477	0.0496477	0.0493345	0.0495349	0.0495502	0.0491765	0.0467266	0.0441237	0.04276	0.0404205	0.0367257	0.033681	0.0301232	0.0260564	0.023918	0.0230525	0.0222144	0.0214012	0.018627	0.0191414	0.0183897	0.0166903	0.0149437	0.0140487	0.0138201	0.0146823	0.0152667	0.0162884	0.0187805	0.0214817	0.0226751	0.024022	0.0254227	0.0266984	0.0281541	0.029233	0.0316355	0.0315992	0.0327421	0.0331026	0.0347991	0.035456	0.0343172
0.0513977	0.0522569	0.0529653	0.0535228	0.0539296	0.0541856	0.0542907	0.0551334	0.0542262	0.053675	0.051864	0.0496447	0.0475889	0.04481	0.0424578	0.0399243	0.036285	0.0333835	0.0302939	0.0279864	0.0253706	0.023839	0.0221193	0.0208293	0.0202622	0.019863	0.0189226	0.0181192	0.0172117	0.01717	0.016526	0.0163667	0.0170321	0.0180083	0.0191759	0.0213877	0.0225687	0.0241793	0.0248718	0.026534	0.0284613	0.0312661	0.0318475	0.0327122	0.0329456	0.0334072	0.0326086	0.0329712	0.0320413	0.0324082
0.0536737	0.0536439	0.0535936	0.0535227	0.0534312	0.0533192	0.0531866	0.0527487	0.0539103	0.0543902	0.0526305	0.0495676	0.0475614	0.0458566	0.0438741	0.0404096	0.0394762	0.0376711	0.0369664	0.0345283	0.0313235	0.0283375	0.024346	0.0218099	0.0209832	0.019366	0.0178512	0.0166926	0.0175047	0.0175387	0.0182516	0.0180026	0.0174132	0.0185381	0.0194064	0.0217775	0.0245335	0.025017	0.026183	0.0277288	0.0299384	0.0316849	0.0331672	0.0345628	0.0350038	0.035532	0.0341915	0.0337822	0.0322682	0.0311214
0.0477561	0.0487466	0.0496246	0.0503903	0.0510435	0.0515842	0.0520126	0.0533693	0.0542327	0.0531917	0.0515916	0.0507331	0.0468718	0.0433726	0.0397479	0.0366263	0.0344468	0.0316665	0.0287525	0.0293353	0.0268854	0.0248997	0.0226791	0.0217294	0.019429	0.0179089	0.0169823	0.0156643	0.0156082	0.015111	0.0157717	0.0177982	0.017519	0.018414	0.0193476	0.0202385	0.0217578	0.0222209	0.0245907	0.0252266	0.0282362	0.0317189	0.0336954	0.0344826	0.0353418	0.0356956	0.0358647	0.0335897	0.0336144	0.0320441
0.0521331	0.0521052	0.0520796	0.0520564	0.0520356	0.0520171	0.0520009	0.0526444	0.0523846	0.052251	0.0519202	0.0501481	0.0481323	0.0459476	0.0423532	0.0384677	0.0346169	0.0316313	0.0289454	0.0261277	0.024792	0.0231195	0.0215991	0.0202363	0.0194272	0.0188317	0.0180388	0.0166423	0.0158925	0.0151622	0.0145011	0.0135006	0.0153633	0.0155007	0.0161711	0.0185237	0.0213668	0.0240976	0.0268833	0.028618	0.0299366	0.0307848	0.0318125	0.0311896	0.032913	0.0327493	0.032888	0.0324118	0.0323675	0.0322328
0.0522948	0.0518451	0.0514297	0.0510486	0.0507016	0.050389	0.0501105	0.0504536	0.0504159	0.0503097	0.0502418	0.04944	0.0468557	0.044127	0.0414496	0.0385529	0.0360303	0.0331489	0.030203	0.0270882	0.024434	0.0233356	0.0225705	0.0212288	0.0202238	0.018647	0.0174337	0.0179498	0.0172547	0.0156545	0.0142089	0.0133029	0.0131551	0.0149722	0.0163658	0.0173694	0.0206845	0.0226767	0.0258044	0.0291733	0.0307259	0.0319471	0.0334468	0.0348908	0.0348682	0.034626	0.03408	0.0331006	0.0330944	0.0323604
0.0448077	0.0451826	0.0455009	0.0457626	0.0459676	0.046116	0.0462079	0.0478706	0.0485839	0.0475458	0.0461844	0.0436119	0.0420953	0.0406151	0.0390442	0.0365874	0.0341538	0.0320352	0.029437	0.0273238	0.0254002	0.0234999	0.023163	0.0206139	0.0198057	0.0185301	0.0171591	0.015658	0.0137259	0.0125217	0.0129284	0.0130041	0.0146608	0.0164556	0.0197716	0.0206978	0.0238834	0.0250548	0.0268204	0.0270858	0.0284218	0.0293006	0.030337	0.0308824	0.0308257	0.031105	0.0314523	0.0316486	0.0324044	0.0328467
0.0487257	0.0496909	0.0504665	0.0510525	0.051449	0.0516559	0.0516731	0.0508668	0.0509764	0.0507156	0.0507173	0.0487793	0.0485254	0.0472265	0.0444388	0.0409703	0.0372551	0.0343258	0.0328975	0.0297169	0.0280984	0.0245587	0.0229851	0.0216907	0.0217479	0.021103	0.0187226	0.0178634	0.0184681	0.0177014	0.0180211	0.0175855	0.0165972	0.0160719	0.0179944	0.0184862	0.0198016	0.0201558	0.021819	0.0250839	0.0278197	0.0302255	0.0321747	0.0336966	0.0338018	0.0344795	0.0343134	0.0332124	0.0330667	0.0319073
0.0450274	0.0462616	0.0472145	0.0478862	0.0482766	0.0483858	0.0482136	0.047285	0.0472154	0.0464923	0.0454387	0.0443044	0.043327	0.0401412	0.0383964	0.0360026	0.0327231	0.0316004	0.0279692	0.025979	0.0233416	0.0221461	0.0204438	0.0192526	0.0169379	0.0156437	0.0146247	0.0131714	0.0119062	0.0120487	0.0112172	0.0118421	0.012185	0.0135824	0.0139157	0.0157293	0.0178299	0.0206315	0.0233906	0.0261192	0.0288052	0.0311119	0.0318415	0.0315711	0.0315088	0.0317371	0.029989	0.0302936	0.0284153	0.0275783
0.0533499	0.051881	0.0506666	0.0497065	0.0490009	0.0485497	0.048353	0.0505245	0.0505797	0.0507014	0.0500623	0.0488675	0.0468582	0.0438104	0.0412325	0.0394609	0.0359354	0.0334567	0.0303803	0.0286712	0.0254753	0.0247371	0.0225741	0.0203772	0.0195285	0.0189748	0.0181513	0.0175563	0.0165384	0.0154575	0.0145376	0.0147409	0.0151707	0.0163456	0.0161855	0.0172679	0.0193275	0.0228281	0.0256715	0.028808	0.0310423	0.0336498	0.0351883	0.0367055	0.0374033	0.0376753	0.0366205	0.0346342	0.0342645	0.0345631
0.0434709	0.0467195	0.0494311	0.0516058	0.0532436	0.0543445	0.0549084	0.0555945	0.0548728	0.0534139	0.0507857	0.0493135	0.0475245	0.0461795	0.0443307	0.0428053	0.0397725	0.0362359	0.0330373	0.0291943	0.0253181	0.0212456	0.0183979	0.0178727	0.0172757	0.0189628	0.0197482	0.0191389	0.017783	0.016891	0.0155625	0.013127	0.0109576	0.0118	0.0140235	0.0169454	0.0206214	0.0250275	0.027873	0.0292878	0.031959	0.0309219	0.0313309	0.0307796	0.0314609	0.0320278	0.0315828	0.0326579	0.0324732	0.0318479
0.04717	0.0479015	0.0484886	0.0489312	0.0492294	0.0493831	0.0493924	0.048999	0.0490405	0.0490045	0.0493828	0.0476112	0.046618	0.0435717	0.0409353	0.0379701	0.0345824	0.0315824	0.029422	0.0268155	0.0248972	0.023272	0.0221724	0.0209207	0.0190425	0.0170896	0.0170051	0.0154019	0.0144094	0.0140444	0.0143173	0.0137792	0.0152665	0.0157124	0.0165036	0.0186675	0.021269	0.0232692	0.0254426	0.0256565	0.0268988	0.0279259	0.0282319	0.028446	0.0295998	0.0290658	0.0292004	0.0300348	0.0310387	0.031037
0.0531262	0.0525306	0.0520561	0.0517027	0.0514704	0.0513593	0.0513692	0.0530709	0.0535691	0.0531025	0.0535715	0.0530623	0.0511005	0.0468024	0.0439554	0.0409097	0.0380959	0.0360302	0.033565	0.0309835	0.0297641	0.0278628	0.0268352	0.0251715	0.0218977	0.0204717	0.0201797	0.0192956	0.0175627	0.0173872	0.0169483	0.0172408	0.0186514	0.0194279	0.0197828	0.0216173	0.0221843	0.0252362	0.0277947	0.0282712	0.02994	0.0323992	0.0347982	0.0367976	0.0369326	0.0367138	0.0353609	0.0343053	0.0327403	0.0320904
0.0537461	0.0524356	0.051257	0.0502105	0.049296	0.0485134	0.0478629	0.0480109	0.0471136	0.048549	0.0482227	0.046908	0.0450896	0.0432701	0.0409315	0.0394253	0.036704	0.0349809	0.0318492	0.0295998	0.0273982	0.02511	0.0226048	0.0219926	0.0207452	0.0195576	0.0181837	0.0175119	0.0161386	0.0156008	0.0137804	0.0137235	0.0139616	0.0145048	0.0160554	0.0192962	0.0214823	0.0239287	0.0253296	0.0275607	0.0280714	0.0303284	0.0309474	0.0319406	0.0323604	0.0334506	0.0327379	0.0347158	0.0340277	0.0340435
0.0493475	0.0492291	0.0491283	0.0490449	0.0489789	0.0489305	0.0488995	0.0481158	0.048123	0.0488301	0.049924	0.0499209	0.0497712	0.0472739	0.0444111	0.0409744	0.0393661	0.0358773	0.0326611	0.0296673	0.0266604	0.0261096	0.0239871	0.0219312	0.0190064	0.0164699	0.0152147	0.0143172	0.0138304	0.0122084	0.0131444	0.0140404	0.0144743	0.0170138	0.0177802	0.019938	0.0202653	0.0225849	0.0249079	0.0270434	0.0282606	0.0292048	0.0310416	0.0301948	0.0301468	0.0317433	0.0327785	0.0329889	0.032982	0.0330767
0.0425243	0.0422697	0.042088	0.0419793	0.0419436	0.041981	0.0420913	0.043045	0.0437237	0.0441312	0.0435996	0.0425902	0.0408727	0.0394617	0.0379125	0.0359551	0.0327625	0.0311131	0.029346	0.0270171	0.0250462	0.0233238	0.0216637	0.019944	0.0186984	0.0181504	0.0169663	0.0156372	0.0140896	0.0145609	0.0136644	0.0123538	0.0127775	0.0136244	0.0155204	0.0176742	0.0201506	0.0223474	0.0258174	0.0268894	0.0269737	0.0272372	0.0272202	0.0271139	0.0263654	0.0261872	0.0266035	0.0261415	0.026893	0.0287014
0.0532006	0.0534932	0.0537397	0.0539402	0.0540946	0.054203	0.0542653	0.054484	0.0548926	0.054234	0.053647	0.0525385	0.0502732	0.0472637	0.0434914	0.040608	0.0371415	0.0339784	0.0301521	0.0277183	0.0256221	0.0225716	0.0210076	0.0200748	0.0197537	0.0188393	0.0181489	0.0177759	0.0170548	0.0171562	0.016142	0.0164571	0.0163804	0.0176875	0.0190379	0.0202868	0.0226003	0.0248123	0.0262861	0.0287987	0.030405	0.0318498	0.0321757	0.0337108	0.0336833	0.0350309	0.0345877	0.0340748	0.0351214	0.0352241
0.0557279	0.0540165	0.0524785	0.051114	0.0499228	0.0489051	0.0480607	0.0491575	0.0486758	0.0480223	0.0470456	0.0451589	0.0444296	0.0434084	0.0413993	0.0388913	0.0365257	0.0343498	0.0310276	0.0285042	0.0251949	0.0236994	0.022426	0.0213575	0.0200283	0.0202502	0.0191268	0.0180496	0.0177984	0.0184298	0.0178944	0.0164337	0.0165312	0.0180151	0.0184141	0.019334	0.0194325	0.0212709	0.0230656	0.0249226	0.0272429	0.0281399	0.0290546	0.0299711	0.0310649	0.0311251	0.0317082	0.0315545	0.0309025	0.0307006
0.0476057	0.0472182	0.0468645	0.0465445	0.0462583	0.0460058	0.045787	0.0465973	0.0462678	0.0457082	0.0453569	0.044472	0.0432451	0.0424481	0.0404109	0.0384554	0.0344887	0.0333123	0.0321711	0.0290611	0.0264183	0.0231258	0.0207232	0.0183796	0.0168285	0.0153705	0.0133943	0.012738	0.0122847	0.0131595	0.0147957	0.0161944	0.0172024	0.0170734	0.0171173	0.0168842	0.0182518	0.0203859	0.0217136	0.0245072	0.0261234	0.029135	0.0307724	0.0337004	0.0337197	0.0322787	0.0314051	0.0307984	0.030811	0.0311817
0.0524216	0.0516781	0.051043	0.0505163	0.050098	0.0497881	0.0495866	0.0502693	0.0511394	0.0504112	0.0498302	0.0479938	0.047079	0.0450267	0.0430722	0.0408589	0.037294	0.0348127	0.0303544	0.0280558	0.0254169	0.0228913	0.0202101	0.0196401	0.0182991	0.0167239	0.0172872	0.0176054	0.0168325	0.016225	0.0144514	0.0141735	0.0134758	0.0145928	0.0150073	0.016923	0.0180008	0.0204718	0.0233614	0.0255475	0.0286156	0.0293756	0.0301846	0.0321847	0.0340381	0.035231	0.0350583	0.034205	0.0335478	0.0336591
0.0507231	0.0502708	0.0498443	0.0494437	0.0490688	0.0487198	0.0483965	0.0494206	0.0489628	0.0492482	0.0482156	0.0460512	0.0440851	0.0414005	0.0388798	0.0365372	0.034518	0.0339215	0.0314975	0.0287667	0.0268195	0.0249295	0.0229476	0.0204139	0.0198061	0.0184559	0.0181502	0.0174045	0.0170041	0.016563	0.0154395	0.0148667	0.015838	0.015003	0.0150898	0.0169772	0.0182288	0.0194405	0.0213237	0.023902	0.0267718	0.0278942	0.0306426	0.0322359	0.0331474	0.0331356	0.0340667	0.0345028	0.0327145	0.0326712
0.0431302	0.0435334	0.0439216	0.0442948	0.044653	0.0449962	0.0453244	0.0459226	0.0462043	0.0467046	0.0465143	0.0455337	0.0424535	0.0409632	0.0389651	0.0354704	0.0328943	0.0296023	0.0277587	0.0262209	0.0237599	0.022166	0.0219741	0.0201292	0.0180559	0.0184065	0.0165725	0.0148764	0.0138918	0.0124358	0.0113355	0.0112541	0.0108789	0.012389	0.0159425	0.0180806	0.0195052	0.0224226	0.0235582	0.0246236	0.0263907	0.0271138	0.0275507	0.028955	0.0286989	0.0287057	0.0298091	0.0296735	0.0293575	0.0300953
0.049622	0.050435	0.0510624	0.0515042	0.0517605	0.0518313	0.0517165	0.0513836	0.0519401	0.0509478	0.0494691	0.048462	0.0463335	0.0433747	0.0404936	0.0378926	0.0361077	0.0331859	0.0314992	0.0290657	0.0264373	0.0233629	0.0217066	0.0202276	0.0190061	0.0175493	0.01676	0.0156204	0.0145808	0.0133913	0.0134887	0.0132878	0.0135847	0.0144713	0.0164219	0.0178908	0.0199071	0.0215953	0.0243731	0.0260639	0.0283052	0.0301715	0.0309983	0.032114	0.0332736	0.0331091	0.0326762	0.0318914	0.0318091	0.0319713
0.0517715	0.0499323	0.0483612	0.0470584	0.0460237	0.0452573	0.0447592	0.0459328	0.0469799	0.0461508	0.0449691	0.0423249	0.0408149	0.0392599	0.0377506	0.0364605	0.0334068	0.0313733	0.0293492	0.0278932	0.0253523	0.022204	0.0193913	0.015102	0.0133975	0.0115589	0.0105614	0.0102623	0.010426	0.0112122	0.010326	0.0109484	0.0118835	0.0124311	0.0138008	0.0146674	0.016961	0.0183042	0.0213105	0.0231183	0.0259886	0.0273939	0.0278362	0.0283525	0.0291997	0.0292752	0.0294844	0.0301001	0.0303467	0.0306099
0.0513452	0.0498119	0.0486292	0.0477972	0.0473157	0.0471849	0.0474047	0.0491798	0.0506436	0.0508922	0.0509224	0.0512134	0.0491895	0.0470577	0.0425537	0.0399428	0.0361121	0.0335807	0.0315511	0.0308252	0.0283014	0.0271776	0.0258521	0.0256348	0.0246582	0.0236108	0.0213567	0.0207933	0.0188447	0.0175306	0.0175287	0.0167515	0.0163339	0.0177393	0.0190014	0.0217631	0.0234816	0.0249417	0.0268894	0.0285028	0.0299602	0.0307827	0.0323421	0.0325761	0.033105	0.0336954	0.0338815	0.0344109	0.0332872	0.0333376
0.0477582	0.0477687	0.0477601	0.0477326	0.0476861	0.0476205	0.0475359	0.0485338	0.0477049	0.0476088	0.0479766	0.0473155	0.0449139	0.0415638	0.0395572	0.0368681	0.0337305	0.0311704	0.0290568	0.0275041	0.0246797	0.0236045	0.0218758	0.020447	0.0190035	0.017657	0.0164802	0.014747	0.0135174	0.0136243	0.0139544	0.0146676	0.0157651	0.0174923	0.0186039	0.0211926	0.0225386	0.0242037	0.0264656	0.0273807	0.0286722	0.0301197	0.0317552	0.0318022	0.0320518	0.0305392	0.0294514	0.0283263	0.0276687	0.0291705
0.0504842	0.0493825	0.0485625	0.0480243	0.0477679	0.0477933	0.0481004	0.0497959	0.0514657	0.0520476	0.0517249	0.0512488	0.0478292	0.0449501	0.0418662	0.0396529	0.0365075	0.0329276	0.0298376	0.0284921	0.026426	0.0247005	0.0236864	0.0223927	0.0200176	0.0192867	0.0185265	0.0169329	0.0161136	0.0159549	0.0152927	0.0147472	0.0150099	0.015726	0.01713	0.0175819	0.019196	0.021129	0.0236397	0.0254851	0.0290912	0.0308017	0.0318816	0.0324654	0.0328938	0.0339818	0.0335545	0.0328939	0.0318581	0.0321534
[truncated: 1,950 more columns]

## Sheet: 036_model_data
402.134	404.521	406.904	409.289	411.674	414.058	416.441	418.824	421.204	423.585	425.966	428.346	430.725	433.104	435.481	437.858	440.235	442.612	444.988	447.363	449.736	452.11	454.483	456.856	459.228	461.599	463.968	466.339	468.708	471.077	473.446	475.812	478.179	480.546	482.912	485.277	487.642	490.004	492.367	494.73	497.093	499.455	501.816	504.174	506.534	508.893	511.252	513.61	515.968	518.322
0.0497116	0.0504752	0.0511534	0.0517465	0.0522542	0.0526767	0.053014	0.0536028	0.0547627	0.0555865	0.0543762	0.0542698	0.0521395	0.0486317	0.0431984	0.0380282	0.0354031	0.0324318	0.0288611	0.0244879	0.0235325	0.0215868	0.0207948	0.0219268	0.0212585	0.0211726	0.0196287	0.0177805	0.0179484	0.0176971	0.0138155	0.012461	0.0118717	0.0108988	0.013456	0.0149486	0.0158174	0.0189092	0.0227584	0.0264719	0.0297454	0.031548	0.0317454	0.0334528	0.0320459	0.0323176	0.0322145	0.0310901	0.0306053	0.0331714
0.0492997	0.0497879	0.0500835	0.0501866	0.050097	0.0498149	0.0493401	0.0467854	0.0487658	0.0484811	0.0489934	0.0479106	0.046512	0.0443173	0.0414731	0.0372592	0.0350329	0.0322417	0.0269256	0.0229466	0.0215376	0.0215356	0.0205367	0.0200818	0.019924	0.0193163	0.0183061	0.0171579	0.0163796	0.0163508	0.0138433	0.0150815	0.0139816	0.0161571	0.0163094	0.0191289	0.0209632	0.0231653	0.0258511	0.0280743	0.0291006	0.0297832	0.0307804	0.0302993	0.0294627	0.0282311	0.0265937	0.0277721	0.0271956	0.0276312
0.0507067	0.0524365	0.0537175	0.0545497	0.0549331	0.0548676	0.0543534	0.0523987	0.0504624	0.0482271	0.0480838	0.0466416	0.0459013	0.0442985	0.0411637	0.0375831	0.0354848	0.0320704	0.0301856	0.0279636	0.0268822	0.0255836	0.0243404	0.0227887	0.0229676	0.0215819	0.0204085	0.019714	0.0201439	0.0191801	0.0209859	0.0211946	0.0211319	0.0209338	0.0196861	0.0187301	0.0195184	0.0220486	0.0253105	0.0262087	0.0283628	0.0291183	0.0307568	0.0316259	0.0320387	0.0324926	0.0321968	0.0317285	0.0314965	0.0342266
0.0425958	0.0422041	0.0418557	0.0415505	0.0412886	0.04107	0.0408947	0.0429601	0.0427306	0.042509	0.0421285	0.039178	0.0370473	0.0344781	0.0326314	0.0302187	0.0285877	0.0263124	0.0232577	0.0227951	0.0204459	0.0198837	0.0200337	0.0204286	0.0194982	0.0191156	0.0182677	0.0166927	0.0158042	0.0138588	0.0125573	0.013016	0.012544	0.0141196	0.0157687	0.0175518	0.0169024	0.0180521	0.0195371	0.0210889	0.0225163	0.0220524	0.0235319	0.0248041	0.0256154	0.0261724	0.0259396	0.0267386	0.0252615	0.0257736
0.044006	0.0449273	0.045672	0.0462401	0.0466315	0.0468463	0.0468845	0.0476491	0.0470798	0.045934	0.0448336	0.0420955	0.0413543	0.0389299	0.0370532	0.0347574	0.0322464	0.0303684	0.0276079	0.0258406	0.0236775	0.0224224	0.020412	0.0181544	0.0172149	0.0149514	0.0137378	0.0133035	0.0132084	0.0138171	0.0135098	0.0142213	0.0155746	0.0172215	0.0181353	0.0192374	0.0195342	0.0197	0.0209421	0.0223115	0.0242749	0.0271982	0.0294537	0.0295612	0.0309013	0.0306766	0.0314295	0.0300188	0.0284991	0.0264944
0.0435691	0.0438142	0.0440051	0.0441418	0.0442244	0.0442527	0.0442268	0.0437617	0.0431642	0.0425538	0.0434444	0.0438062	0.0428139	0.039926	0.0380648	0.0350897	0.032704	0.0307615	0.027658	0.025202	0.0226563	0.021578	0.0198103	0.0183893	0.0167751	0.0156144	0.0159408	0.0156794	0.0140219	0.0134279	0.0116163	0.0118275	0.0115405	0.0126328	0.0135037	0.0157754	0.0181443	0.02053	0.0238457	0.025333	0.0267125	0.0277243	0.0278909	0.028434	0.0285983	0.0289024	0.0279922	0.0276361	0.0276726	0.0275583
0.056097	0.0563898	0.0564879	0.0563915	0.0561004	0.0556148	0.0549345	0.0531818	0.0527743	0.0529077	0.0516452	0.0505774	0.0477774	0.0454569	0.0419441	0.0397561	0.037479	0.0355675	0.0329673	0.0302282	0.0291527	0.0280353	0.0263538	0.0262984	0.0244733	0.0236543	0.0220701	0.0218353	0.0204828	0.0190643	0.0177222	0.0165355	0.0163334	0.0170591	0.0190844	0.0214145	0.0230202	0.0255375	0.0276852	0.0292303	0.0309424	0.0315553	0.0318849	0.0322756	0.0331151	0.0328234	0.0320179	0.0322841	0.0322215	0.0322172
0.0384721	0.0398089	0.0409184	0.0418007	0.0424557	0.0428834	0.0430839	0.0430348	0.043458	0.043204	0.042257	0.0393094	0.0360583	0.0339733	0.0328794	0.0309201	0.0278799	0.026456	0.0257233	0.0255419	0.0253921	0.0243645	0.0225437	0.0212864	0.0194882	0.0180416	0.0166767	0.0144217	0.0132694	0.0133032	0.0138829	0.0146929	0.015435	0.0162956	0.017579	0.0202306	0.0210589	0.0225607	0.0234334	0.0239796	0.0257259	0.0264844	0.0274484	0.0276945	0.0267769	0.0259899	0.0253794	0.0256119	0.0247334	0.0247593
0.0438176	0.0444942	0.0449978	0.0453287	0.0454866	0.0454717	0.0452839	0.0446011	0.0449425	0.0434677	0.0436483	0.0426244	0.0421092	0.0398378	0.0385418	0.0358579	0.0335456	0.0316898	0.0289003	0.0253675	0.0235228	0.0210549	0.0193675	0.017544	0.0182074	0.0169309	0.0171125	0.0173371	0.0192009	0.0192801	0.0184912	0.0191377	0.0193681	0.0189888	0.0196347	0.0203732	0.0212395	0.0223141	0.0235912	0.0238529	0.0260211	0.0261281	0.0260886	0.0269213	0.0258648	0.0274106	0.0262606	0.0272175	0.0261109	0.0264995
0.0440289	0.0452917	0.0462332	0.0468533	0.0471522	0.0471296	0.0467858	0.0475019	0.0460775	0.0450251	0.0424553	0.040197	0.0382619	0.0359602	0.0347924	0.0322483	0.0297975	0.0287699	0.0266478	0.0251921	0.0220986	0.0224593	0.0214485	0.0204627	0.018743	0.0182136	0.0173697	0.015088	0.0145987	0.0134437	0.0132165	0.0136181	0.0140964	0.0173478	0.0185498	0.0197372	0.0210954	0.0230189	0.0240709	0.0249524	0.0271348	0.0267387	0.0276732	0.0275928	0.0284959	0.0289227	0.0290211	0.0289789	0.0301123	0.030125
0.053029	0.0534236	0.0536996	0.053857	0.0538959	0.0538162	0.053618	0.0524113	0.0526536	0.0524004	0.0535611	0.0527171	0.0505741	0.0484915	0.0446736	0.0412449	0.0365851	0.0340385	0.032577	0.0284892	0.0266965	0.0248083	0.0230537	0.0212343	0.0197808	0.0185739	0.017198	0.016827	0.0156809	0.0167256	0.0155265	0.0149027	0.0150436	0.0152578	0.0147603	0.0164833	0.0179286	0.0212031	0.0230632	0.0265015	0.0295064	0.0328859	0.0333758	0.0349788	0.0356915	0.0353209	0.0351735	0.0349861	0.0338579	0.033776
0.0521037	0.0517235	0.0514327	0.0512313	0.0511192	0.0510964	0.051163	0.0512878	0.052182	0.0522867	0.0521449	0.0507028	0.0482838	0.0464859	0.0430142	0.0403586	0.0381625	0.035305	0.0313434	0.0286887	0.024892	0.0216227	0.0190346	0.01715	0.0169246	0.017251	0.0163552	0.0158505	0.0159256	0.0152845	0.0143054	0.0136215	0.0133244	0.0132969	0.0139416	0.0175055	0.0201636	0.0226787	0.0245345	0.026855	0.0298621	0.0322276	0.0337777	0.0334863	0.0342048	0.0329793	0.0327124	0.0340977	0.0335623	0.033583
0.0456367	0.0465282	0.0472561	0.0478205	0.0482213	0.0484585	0.0485321	0.0491671	0.0490422	0.0482333	0.047045	0.0447509	0.0428261	0.041452	0.0393424	0.036512	0.0330984	0.0297329	0.0255581	0.0247466	0.0226926	0.0222166	0.0216252	0.0207103	0.02014	0.0202164	0.0200991	0.0204775	0.0203106	0.019087	0.0199428	0.0212561	0.0219212	0.021309	0.0218696	0.0222979	0.0228602	0.0234222	0.0257244	0.028436	0.0295803	0.0308878	0.0330108	0.0329734	0.033728	0.0328404	0.0322288	0.0308815	0.0307761	0.0299865
0.0573428	0.0570611	0.056634	0.0560615	0.0553436	0.0544804	0.0534718	0.0531082	0.0531873	0.049944	0.0492229	0.0467666	0.0444255	0.0434148	0.0415935	0.0402174	0.0381026	0.0344765	0.0308583	0.0286738	0.0276574	0.0248809	0.0241144	0.0221587	0.0192285	0.0179732	0.0162671	0.016685	0.0168029	0.0133363	0.0126038	0.0138276	0.014547	0.0164369	0.0173024	0.0196933	0.0210534	0.0248384	0.0295372	0.0329354	0.0367417	0.0369688	0.0388494	0.0391582	0.0382828	0.0367391	0.0329753	0.0307224	0.0300378	0.0314009
0.0440405	0.0455784	0.0468424	0.0478325	0.0485488	0.0489912	0.0491598	0.04922	0.0491717	0.0488855	0.047799	0.0474033	0.0455113	0.0436332	0.0404373	0.0373126	0.0345428	0.033658	0.0310963	0.0286301	0.0256953	0.0242182	0.0239971	0.0230107	0.0218808	0.0219122	0.022038	0.0216493	0.0216122	0.0220106	0.020799	0.0195298	0.0190754	0.0176995	0.0188152	0.0198169	0.0209258	0.0232786	0.0237886	0.0270346	0.0290827	0.0294398	0.0287797	0.0282649	0.0282385	0.0274084	0.0275916	0.0283876	0.0268921	0.0264631
0.0485857	0.0474081	0.0464077	0.0455844	0.0449383	0.0444693	0.0441774	0.0450226	0.0445436	0.0435481	0.044476	0.0427903	0.042362	0.0408164	0.0394083	0.0368669	0.0332495	0.0290155	0.0258318	0.0252443	0.0240693	0.0232734	0.0222491	0.0194841	0.0185303	0.0186829	0.0185084	0.0173446	0.0153037	0.0165757	0.0175391	0.0196836	0.0204157	0.020017	0.0187131	0.0181205	0.0171605	0.019341	0.0208312	0.0218246	0.0217312	0.0238265	0.0250606	0.0261222	0.0269045	0.0262942	0.0264457	0.0278423	0.0295387	0.0316139
0.0375689	0.0393655	0.0408685	0.0420779	0.0429937	0.0436159	0.0439445	0.0445556	0.0450375	0.0439838	0.0424579	0.0405153	0.0381499	0.034613	0.032069	0.0291596	0.0258497	0.0235224	0.0227801	0.0212195	0.0199343	0.0187327	0.0186358	0.0171485	0.0157327	0.0154115	0.0155502	0.0146517	0.013876	0.0141223	0.0143503	0.0144016	0.0142983	0.0135823	0.0145118	0.0159143	0.0173277	0.0186106	0.021878	0.0228306	0.0263557	0.0280201	0.0286318	0.0289467	0.0280021	0.0264639	0.0261089	0.0258917	0.025075	0.0243516
0.0441127	0.0438354	0.0435368	0.0432167	0.0428753	0.0425125	0.0421282	0.0423604	0.0428149	0.0410948	0.0413522	0.0391493	0.037135	0.0354411	0.0339728	0.0299672	0.0271031	0.0257769	0.0240016	0.0218447	0.0187579	0.0162688	0.0158456	0.0153896	0.0153067	0.0147282	0.015306	0.0144764	0.0162777	0.0172261	0.0170823	0.0180946	0.0180633	0.0178989	0.0185006	0.0190358	0.0185419	0.0192231	0.0214399	0.0215156	0.0239259	0.0252902	0.0266374	0.0270946	0.0267293	0.0260538	0.0259851	0.0252804	0.0246292	0.0258444
0.0554218	0.0538039	0.0523754	0.0511363	0.0500865	0.0492261	0.0485551	0.0484209	0.0470682	0.0473801	0.0472018	0.0465218	0.0469805	0.0451386	0.0442863	0.0415732	0.0384203	0.0340226	0.0302314	0.0274718	0.0236049	0.0198554	0.0178679	0.0167116	0.0158669	0.0153221	0.0163326	0.0155808	0.0170633	0.0171991	0.016855	0.019039	0.019256	0.0198632	0.0208784	0.0224927	0.0238034	0.024821	0.0264092	0.0280696	0.028952	0.0308478	0.0304176	0.0313651	0.0320519	0.0334363	0.0332229	0.0325578	0.031271	0.0304843
0.0483843	0.049023	0.0495025	0.0498228	0.0499839	0.0499858	0.0498285	0.0500673	0.0498446	0.0499484	0.0483195	0.0473347	0.0445884	0.0429415	0.0403897	0.0376393	0.0364359	0.0347362	0.0333302	0.0299623	0.0272562	0.0244517	0.0225254	0.0210901	0.0192906	0.0191808	0.0187166	0.0194391	0.0206616	0.0209799	0.0203304	0.0193087	0.0196243	0.0199557	0.0208286	0.0221558	0.0230212	0.025367	0.0279973	0.0295397	0.0308227	0.0309445	0.0311849	0.0310479	0.0310039	0.0308652	0.029565	0.0297291	0.0290662	0.0297406
0.0596434	0.0584668	0.0573608	0.0563253	0.0553604	0.0544661	0.0536424	0.0521761	0.0507949	0.0511301	0.0510349	0.0509811	0.0506684	0.0483048	0.0453288	0.0407381	0.0385504	0.0362847	0.0315318	0.0286311	0.0252669	0.0236615	0.0212038	0.0197447	0.0180444	0.0182458	0.0182284	0.0171422	0.0188195	0.0192448	0.0172147	0.019116	0.0194331	0.0203728	0.0211445	0.021722	0.0219895	0.0243029	0.0255096	0.0259015	0.0277612	0.0282541	0.0286272	0.0313357	0.0325994	0.0340907	0.0334599	0.0323747	0.031607	0.0315446
0.0554811	0.0549635	0.0544405	0.0539122	0.0533785	0.0528394	0.0522948	0.0506564	0.0509823	0.0524563	0.0501614	0.049806	0.0472204	0.0460684	0.0450006	0.0414716	0.0376935	0.035607	0.0327538	0.0304038	0.0290696	0.0271749	0.023474	0.0229737	0.022193	0.0207012	0.0203989	0.0185786	0.0187404	0.018679	0.0175456	0.0190899	0.0193431	0.0193274	0.0203235	0.0217085	0.0231919	0.0241598	0.0266286	0.0269071	0.0301537	0.0310737	0.0307997	0.0325117	0.0322304	0.0317386	0.0313554	0.0303087	0.0291799	0.0300006
0.0508597	0.0510648	0.0510203	0.0507261	0.0501822	0.0493887	0.0483455	0.0467282	0.0447511	0.0423721	0.0405508	0.038463	0.037297	0.0372435	0.0354468	0.0324108	0.0310946	0.0302618	0.0294784	0.0273319	0.0266052	0.0248415	0.0237666	0.0215599	0.0206609	0.0176182	0.0161029	0.0161093	0.0160194	0.0153366	0.0141672	0.0133006	0.013207	0.0141385	0.0152459	0.0161303	0.01693	0.0182799	0.0222392	0.0260365	0.0263909	0.0260999	0.0265557	0.0251209	0.0233726	0.0243924	0.023839	0.0246076	0.0243564	0.0260255
0.0421259	0.0440904	0.0457255	0.0470313	0.0480078	0.0486548	0.0489725	0.0489983	0.0496381	0.0484629	0.0464993	0.0442768	0.0433124	0.0394544	0.0363848	0.0323771	0.0299592	0.0295839	0.0290354	0.0281057	0.0268741	0.0263111	0.0261773	0.0241491	0.022692	0.0203851	0.0198085	0.0186684	0.0179444	0.0176887	0.0166716	0.0175084	0.0164272	0.0177046	0.0184171	0.0190526	0.0199975	0.022104	0.0254371	0.0268469	0.0281876	0.0299117	0.0313519	0.0313203	0.0294721	0.0288556	0.0282531	0.0293623	0.0293418	0.0303124
0.0443092	0.0455908	0.0466332	0.0474366	0.0480008	0.0483259	0.0484119	0.04792	0.048214	0.0473928	0.0463139	0.0446469	0.0440187	0.0426584	0.0407072	0.0379386	0.0358255	0.0330529	0.0291807	0.027626	0.0254156	0.0233884	0.0210034	0.0202871	0.0199549	0.0198607	0.0191725	0.0184331	0.0198349	0.0206827	0.0204476	0.0219654	0.0213339	0.0215028	0.021991	0.022623	0.0240505	0.0246458	0.0253181	0.0261656	0.0281153	0.0290357	0.0289827	0.0286569	0.0286031	0.0289626	0.0289836	0.0280418	0.0286814	0.0285551
0.0474045	0.0470352	0.04662	0.0461589	0.0456519	0.045099	0.0445003	0.0436803	0.0443297	0.0435867	0.0444701	0.043137	0.0410117	0.039738	0.0365588	0.0335078	0.0306744	0.0276735	0.0246552	0.0209175	0.0191334	0.0178398	0.0174377	0.0170099	0.0179826	0.019343	0.0199799	0.0202268	0.0198239	0.0188165	0.0176161	0.015969	0.0144132	0.0136061	0.0125721	0.0136374	0.0145454	0.0176829	0.0214265	0.024543	0.0269337	0.0286746	0.0304778	0.0319996	0.0320392	0.0314537	0.0301228	0.0287536	0.0267591	0.0276302
0.0489905	0.0490412	0.0490641	0.0490594	0.049027	0.048967	0.0488793	0.0493218	0.0493077	0.0502694	0.0490723	0.0462855	0.0434959	0.0413266	0.0388268	0.036696	0.0351595	0.0332684	0.0316903	0.0304802	0.0281717	0.0253169	0.0228743	0.0198228	0.0189772	0.0192605	0.0176613	0.0179877	0.0178477	0.0172132	0.0171191	0.0182289	0.0176305	0.0180193	0.0206891	0.021877	0.0248392	0.0278849	0.0283051	0.0305719	0.0305292	0.0308185	0.0319995	0.0327631	0.0317258	0.0322931	0.0319794	0.0308523	0.030113	0.0310159
0.0452177	0.0436592	0.0425043	0.0417532	0.0414057	0.0414618	0.0419217	0.0439463	0.0465116	0.0480751	0.0455236	0.0423245	0.0395092	0.0353261	0.0332938	0.029662	0.0257842	0.0242638	0.0236014	0.0247949	0.0240919	0.0231238	0.0212228	0.0199931	0.0193016	0.0189807	0.0201866	0.0186985	0.0173707	0.0163208	0.015367	0.0152246	0.0149264	0.0162594	0.0175507	0.0189249	0.0210404	0.0248383	0.0262641	0.0281068	0.029033	0.0294551	0.0297699	0.0290448	0.0296573	0.0280569	0.0258299	0.0250927	0.0252534	0.0260459
0.0432669	0.0454518	0.0472279	0.0485953	0.0495538	0.0501035	0.0502444	0.0496573	0.049459	0.0488992	0.0471622	0.0435566	0.0408772	0.0378157	0.0362833	0.033204	0.032262	0.0305889	0.0283142	0.0279066	0.0265497	0.0251449	0.0231099	0.0219491	0.0226199	0.0228814	0.0222003	0.0216868	0.0185625	0.0159087	0.0137333	0.0134865	0.013073	0.0140628	0.0171761	0.0219981	0.0269959	0.0310128	0.0323792	0.0343932	0.0317517	0.0315037	0.0298805	0.0284015	0.0266535	0.0258367	0.0250796	0.0255361	0.0282331	0.0296994
0.0458957	0.0459221	0.0459388	0.0459457	0.0459429	0.0459304	0.0459082	0.0461874	0.0466958	0.0463757	0.0464534	0.046741	0.0441743	0.041046	0.0378872	0.0346266	0.0323618	0.030798	0.0299996	0.0270674	0.0245439	0.0228258	0.0231539	0.0213033	0.0194053	0.0186971	0.0177268	0.01717	0.0166421	0.015248	0.0139605	0.0135873	0.0129593	0.0134712	0.0152627	0.0165845	0.0178502	0.0206975	0.0223485	0.0248458	0.025931	0.0279511	0.0293656	0.0297511	0.0304432	0.0304277	0.0316176	0.0312072	0.0305077	0.0310463
0.0499986	0.0486158	0.0473943	0.0463342	0.0454354	0.044698	0.0441219	0.0446991	0.0449648	0.0456052	0.0440235	0.0440003	0.0421166	0.0398607	0.0368316	0.0346984	0.0326522	0.0306918	0.02806	0.0265524	0.0248147	0.0236896	0.0220255	0.0215311	0.0191252	0.0175335	0.0163191	0.0161665	0.0142488	0.0126127	0.0123315	0.012416	0.0136501	0.013966	0.0150118	0.0161671	0.0174029	0.0198584	0.0228928	0.0258348	0.0269625	0.0291176	0.0310038	0.0310923	0.0325399	0.0319213	0.0317437	0.0316728	0.031469	0.0334712
0.0478892	0.0468054	0.0458359	0.0449806	0.0442396	0.0436128	0.0431002	0.0425528	0.0423425	0.0432579	0.0413744	0.0418308	0.0404024	0.038333	0.0360114	0.0334153	0.0311575	0.0295161	0.0275596	0.025977	0.0251855	0.0252009	0.0249173	0.0239089	0.0227097	0.0222929	0.021043	0.0202715	0.0186474	0.0166847	0.0160542	0.0161974	0.0168006	0.0168536	0.0180838	0.017723	0.0193366	0.0209364	0.022146	0.0240676	0.0243305	0.0253547	0.0280075	0.0297704	0.030267	0.0296856	0.0298285	0.0300325	0.0302853	0.0315761
0.0468503	0.0470617	0.0471946	0.047249	0.0472249	0.0471223	0.0469412	0.0465349	0.0462867	0.046505	0.0457944	0.0446357	0.0426317	0.0393665	0.0367471	0.0347024	0.0320609	0.0299019	0.0292577	0.0279777	0.0277162	0.027458	0.0258836	0.024025	0.0225941	0.0210362	0.0201349	0.0195556	0.0175079	0.0164946	0.0167617	0.0169238	0.0185946	0.0196641	0.0205145	0.0217273	0.0239533	0.02542	0.0270682	0.028181	0.0286097	0.0292215	0.0300688	0.03003	0.0309045	0.0308252	0.0304455	0.0302335	0.0305419	0.0300561
0.0450792	0.0460079	0.0467502	0.0473061	0.0476757	0.0478589	0.0478558	0.0476799	0.0458815	0.0460927	0.0461022	0.0443561	0.0418152	0.0394997	0.0361484	0.0345145	0.030744	0.0281751	0.0256863	0.0247666	0.0224023	0.020632	0.0191848	0.0182194	0.0184081	0.0169894	0.0166919	0.0174855	0.0171186	0.0177184	0.0164853	0.0174811	0.0163722	0.0160054	0.0153975	0.0168691	0.0189789	0.0200155	0.0219683	0.0233688	0.0247537	0.0264122	0.0255838	0.0274053	0.0267833	0.0272821	0.0252386	0.0256944	0.0266102	0.0256681
0.0439502	0.0445161	0.0449793	0.0453397	0.0455973	0.0457523	0.0458044	0.0463549	0.0464442	0.045272	0.0444741	0.0414462	0.039502	0.0384657	0.0368607	0.0331124	0.0321386	0.0298066	0.0284275	0.0282188	0.0273754	0.0262377	0.0244267	0.0218208	0.0227447	0.0214462	0.0200092	0.0166275	0.0154461	0.0140218	0.0139039	0.015379	0.0144153	0.0148448	0.0156144	0.0172325	0.0198209	0.021253	0.0222829	0.0239121	0.0265467	0.0296257	0.0313539	0.0324208	0.0313727	0.0310324	0.0306335	0.0304506	0.0305264	0.0312727
0.0466079	0.0463368	0.0460848	0.0458518	0.0456378	0.0454429	0.045267	0.0449708	0.0454674	0.0459663	0.0458491	0.0452009	0.044402	0.0420189	0.0389376	0.0356527	0.03317	0.0301232	0.0272137	0.0244594	0.0229524	0.0210713	0.0198773	0.0183865	0.0165319	0.0159394	0.014057	0.0135384	0.0133921	0.0128101	0.0122981	0.0131894	0.0152237	0.0154228	0.0161052	0.0170438	0.0183341	0.0201274	0.0205375	0.0227184	0.0238924	0.0256168	0.0264084	0.0284579	0.0287668	0.0284064	0.0274594	0.0267132	0.027236	0.026063
0.0398281	0.0411441	0.0422473	0.0431376	0.043815	0.0442795	0.0445312	0.0454751	0.045074	0.0450198	0.0432322	0.0409624	0.0395555	0.0378676	0.0353951	0.0327144	0.0312398	0.0283717	0.0263304	0.0241831	0.0214399	0.0209837	0.0188407	0.016541	0.016251	0.0151088	0.0154251	0.0145397	0.0147605	0.0135908	0.0131542	0.013105	0.0130434	0.0139327	0.0142898	0.0158451	0.0175991	0.0194671	0.022075	0.0237422	0.025393	0.0260448	0.0269719	0.0278034	0.02675	0.026219	0.0255695	0.0252444	0.0242894	0.0251219
0.0468961	0.0466081	0.0463086	0.0459977	0.0456752	0.0453412	0.0449958	0.0457991	0.0450062	0.044402	0.0424986	0.0396673	0.0370187	0.0355168	0.0318589	0.0295525	0.0270772	0.0249988	0.0237621	0.0241725	0.022853	0.0216718	0.0211565	0.019988	0.0195947	0.0188439	0.0171115	0.017145	0.0158769	0.015987	0.0161236	0.0167875	0.0168423	0.0180843	0.018524	0.0195863	0.0219139	0.0241876	0.025546	0.0279205	0.0290584	0.0307734	0.0316872	0.0337591	0.0325267	0.0312777	0.029465	0.0286681	0.027751	0.026908
0.0489164	0.0464393	0.0443141	0.0425408	0.0411194	0.04005	0.0393324	0.0382444	0.0401168	0.0409962	0.0406241	0.039213	0.0391901	0.0384545	0.0370093	0.0348885	0.0326407	0.029622	0.027397	0.0249826	0.0236826	0.0228315	0.0204245	0.0185473	0.0182345	0.016979	0.0169014	0.0157714	0.0146677	0.0146608	0.0136465	0.0135276	0.0145581	0.0158217	0.0164391	0.0181479	0.0199134	0.0216469	0.0244104	0.0245295	0.0253108	0.0260393	0.025459	0.0259055	0.0260637	0.0254147	0.0255623	0.0263655	0.0261128	0.0256978
0.0423498	0.0434478	0.0443558	0.0450738	0.045602	0.0459401	0.0460883	0.0469963	0.0470196	0.0459172	0.0435232	0.0424035	0.0412271	0.0383708	0.0358725	0.034047	0.0314186	0.0305389	0.0286048	0.02715	0.0256229	0.0244175	0.0225468	0.0222078	0.0223833	0.0216482	0.0215859	0.0217955	0.0201374	0.0191814	0.0172941	0.0153291	0.0144036	0.0139872	0.0143487	0.0153501	0.0179589	0.0202731	0.0224373	0.0240445	0.024709	0.0257691	0.0262222	0.0261586	0.0257875	0.0259289	0.0263049	0.0264774	0.0267219	0.02641
0.0403638	0.0392128	0.0382132	0.037365	0.0366683	0.0361231	0.0357293	0.0366097	0.0361196	0.0367101	0.0346286	0.033409	0.031776	0.03104	0.0300174	0.0288101	0.0258563	0.0247838	0.0216996	0.0212544	0.0195043	0.0212699	0.0184641	0.0175621	0.0154798	0.0151871	0.0151275	0.0146204	0.0147339	0.0132434	0.0118219	0.0133689	0.0145465	0.0161486	0.0162317	0.0175164	0.018622	0.0197182	0.020709	0.0217301	0.0213986	0.0202411	0.0217191	0.0240055	0.0233208	0.0241637	0.0246178	0.0252846	0.0252941	0.0250394
0.047002	0.0469694	0.0468407	0.0466159	0.0462951	0.0458782	0.0453653	0.0446077	0.0446377	0.0436505	0.0428112	0.0411239	0.0396568	0.0379519	0.035054	0.0327088	0.0312225	0.0294357	0.0280383	0.0261945	0.0245941	0.0226977	0.0217243	0.0203818	0.0191114	0.0185678	0.0164054	0.0154503	0.0149143	0.0155537	0.0157495	0.015127	0.0158081	0.0169032	0.0184385	0.0209413	0.0230339	0.026549	0.0275394	0.0292062	0.0295332	0.0307473	0.030868	0.0299909	0.0296465	0.0291319	0.0286358	0.0292711	0.0290128	0.0310167
0.0553298	0.0525371	0.0501501	0.0481689	0.0465933	0.0454234	0.0446592	0.0451327	0.0465236	0.0462003	0.0445152	0.0446468	0.04355	0.0402067	0.0371925	0.0340005	0.0324697	0.0303822	0.0297368	0.0287422	0.0265719	0.0246121	0.022538	0.021416	0.0204102	0.0192044	0.0186512	0.0174335	0.0158113	0.0148831	0.0140183	0.0148842	0.0150516	0.016533	0.0175994	0.0199363	0.0224624	0.0245914	0.0268863	0.0284624	0.0290214	0.0301546	0.0304654	0.0312467	0.0301115	0.0296414	0.0280282	0.0269627	0.0264353	0.0247511
0.0378834	0.0384229	0.038749	0.0388617	0.038761	0.038447	0.0379195	0.0375715	0.0358752	0.0342347	0.0334246	0.0333202	0.0327623	0.0313919	0.0307102	0.0274436	0.027426	0.026388	0.024374	0.0223344	0.0197544	0.0180018	0.016492	0.01519	0.0139502	0.0137495	0.0126352	0.0128264	0.0151894	0.0180492	0.0179887	0.0196786	0.0201732	0.0186583	0.01829	0.0189183	0.0193612	0.0197019	0.0184448	0.0208503	0.022341	0.0248603	0.0258876	0.0263062	0.0261095	0.0255393	0.0260345	0.0264482	0.0253225	0.0255201
0.0481774	0.0477988	0.0474022	0.0469876	0.046555	0.0461045	0.045636	0.0447654	0.0442888	0.0444421	0.0451104	0.044503	0.0423753	0.0400028	0.0380018	0.0354294	0.0331825	0.0307815	0.0297019	0.0270218	0.025233	0.0235855	0.0226635	0.0210909	0.0190861	0.0181062	0.0187439	0.0190967	0.0188126	0.0194313	0.018788	0.01828	0.017686	0.0170001	0.016475	0.0166517	0.0184645	0.0213	0.0241158	0.0252286	0.0276459	0.029391	0.0292918	0.0312664	0.0299299	0.0296141	0.0290386	0.0294846	0.0303554	0.0303414
0.0405656	0.0422359	0.0436349	0.0447627	0.0456191	0.0462041	0.0465179	0.0465014	0.0467603	0.0464745	0.0460007	0.0456976	0.042401	0.0396611	0.036844	0.0336773	0.032052	0.0301096	0.0272709	0.0253315	0.0240382	0.0224481	0.0208741	0.0191314	0.017351	0.0168731	0.0167781	0.0159951	0.0163165	0.0146827	0.0137031	0.0137963	0.0149085	0.015733	0.0173651	0.019381	0.0209842	0.0227375	0.0242823	0.0267575	0.0280985	0.028234	0.0282341	0.0282929	0.0288939	0.0293675	0.0294821	0.028883	0.0284401	0.0283828
0.0375143	0.0398038	0.0417151	0.0432481	0.0444029	0.0451794	0.0455777	0.0451683	0.0448466	0.0437109	0.0432878	0.0420507	0.0404882	0.037089	0.0354312	0.0331167	0.0309852	0.0258912	0.0249171	0.0232348	0.0199516	0.0187094	0.0197336	0.0186803	0.0184938	0.0178851	0.0190283	0.0179201	0.0161974	0.014871	0.0150181	0.0148185	0.0137064	0.0157472	0.0183914	0.0192804	0.0214007	0.0237508	0.0256951	0.0272821	0.0268581	0.0281873	0.027262	0.0273696	0.0267705	0.0259168	0.0264305	0.0243505	0.025033	0.0260131
0.0469572	0.0472475	0.0475439	0.0478464	0.0481551	0.0484698	0.0487906	0.0508837	0.0506735	0.0502138	0.0484115	0.0467574	0.0441281	0.0408472	0.0382753	0.0360082	0.03367	0.0300778	0.0280663	0.0286501	0.0264891	0.0258252	0.0243718	0.0241482	0.022134	0.0214434	0.0198047	0.0178078	0.0165478	0.0145182	0.0136337	0.0147848	0.0146767	0.0151478	0.0159872	0.0184258	0.0193326	0.0203007	0.022204	0.024818	0.0285216	0.0297945	0.030784	0.0325772	0.0321368	0.0313326	0.0307328	0.0305105	0.0284273	0.0272833
0.040866	0.0425053	0.0438748	0.0449744	0.0458043	0.0463642	0.0466544	0.0459701	0.0463443	0.0463524	0.0457699	0.0446861	0.0435547	0.0407818	0.0379224	0.0348061	0.0313274	0.0301064	0.0291953	0.0271278	0.0260255	0.0240937	0.0236674	0.0235985	0.0215105	0.0203572	0.0182138	0.0161881	0.0157857	0.0144844	0.0143061	0.0143397	0.0142295	0.0143797	0.0158973	0.0184883	0.0193235	0.0221576	0.0240204	0.0253474	0.0262653	0.0271885	0.0273373	0.0278795	0.0273305	0.0269286	0.0260394	0.0265459	0.0260544	0.026059
0.0451955	0.0439965	0.0429211	0.0419693	0.0411413	0.0404368	0.0398561	0.0400002	0.0400499	0.0410486	0.0396636	0.0395611	0.0388799	0.0377634	0.0359576	0.0332629	0.0310095	0.0283588	0.0265197	0.0239118	0.0235968	0.0230536	0.021419	0.0206819	0.0190876	0.0174195	0.0162995	0.0158402	0.0164513	0.0148024	0.0141048	0.0130931	0.0138004	0.0141457	0.014719	0.0149217	0.0157716	0.0172418	0.0201745	0.0230089	0.0243091	0.0241817	0.0246819	0.0257495	0.0266169	0.0272816	0.0273305	0.0283318	0.0282353	0.0288655
0.0420424	0.0433482	0.0444694	0.0454059	0.0461578	0.0467251	0.0471077	0.0473888	0.0475462	0.0467498	0.0459313	0.0458151	0.0444266	0.0428711	0.039812	0.0368161	0.0342309	0.0329055	0.0306982	0.0288784	0.0257978	0.0232909	0.0218336	0.0201324	0.0186356	0.0172633	0.0151252	0.0135886	0.0131965	0.0136486	0.0127524	0.012901	0.0129639	0.0132906	0.0140593	0.0150178	0.0174393	0.0204526	0.0220638	0.0235173	0.0270345	0.0291073	0.0300898	0.0316889	0.0323752	0.0314578	0.0312568	0.03104	0.0308286	0.0292495
0.0404321	0.0402158	0.0400806	0.0400263	0.0400532	0.0401611	0.04035	0.0420626	0.0424196	0.0422673	0.0420379	0.0412018	0.0396439	0.0372979	0.0351132	0.0314624	0.0288325	0.0285351	0.02725	0.025718	0.0232872	0.0225112	0.0223594	0.0204934	0.0207997	0.0183494	0.0170244	0.0143187	0.0135121	0.0144445	0.013608	0.0139132	0.0157852	0.0167098	0.0170774	0.0180763	0.0181728	0.0172138	0.0189718	0.0199187	0.0218495	0.0237242	0.0251879	0.0275914	0.0296896	0.0294513	0.0286097	0.0281689	0.0246937	0.0233951
0.0386966	0.0425886	0.045824	0.0484029	0.0503253	0.0515912	0.0522005	0.0527314	0.0531578	0.050034	0.0482535	0.0452485	0.0420931	0.039247	0.0376955	0.0354164	0.0344519	0.0338182	0.0325457	0.0315009	0.0298358	0.0270421	0.0248541	0.0231802	0.0214717	0.0205493	0.0210604	0.0189047	0.0187423	0.017699	0.017214	0.0159899	0.0141311	0.015175	0.015232	0.0195135	0.0214789	0.0239411	0.0283564	0.0318319	0.0344421	0.0370048	0.037986	0.0382008	0.0361524	0.0351721	0.0334194	0.0343244	0.0318219	0.0314285
0.0444201	0.0445515	0.0447025	0.0448731	0.0450634	0.0452734	0.0455029	0.0465436	0.0482519	0.0483423	0.0455595	0.0446771	0.0417791	0.0381648	0.0345516	0.0307258	0.0289805	0.0258472	0.0261511	0.0252032	0.0241528	0.0224796	0.019356	0.0176113	0.0163567	0.0148519	0.0145309	0.0125069	0.0128546	0.0131134	0.0137921	0.0140618	0.0139337	0.0168586	0.0167251	0.0182292	0.0192043	0.0210018	0.0243106	0.026549	0.0293985	0.0305485	0.0304729	0.0313222	0.0307846	0.0328161	0.0308524	0.0283746	0.0263314	0.0253294
0.0495702	0.0488588	0.0482168	0.0476444	0.0471414	0.0467079	0.0463439	0.0470883	0.0479624	0.0476921	0.0468647	0.0448811	0.0430549	0.0410134	0.0404071	0.0383904	0.0354656	0.0338066	0.0310621	0.0285837	0.0262407	0.024408	0.0221096	0.0199766	0.0180738	0.0174027	0.0170814	0.0160631	0.0158342	0.0157356	0.0150299	0.0143309	0.0143972	0.0162275	0.0170598	0.0191637	0.0207661	0.0221419	0.0241523	0.0263698	0.0271716	0.0278246	0.029185	0.0288576	0.0294289	0.0301792	0.0291829	0.0296843	0.0289384	0.0295067
0.047484	0.0467129	0.046075	0.0455702	0.0451986	0.04496	0.0448546	0.0456679	0.0465819	0.0467696	0.0445021	0.0435636	0.0410595	0.038844	0.0367846	0.0332929	0.0298382	0.0277513	0.0258594	0.0239824	0.023768	0.0224847	0.0206772	0.0200644	0.0189176	0.017641	0.016576	0.0141933	0.0135543	0.012127	0.0110579	0.0101933	0.0110353	0.0123704	0.0141881	0.0160955	0.017828	0.020966	0.0245477	0.0268486	0.0294184	0.0299714	0.0296124	0.0286134	0.0267826	0.0263212	0.0262601	0.024468	0.0238704	0.0249396
0.0531069	0.0524026	0.0517669	0.0511999	0.0507016	0.0502718	0.0499108	0.0495559	0.0497955	0.0501762	0.0493105	0.0487579	0.0465738	0.0428935	0.039474	0.0359053	0.0327392	0.0305997	0.0287144	0.0267187	0.0256482	0.0239323	0.0226036	0.0220221	0.0206932	0.0197822	0.0195479	0.0176159	0.0169816	0.0166505	0.0152706	0.015103	0.0151733	0.0150339	0.0164177	0.0187859	0.0206255	0.0224538	0.0245009	0.0265006	0.0293311	0.0315242	0.031951	0.03336	0.0336568	0.0340172	0.0335747	0.0328084	0.0314097	0.030359
0.0424117	0.0443929	0.0460113	0.0472669	0.0481598	0.04869	0.0488574	0.0497003	0.0492232	0.0479606	0.0458477	0.0445392	0.0429463	0.0413138	0.0397487	0.0360331	0.033902	0.0309673	0.0267827	0.0244876	0.0215662	0.0196578	0.0190558	0.0191869	0.0195492	0.0197278	0.0192945	0.0172423	0.016553	0.0151762	0.0128572	0.0126182	0.0120452	0.012622	0.0148162	0.0161195	0.0176907	0.0196566	0.0207261	0.0215127	0.0223639	0.0239094	0.0243866	0.0271092	0.027134	0.0282553	0.0294842	0.0297716	0.0294206	0.0298988
0.0485899	0.0460186	0.0438522	0.0420907	0.0407342	0.0397827	0.0392361	0.0420255	0.0429461	0.041511	0.0405381	0.0385591	0.0371131	0.034393	0.0317992	0.0286984	0.0267162	0.0231762	0.0218009	0.0222988	0.0211267	0.0199252	0.0196464	0.0171367	0.0172752	0.0153507	0.0128037	0.0117232	0.0107597	0.00985914	0.0112756	0.0106644	0.0119095	0.0137876	0.014678	0.0166528	0.0193546	0.0203105	0.0228439	0.0250797	0.0248795	0.0262289	0.0287751	0.0290531	0.0318715	0.0321905	0.0318899	0.0334702	0.0328854	0.0315346
0.046138	0.0461565	0.0461508	0.0461211	0.0460673	0.0459893	0.0458873	0.0457611	0.04655	0.0465864	0.0464161	0.0448594	0.042715	0.0407154	0.0384511	0.0353284	0.0327447	0.0294248	0.0267934	0.0245727	0.0226914	0.020296	0.0181331	0.017156	0.0161681	0.0161143	0.0158432	0.0157084	0.01479	0.0151024	0.0144293	0.0143556	0.0134815	0.0129041	0.0138458	0.0166819	0.0178653	0.0199151	0.0218388	0.0254063	0.027479	0.0295858	0.0311807	0.0328476	0.0322316	0.0316104	0.0315741	0.0306448	0.0294052	0.0297203
0.0431755	0.044029	0.0447519	0.0453441	0.0458058	0.0461368	0.0463372	0.0468934	0.0477558	0.0473293	0.0458964	0.0449269	0.0431929	0.0412965	0.0392317	0.0362197	0.033891	0.0314126	0.0285256	0.0245831	0.0224139	0.0204907	0.0194368	0.0178881	0.0163579	0.0157671	0.0151575	0.0153199	0.015346	0.0146599	0.0133757	0.0132964	0.0146842	0.0161453	0.018194	0.0195194	0.0206408	0.0213779	0.0235813	0.0258587	0.0279279	0.0278191	0.0277337	0.0277985	0.0266486	0.0260547	0.0256128	0.0253007	0.0240622	0.0235438
0.044073	0.0437925	0.0435526	0.0433535	0.043195	0.0430771	0.043	0.0431989	0.0437309	0.0441075	0.0445325	0.0438984	0.0417345	0.0405925	0.0373553	0.0346269	0.0334009	0.0302019	0.0290999	0.0269801	0.0247896	0.0226848	0.0216552	0.0220158	0.0196068	0.0185455	0.0177467	0.0173798	0.0171814	0.0160075	0.0157402	0.0144084	0.0141982	0.0148208	0.0166073	0.0188944	0.0175888	0.0200693	0.0227677	0.0242713	0.0249467	0.025021	0.0247942	0.0237624	0.0247344	0.025075	0.025484	0.0255826	0.0244753	0.0259726
0.0469472	0.0461201	0.0453506	0.0446385	0.043984	0.0433869	0.0428474	0.0431381	0.0432539	0.0430476	0.0415421	0.0409073	0.0382983	0.0354269	0.0330903	0.0311104	0.028727	0.0268305	0.0243713	0.0227183	0.0217093	0.0201545	0.0185886	0.0182095	0.0178979	0.0180991	0.0194443	0.0199216	0.019689	0.0195119	0.0193555	0.020177	0.0204825	0.0202072	0.0200242	0.0196591	0.0202709	0.0198556	0.0207969	0.0218891	0.0227742	0.0243757	0.0252493	0.0257946	0.027595	0.0274378	0.0267177	0.0261185	0.0241611	0.0239428
0.0460505	0.0448872	0.0439153	0.0431349	0.042546	0.0421484	0.0419424	0.0425954	0.0430405	0.0425611	0.0416203	0.0394224	0.0386675	0.0359033	0.0327724	0.0295738	0.0270027	0.0253947	0.0216526	0.0218397	0.020328	0.018142	0.0175102	0.0165769	0.0165194	0.015588	0.0158201	0.0142671	0.0136293	0.0137404	0.0126961	0.0143778	0.0145091	0.0165301	0.0181042	0.0193872	0.0202689	0.0228822	0.0250808	0.026581	0.027682	0.0283526	0.0286074	0.0275975	0.0267327	0.0263216	0.0234459	0.0217282	0.0210844	0.021849
0.0529945	0.0508783	0.0490469	0.0475005	0.0462388	0.045262	0.0445701	0.0431841	0.0433249	0.0447294	0.045236	0.0443966	0.0453058	0.0425546	0.0396447	0.0387993	0.0346182	0.0311923	0.0283365	0.0274658	0.0275943	0.027583	0.0255732	0.023794	0.0219427	0.0205835	0.0191007	0.0180381	0.0165506	0.0170555	0.0173574	0.0190213	0.0196637	0.0206703	0.0219956	0.0223317	0.0216374	0.0233337	0.0237925	0.0233942	0.024496	0.0259825	0.0249573	0.0251471	0.0255098	0.0269067	0.0274966	0.0267738	0.0270454	0.0276031
0.0495001	0.0481642	0.04704	0.0461274	0.0454265	0.0449372	0.0446595	0.0448649	0.0469425	0.0460824	0.0467616	0.0474084	0.0444494	0.042289	0.0384066	0.0357792	0.0336626	0.0297592	0.0276309	0.0261162	0.0251572	0.0229131	0.021561	0.0197881	0.0180186	0.0173342	0.0166184	0.0161428	0.0163536	0.0142112	0.0131307	0.0145579	0.0144131	0.0160952	0.0165024	0.0175774	0.0179252	0.019663	0.022369	0.0248482	0.0282667	0.0286594	0.0305899	0.0328056	0.0340767	0.0351117	0.0343377	0.0331404	0.0316584	0.0319372
0.0423833	0.0438283	0.0450601	0.0460786	0.0468839	0.0474759	0.0478546	0.0489031	0.0480018	0.0492346	0.0483667	0.0459779	0.0443436	0.0426122	0.0403548	0.0370864	0.0327767	0.0297452	0.0278293	0.0254606	0.0227372	0.0230941	0.0219625	0.0193314	0.0184033	0.017752	0.0168376	0.015605	0.0152217	0.0148123	0.014421	0.0162553	0.0174858	0.0200742	0.0199839	0.0213259	0.0229931	0.0238419	0.0245817	0.0244448	0.0255462	0.0258722	0.0270743	0.0291113	0.0296918	0.0304164	0.0299453	0.0312059	0.0315295	0.0294717
0.0487462	0.0480824	0.0473359	0.0465068	0.045595	0.0446005	0.0435234	0.0420922	0.0415348	0.0397017	0.0384827	0.037319	0.0362264	0.0344583	0.0328176	0.0310188	0.028744	0.0263468	0.0252163	0.023201	0.0224447	0.02021	0.0201328	0.0200654	0.0199534	0.0196389	0.0187248	0.0186885	0.018175	0.0184366	0.0179031	0.01748	0.0167635	0.0172169	0.0193763	0.0220263	0.025076	0.0271617	0.0286468	0.0305592	0.0315876	0.0323135	0.0310999	0.030427	0.0290853	0.0276791	0.0275029	0.0280452	0.028435	0.0281886
0.0404078	0.0416293	0.0425851	0.0432753	0.0436998	0.0438587	0.043752	0.0427111	0.0431218	0.0420043	0.0422863	0.0398316	0.0384614	0.0367249	0.0336664	0.0316052	0.0298203	0.0269159	0.0255283	0.0233808	0.0232317	0.0211967	0.0206765	0.020777	0.0201762	0.0191854	0.0173816	0.0159098	0.0146054	0.0144269	0.0136237	0.0120472	0.0119353	0.0123721	0.0139954	0.0159354	0.0169233	0.0178948	0.0194367	0.0208714	0.0222955	0.0240599	0.0228423	0.0230022	0.023951	0.0233788	0.0236665	0.0233633	0.0237836	0.0237797
0.0469831	0.0468317	0.0466771	0.0465193	0.0463583	0.046194	0.0460266	0.0460699	0.0462028	0.0459115	0.0443067	0.0439182	0.0427958	0.0412217	0.0400136	0.036759	0.0346692	0.0324738	0.0282734	0.0273108	0.0256548	0.0248199	0.021725	0.021461	0.0189877	0.0168381	0.0159137	0.0133296	0.012737	0.0115132	0.0102329	0.0106759	0.0118011	0.0128714	0.0123938	0.0152951	0.0160375	0.0183663	0.020263	0.0225805	0.0250122	0.0268475	0.0282242	0.0294727	0.0312016	0.0316391	0.0311622	0.0307389	0.0291255	0.0280571
0.0529598	0.0520838	0.0512926	0.0505862	0.0499647	0.049428	0.0489761	0.0502127	0.0491849	0.0493195	0.0484815	0.0471475	0.0454446	0.0436533	0.0410878	0.0363122	0.0326821	0.0299168	0.0299591	0.0289053	0.0264821	0.025762	0.0250696	0.0233561	0.0220163	0.0205119	0.0185621	0.0159517	0.015129	0.0133674	0.0127597	0.0135791	0.0127254	0.0137984	0.0151071	0.0159994	0.0188801	0.0203767	0.0228057	0.0255307	0.0284804	0.0295404	0.0305322	0.0312528	0.0306133	0.031073	0.0312022	0.0314797	0.0313999	0.0304947
0.0340734	0.0368981	0.0392538	0.0411404	0.042558	0.0435067	0.0439863	0.0438746	0.0435891	0.0426369	0.0420619	0.0407696	0.0385143	0.0373337	0.0367185	0.0345845	0.0331468	0.0324168	0.0295242	0.0270795	0.0253368	0.0228299	0.0222075	0.0201493	0.0189555	0.0183777	0.0179201	0.0168672	0.0162842	0.0152597	0.0137689	0.0131921	0.0135866	0.0132434	0.0146213	0.0163371	0.0189869	0.0218323	0.0232781	0.0238257	0.0247972	0.0247215	0.0254201	0.0258167	0.0262645	0.0258303	0.0254245	0.025792	0.0263407	0.0260398
0.0499456	0.0483479	0.046848	0.0454459	0.0441415	0.042935	0.0418262	0.0402655	0.039153	0.0394324	0.0398028	0.0407667	0.0402389	0.0385852	0.0377877	0.0370952	0.0366337	0.0313607	0.0268879	0.0233061	0.0184042	0.0179511	0.0158206	0.0142485	0.0126535	0.0133275	0.0145547	0.016293	0.0172677	0.0167681	0.0169809	0.018188	0.0153312	0.0169722	0.0175746	0.01786	0.0176671	0.0195576	0.0212657	0.0221594	0.0248439	0.026033	0.0274966	0.0267346	0.0262016	0.0270444	0.0288692	0.0282196	0.0271127	0.0265394
0.0407061	0.0426144	0.044206	0.045481	0.0464394	0.0470811	0.0474062	0.0482922	0.0479128	0.046964	0.0460121	0.0440483	0.041917	0.0406303	0.0369943	0.0345017	0.0330178	0.0299243	0.0279163	0.0259568	0.0232197	0.0206187	0.0201103	0.0188667	0.0189086	0.0175052	0.0159734	0.0160493	0.0153227	0.0153514	0.0161495	0.0159526	0.0157273	0.0165107	0.019005	0.0202947	0.0222302	0.0245955	0.0264334	0.0281616	0.0287087	0.0297809	0.0315239	0.0307406	0.0297082	0.0300378	0.030647	0.0314107	0.0327152	0.0335125
0.0426843	0.04238	0.0420729	0.0417631	0.0414505	0.0411352	0.040817	0.0406778	0.0396877	0.0398654	0.0387125	0.0378754	0.0378252	0.0364191	0.033363	0.0319725	0.0290283	0.0294203	0.028801	0.0269547	0.0248467	0.0225266	0.0215647	0.0194118	0.0177916	0.0158194	0.0164203	0.0149286	0.0155317	0.0169842	0.0140278	0.013325	0.0152869	0.0162519	0.0192053	0.0206761	0.0220707	0.0249355	0.0282232	0.0280731	0.0298199	0.0291294	0.0270814	0.0268242	0.0279322	0.0280673	0.0295905	0.0287402	0.0282137	0.0278026
0.0454665	0.0451791	0.044857	0.0445	0.0441082	0.0436816	0.0432202	0.0426924	0.0437107	0.0421931	0.0405952	0.0406639	0.0381275	0.0367537	0.0336026	0.031055	0.0280132	0.0261063	0.0246617	0.0225541	0.0215938	0.0201379	0.0197712	0.0196523	0.0199374	0.0203221	0.0192864	0.0194839	0.0209312	0.0199408	0.0193932	0.0191609	0.0191874	0.0195417	0.0201283	0.0217114	0.0223903	0.022316	0.0235482	0.0249669	0.0261958	0.0256	0.0255271	0.0252781	0.0252641	0.0252968	0.0252379	0.0260548	0.026528	0.0267946
0.0532806	0.0522623	0.051402	0.0506999	0.0501558	0.0497698	0.0495419	0.0499862	0.0507409	0.0511242	0.0512024	0.0500287	0.0479969	0.0452871	0.0423524	0.0383373	0.0354983	0.0337853	0.0308604	0.0287865	0.0270083	0.0249605	0.0231883	0.0218901	0.0212174	0.0202286	0.01912	0.0187449	0.0186144	0.0178667	0.0164438	0.0169337	0.0165746	0.0157774	0.0168619	0.0178691	0.0192095	0.0216587	0.0243169	0.027286	0.0289937	0.0301836	0.0311446	0.0328149	0.0329712	0.0320745	0.0325621	0.0318754	0.0316764	0.0326608
0.0517879	0.0501288	0.0486559	0.0473693	0.0462689	0.0453547	0.0446268	0.0451977	0.0443192	0.043515	0.0429173	0.0413604	0.0395608	0.0388005	0.0371594	0.033778	0.031249	0.0290469	0.0271912	0.0259451	0.0237966	0.0223673	0.0212472	0.0189173	0.0184244	0.0187397	0.0189707	0.0173695	0.0170218	0.0165848	0.0162397	0.0156791	0.0155773	0.0152395	0.0152528	0.0158256	0.0184399	0.0203297	0.0218404	0.0242112	0.0261314	0.0284478	0.0295854	0.0299858	0.0301323	0.0301884	0.0291813	0.028212	0.0279176	0.0277549
0.0462344	0.0465776	0.0468492	0.0470494	0.0471779	0.047235	0.0472205	0.0463429	0.0474174	0.0476102	0.0477339	0.0465916	0.0443831	0.0422591	0.0411254	0.0396217	0.0365928	0.0343895	0.0324585	0.0296852	0.0277782	0.0265682	0.0257227	0.0238044	0.0226853	0.0210005	0.0204268	0.01917	0.0185905	0.0175694	0.0169939	0.0170122	0.0173597	0.0176378	0.0190653	0.0212457	0.0211179	0.0216651	0.0227534	0.0245715	0.0265924	0.0279971	0.0298604	0.0312841	0.0313263	0.0303535	0.0292289	0.0288329	0.0259967	0.0261423
0.0417031	0.0420912	0.0423704	0.0425406	0.042602	0.0425544	0.0423979	0.0425053	0.0424595	0.042075	0.0411245	0.0402148	0.037039	0.0336452	0.0316152	0.0298599	0.0285547	0.0274584	0.0254898	0.0250391	0.0237687	0.0228093	0.0211966	0.0187491	0.0153936	0.0127611	0.012621	0.0120846	0.0126274	0.0127098	0.0131184	0.0147584	0.0162792	0.0171773	0.0173763	0.0171705	0.0185948	0.0198267	0.0215451	0.0222397	0.023098	0.0230481	0.0237419	0.0240725	0.0250104	0.0243351	0.0240282	0.0244999	0.0265782	0.0263468
0.0352075	0.036995	0.0385054	0.0397387	0.040695	0.0413743	0.0417764	0.042157	0.0424441	0.0415141	0.0392118	0.0381343	0.0364656	0.0341199	0.0319341	0.0294814	0.0276045	0.0261966	0.0241752	0.0225032	0.0204875	0.019345	0.0180648	0.0175442	0.0167423	0.0153636	0.0151701	0.0147954	0.0149666	0.0134073	0.0121925	0.0124431	0.011827	0.0133802	0.0139452	0.0157609	0.0177575	0.0188265	0.0212646	0.0226586	0.0247438	0.0253043	0.0271983	0.0283207	0.0272521	0.027721	0.0263455	0.0249109	0.0238584	0.0225714
0.0460028	0.0468839	0.0476593	0.0483292	0.0488935	0.0493521	0.0497052	0.0499996	0.0500941	0.0496691	0.0498352	0.0492735	0.0483102	0.0466163	0.045026	0.0413947	0.0374079	0.0341243	0.0297763	0.0264558	0.0243495	0.0218348	0.0195246	0.0188027	0.0185322	0.0176225	0.0176742	0.0168414	0.0177016	0.0176095	0.0173965	0.0189773	0.0194474	0.0194949	0.0191679	0.0194921	0.0210454	0.0224296	0.0237145	0.0264	0.030093	0.031197	0.0335073	0.0361858	0.0369249	0.0364173	0.0360102	0.0349107	0.033396	0.0328547
0.0400584	0.0415866	0.0427295	0.0434872	0.0438597	0.0438469	0.0434488	0.0432995	0.0406242	0.0388177	0.0375879	0.0362157	0.0334527	0.0322392	0.0300666	0.0290337	0.0292583	0.030024	0.0298971	0.0290767	0.0256151	0.0244386	0.0235339	0.0215879	0.0196773	0.0201284	0.0175651	0.0169008	0.0164754	0.0171431	0.0166279	0.0164968	0.0154137	0.0150568	0.0149945	0.0145943	0.0149751	0.0178442	0.0180949	0.0199587	0.0217858	0.0240352	0.0260315	0.0266559	0.0264294	0.0249771	0.0247501	0.0236776	0.0229516	0.0235566
0.0433825	0.0436679	0.0438574	0.0439509	0.0439484	0.0438498	0.0436553	0.0440553	0.0438869	0.0428895	0.0421919	0.0413711	0.0397899	0.0366618	0.0341836	0.0304676	0.0281124	0.0263773	0.0240738	0.0225322	0.0204877	0.0194038	0.0169224	0.0163786	0.0156003	0.0160876	0.0161134	0.0152616	0.0152337	0.0152574	0.0139133	0.0132512	0.0115856	0.0117505	0.0112976	0.0120057	0.0132777	0.0167479	0.0191017	0.0231695	0.0257376	0.0280447	0.0279229	0.0280318	0.0277853	0.0280099	0.0279097	0.0256693	0.0246527	0.0250059
0.0418921	0.044452	0.046509	0.0480634	0.0491149	0.0496638	0.0497099	0.0485608	0.0475571	0.0469277	0.0457643	0.0430868	0.0417802	0.038354	0.0367207	0.0353473	0.0338462	0.0322258	0.0292679	0.0267724	0.0237069	0.0225202	0.0208922	0.0188815	0.0175788	0.015823	0.014936	0.0145318	0.0157308	0.0157816	0.0151682	0.0151316	0.0151389	0.0177329	0.0190595	0.0200019	0.021272	0.0231999	0.0243371	0.0252749	0.0260873	0.0266872	0.026444	0.0264496	0.0278043	0.028447	0.0280677	0.0281851	0.0291628	0.0301747
0.0392877	0.0410004	0.0423908	0.0434589	0.0442047	0.0446282	0.0447293	0.0446707	0.0439606	0.0438306	0.0426554	0.0410371	0.0389132	0.0361991	0.0349865	0.0327111	0.0313405	0.0287677	0.0265832	0.0246848	0.0235639	0.0222763	0.019849	0.0174118	0.0144984	0.0138882	0.0118311	0.0111285	0.00985644	0.00781322	0.00866203	0.0100031	0.0110632	0.0113883	0.0127036	0.0135778	0.0158282	0.0189306	0.0205454	0.0243087	0.0243349	0.0256354	0.0263751	0.0267438	0.0265495	0.0269044	0.0262204	0.0265406	0.0258756	0.0259034
0.0411934	0.0423136	0.0432356	0.0439592	0.0444846	0.0448117	0.0449406	0.0456382	0.0446073	0.0433347	0.0434784	0.0423887	0.0406422	0.0384685	0.0365659	0.0343855	0.0317673	0.028493	0.0260054	0.0227612	0.0212005	0.0195425	0.0186016	0.016941	0.0154044	0.0150611	0.0152584	0.0146232	0.0143399	0.0150816	0.015208	0.0154797	0.0167722	0.0173678	0.0179419	0.0179204	0.0177801	0.0190936	0.0195157	0.0203982	0.0218964	0.0242724	0.0247146	0.0256973	0.025692	0.0265703	0.0263488	0.0254097	0.0254676	0.0271458
0.0496391	0.0483599	0.0472333	0.0462595	0.0454384	0.0447701	0.0442545	0.0438573	0.0445725	0.0451435	0.0459135	0.0443749	0.0422229	0.0392054	0.0372889	0.0342973	0.0318393	0.0282467	0.0275039	0.0252264	0.02312	0.0214424	0.0204992	0.0178426	0.0170242	0.0158595	0.0173869	0.0164653	0.0159261	0.0158416	0.0160828	0.016795	0.0168089	0.0159708	0.0167083	0.0167812	0.0174385	0.0194282	0.02228	0.024423	0.0263542	0.0275995	0.028082	0.0285191	0.0286913	0.029094	0.0300454	0.0291253	0.0295346	0.0317136
0.0444052	0.0447837	0.0450794	0.0452924	0.0454226	0.04547	0.0454347	0.0458209	0.0453158	0.045579	0.0448338	0.0438394	0.0419456	0.0412692	0.0398446	0.0378086	0.0338957	0.0322478	0.0294423	0.0269238	0.0246304	0.0238965	0.0217049	0.0197053	0.018725	0.0170373	0.0162878	0.014996	0.0146064	0.0149479	0.0150932	0.0152723	0.0159134	0.0164383	0.0161866	0.0169301	0.019123	0.0195028	0.021264	0.0244505	0.0273437	0.0300724	0.033033	0.0329199	0.0338889	0.0326737	0.0319253	0.0317307	0.0311746	0.0306302
0.0506905	0.0494653	0.0483415	0.047319	0.0463978	0.0455779	0.0448594	0.0449925	0.0437867	0.0427697	0.0425262	0.0416377	0.0403675	0.0375276	0.0345805	0.031764	0.0291699	0.0281525	0.0290864	0.0274157	0.0267809	0.0257336	0.0242127	0.0232764	0.0204683	0.0178866	0.0158437	0.0156978	0.0144486	0.0136972	0.0139234	0.0138688	0.0147559	0.015453	0.0163448	0.0178008	0.0186697	0.0197149	0.0211527	0.0243672	0.0259637	0.0274824	0.0298223	0.0319772	0.0319324	0.032472	0.0312232	0.0300792	0.0291573	0.0279533
0.0451653	0.0450527	0.0448533	0.0445673	0.0441945	0.043735	0.0431888	0.0414519	0.042082	0.0423879	0.0419536	0.0397158	0.0385624	0.0363417	0.03352	0.0308821	0.0300235	0.0283155	0.02635	0.0236391	0.0236083	0.0219101	0.0201997	0.0185084	0.0182085	0.0167149	0.0158725	0.0155915	0.0163544	0.0166476	0.0167982	0.0167326	0.0180987	0.018066	0.0183634	0.0189867	0.0194108	0.0204901	0.0221275	0.0229508	0.0249755	0.0261405	0.0273598	0.0285021	0.0300459	0.0300343	0.0300183	0.0316166	0.0322492	0.033044
0.0446247	0.0465492	0.0480213	0.049041	0.0496083	0.0497233	0.0493859	0.047616	0.0470695	0.0453378	0.0438688	0.0413521	0.0395224	0.0376266	0.0355636	0.0326957	0.0315249	0.0293678	0.027787	0.025812	0.0252132	0.0231927	0.0214777	0.0199131	0.0193855	0.0176686	0.0154182	0.0141961	0.0130511	0.0114824	0.0114714	0.0123477	0.0127955	0.013049	0.0135059	0.0149466	0.0167595	0.0184178	0.0207428	0.0227173	0.023882	0.0255638	0.0272995	0.0278607	0.0275037	0.0271186	0.0271159	0.0269442	0.027334	0.0288339
0.0352062	0.0358149	0.0363053	0.0366776	0.0369315	0.0370673	0.0370848	0.0373746	0.0368555	0.0369795	0.0368018	0.0355636	0.0347739	0.0318905	0.0306696	0.0289701	0.0265302	0.0260071	0.0255039	0.0222276	0.0215398	0.0201054	0.018039	0.0171827	0.0174218	0.0160643	0.0167581	0.0152246	0.0148713	0.0140043	0.013905	0.0121042	0.0139338	0.0145032	0.0146475	0.0158733	0.017853	0.019147	0.0214017	0.021004	0.0223834	0.0220774	0.0223421	0.0214935	0.0212342	0.020886	0.0209178	0.0212632	0.0214351	0.0217899
0.0484558	0.0487981	0.048953	0.0489203	0.0487002	0.0482926	0.0476975	0.0479361	0.0479076	0.046164	0.0449237	0.0421638	0.0400749	0.0386859	0.0367193	0.0351756	0.0326456	0.0332506	0.0328021	0.0284706	0.0265275	0.0243086	0.0212112	0.0181137	0.0164637	0.0163992	0.0159667	0.0141665	0.0137528	0.0146105	0.0149191	0.013002	0.013327	0.0149138	0.0156662	0.0173736	0.0187068	0.0213676	0.024027	0.0250418	0.0276826	0.0279274	0.0288179	0.0283442	0.027489	0.0279494	0.0274494	0.0265956	0.0256778	0.0260204
0.0410374	0.0426179	0.0439199	0.0449435	0.0456885	0.046155	0.046343	0.0469456	0.0461453	0.0460144	0.0449566	0.0437443	0.041391	0.0383285	0.0349597	0.0324265	0.0295789	0.0269869	0.0248664	0.023211	0.0220479	0.0226264	0.0221298	0.0215256	0.0206466	0.0191	0.0169253	0.0157289	0.0137726	0.0125812	0.0119787	0.0116489	0.012542	0.0134051	0.0152545	0.0165264	0.0194539	0.0221951	0.0241267	0.0253985	0.0254062	0.0260957	0.0264145	0.0265939	0.0267395	0.0262262	0.0266106	0.0267199	0.0275616	0.0286937
0.0473462	0.0456432	0.0441953	0.0430024	0.0420645	0.0413817	0.0409539	0.0416279	0.0412343	0.0419092	0.0417761	0.0412498	0.0393024	0.0367174	0.0337075	0.0306817	0.0279272	0.0250538	0.0233072	0.0219962	0.0200475	0.0190225	0.0187927	0.017716	0.0172592	0.0165378	0.0169293	0.0156205	0.0159246	0.0145659	0.0142033	0.013276	0.0138508	0.0143194	0.0154513	0.016674	0.0184986	0.020218	0.0233701	0.0245938	0.0266591	0.0266059	0.0263525	0.0266503	0.0275924	0.0272103	0.0284132	0.0291127	0.0284068	0.0288788
0.0423238	0.042416	0.0424927	0.0425537	0.0425992	0.042629	0.0426433	0.042705	0.0432572	0.0434453	0.0418336	0.0424031	0.0398823	0.0383721	0.0362698	0.0335136	0.0314174	0.029045	0.0261846	0.0252017	0.0250436	0.0244396	0.0236299	0.0237081	0.021371	0.020582	0.0182013	0.0163234	0.0142669	0.0128927	0.0119754	0.0124476	0.015346	0.0171617	0.0169075	0.0188082	0.0203036	0.0226176	0.0245015	0.0267592	0.0283626	0.0290703	0.0291014	0.029728	0.030727	0.0305801	0.029167	0.0290527	0.0283176	0.0270978
0.0432833	0.0436844	0.0438802	0.0438704	0.0436553	0.0432347	0.0426087	0.0401566	0.0386891	0.0390842	0.0399946	0.0392552	0.0395178	0.0391765	0.0383556	0.0375346	0.0350852	0.0321846	0.02823	0.0260716	0.0239814	0.0226682	0.0226471	0.0201829	0.0195892	0.0187837	0.0177876	0.0171651	0.0154039	0.013501	0.0122853	0.0135105	0.0131804	0.0141781	0.0154749	0.0172278	0.0183847	0.0208509	0.0238333	0.0258968	0.0265353	0.0276634	0.0295438	0.030266	0.0290948	0.0278499	0.0268043	0.026908	0.0258443	0.02676
0.0416443	0.0432261	0.04443	0.0452559	0.0457039	0.0457739	0.045466	0.0445345	0.0438046	0.0425745	0.039618	0.0392726	0.0369119	0.0353414	0.0332977	0.0320011	0.0307597	0.0297948	0.0277189	0.0266641	0.0239111	0.0218239	0.0193914	0.0182957	0.0162942	0.0158311	0.0151209	0.01473	0.0141779	0.0144355	0.0139975	0.0150608	0.01599	0.0168527	0.0177446	0.019252	0.0209582	0.0230672	0.0245161	0.0250911	0.02477	0.0253579	0.0262958	0.0276917	0.0281091	0.0289096	0.0303611	0.0305883	0.030476	0.0317702
0.0477726	0.0481463	0.0485093	0.0488614	0.0492027	0.0495333	0.0498531	0.0517394	0.0519084	0.0524476	0.0519538	0.0510328	0.0490157	0.0453167	0.0422457	0.0390977	0.0362336	0.0332872	0.031349	0.0290659	0.0265695	0.0252453	0.0233629	0.0227651	0.0206315	0.0185971	0.0168543	0.0155531	0.013482	0.0133136	0.0129894	0.0130992	0.0136236	0.0151732	0.0168109	0.0193067	0.0212765	0.0240427	0.0257626	0.0279863	0.0297109	0.031028	0.0316051	0.0323812	0.0325057	0.0324536	0.0323911	0.0313537	0.031833	0.0311819
0.0522132	0.0505057	0.048856	0.0472643	0.0457305	0.0442545	0.0428365	0.0424329	0.0427591	0.041446	0.0387427	0.037191	0.0350787	0.0329593	0.0286625	0.0275736	0.026568	0.0247176	0.0233101	0.0219718	0.0203479	0.0182456	0.0174758	0.0161466	0.0152838	0.0145254	0.0139361	0.0153549	0.0152506	0.01493	0.0145787	0.0146067	0.0141939	0.0147057	0.0149517	0.0151117	0.0166711	0.0173042	0.0201522	0.0223759	0.0236522	0.0246909	0.0260654	0.0277627	0.0288405	0.0288451	0.0259468	0.0248849	0.0228791	0.0221678
0.0439877	0.0447922	0.0454324	0.0459083	0.0462199	0.0463672	0.0463503	0.0452718	0.0454004	0.0450769	0.0448439	0.0438486	0.0417254	0.0395253	0.0369702	0.0346289	0.0324075	0.0302072	0.0271401	0.0250328	0.0234257	0.0222845	0.0219268	0.0209078	0.0201222	0.0192711	0.0183693	0.0181097	0.0166894	0.0149979	0.0130368	0.0118992	0.0122182	0.0126961	0.0145515	0.0156306	0.0182642	0.0201279	0.0232393	0.0246144	0.0267025	0.0272421	0.0280752	0.0295307	0.0300391	0.0302689	0.0309072	0.0303642	0.0303357	0.029636
0.0427797	0.042945	0.0430975	0.0432373	0.0433642	0.0434784	0.0435798	0.0449471	0.0443605	0.0431482	0.0416738	0.0409692	0.0387873	0.0364561	0.0340389	0.0310471	0.028931	0.0275796	0.0265387	0.0263258	0.023713	0.0227075	0.0207446	0.0180326	0.0150557	0.0122835	0.0113625	0.0100343	0.00931357	0.00936945	0.00894606	0.00951629	0.0105151	0.0141254	0.0161653	0.0182033	0.0206889	0.0229912	0.0252741	0.0256161	0.0263753	0.026274	0.0253567	0.0246612	0.0243325	0.026209	0.026903	0.026891	0.0268709	0.0263044
0.04874	0.0482516	0.0478287	0.0474713	0.0471795	0.0469532	0.0467925	0.0463858	0.0480649	0.0478263	0.0480877	0.0471473	0.0456826	0.0431705	0.0403499	0.0376397	0.0339214	0.0311014	0.028983	0.0265832	0.0250588	0.0228646	0.0206404	0.0184831	0.0180853	0.0173076	0.0160034	0.0152731	0.0137506	0.0138778	0.014517	0.0147414	0.0149528	0.0150065	0.0148078	0.0169036	0.0197385	0.0222491	0.0245792	0.0267892	0.0280473	0.0293655	0.0308345	0.0305827	0.0303313	0.0301607	0.0302903	0.0312182	0.0312809	0.0320875
0.0454418	0.0452146	0.045088	0.0450618	0.0451362	0.0453111	0.0455865	0.0479621	0.0478782	0.0472775	0.046167	0.0451052	0.0426813	0.0410319	0.0387995	0.0364103	0.0352311	0.0329567	0.0322894	0.0315315	0.0292058	0.0261218	0.0234835	0.0224163	0.0198022	0.0183167	0.0155966	0.0138844	0.0127886	0.0112398	0.0104038	0.0113106	0.0123322	0.0134535	0.0162479	0.0195449	0.0214585	0.0238341	0.0255232	0.0260194	0.0269496	0.0276472	0.0274445	0.0289707	0.0292249	0.0295392	0.0301956	0.03107	0.0312519	0.0319943
0.0390794	0.0407612	0.0422088	0.0434223	0.0444015	0.0451466	0.0456575	0.0461938	0.0475613	0.0470396	0.0458728	0.0447707	0.0422995	0.0396777	0.0370939	0.0350958	0.0324278	0.0295648	0.0270552	0.023982	0.0219499	0.0201667	0.0178181	0.0165938	0.0157141	0.0150505	0.0152861	0.016654	0.0169664	0.0176996	0.0175154	0.0164566	0.0172556	0.0162114	0.015836	0.0151582	0.0163437	0.0172258	0.0195104	0.0219064	0.0238369	0.0261047	0.0268977	0.0277073	0.0282321	0.0283127	0.0273899	0.0262753	0.0258204	0.024706
0.0410491	0.0413165	0.0415414	0.0417239	0.041864	0.0419617	0.0420169	0.0432016	0.0423035	0.0421644	0.0417422	0.041089	0.0384651	0.0354415	0.0340351	0.0311385	0.0279485	0.0267429	0.0246674	0.0235437	0.0226382	0.0220041	0.0208142	0.0203289	0.0182841	0.0176923	0.0180395	0.0177905	0.0162303	0.0141998	0.0126428	0.0121414	0.0120383	0.0114961	0.0129485	0.0144955	0.0159544	0.0182355	0.0213262	0.0250681	0.0264047	0.0271255	0.0284293	0.0298876	0.0299559	0.0294026	0.0298734	0.0294476	0.0275082	0.0273728
0.049102	0.048742	0.0482753	0.0477021	0.0470222	0.0462358	0.0453428	0.0445522	0.042823	0.042441	0.0421478	0.0415646	0.0392194	0.0380223	0.0358156	0.0339296	0.0321218	0.0298207	0.0280858	0.0259857	0.0248369	0.0227007	0.0212998	0.0189982	0.018448	0.0183971	0.0172519	0.0171033	0.0153355	0.0133083	0.0137709	0.0148726	0.0156122	0.0146371	0.0162715	0.0162908	0.0188772	0.0212316	0.0228862	0.0265756	0.0273302	0.0289427	0.0320894	0.0320408	0.032247	0.0302051	0.0290147	0.0272186	0.0277451	0.0277505
0.0343784	0.0360958	0.0375393	0.038709	0.0396048	0.0402267	0.0405749	0.0402631	0.0420213	0.0426075	0.0424039	0.0413655	0.0405589	0.0364849	0.0324811	0.0283381	0.0244382	0.0230904	0.0207068	0.0175909	0.0177817	0.0158729	0.0155141	0.0161881	0.0150154	0.0133198	0.0103986	0.011127	0.0113535	0.0137146	0.0136654	0.0154051	0.0158235	0.0145062	0.0144605	0.0147548	0.0150657	0.0142029	0.0152245	0.0191984	0.0217795	0.0255633	0.0270771	0.0286751	0.02836	0.0251933	0.0239347	0.020638	0.0189066	0.0177102
0.0396318	0.0403632	0.0410174	0.0415945	0.0420944	0.0425172	0.0428628	0.0434786	0.0444127	0.0447249	0.0440502	0.0425408	0.041516	0.0390811	0.0377566	0.0353602	0.0325632	0.0296179	0.0272984	0.0255622	0.0244104	0.0238577	0.0226533	0.0229963	0.0218154	0.0194844	0.0187769	0.0167927	0.0151515	0.0147184	0.0149023	0.0151542	0.0161702	0.0170536	0.0183253	0.0206698	0.019113	0.0192648	0.0204585	0.0224588	0.0249691	0.027664	0.0292729	0.0306531	0.0308038	0.0286225	0.0271549	0.0260784	0.0231792	0.0230304
0.0454786	0.0457445	0.0459437	0.0460762	0.046142	0.0461411	0.0460735	0.0470867	0.0467898	0.0475501	0.0475109	0.0453612	0.0428894	0.0396659	0.036344	0.0349887	0.0324429	0.0289536	0.0264339	0.0246047	0.0239707	0.0232608	0.0213573	0.0196055	0.0173527	0.0164984	0.0163325	0.0158494	0.014238	0.0130854	0.0123227	0.0130975	0.0145305	0.0148954	0.0150092	0.0165388	0.0191371	0.0212848	0.023301	0.0244484	0.0262305	0.0273764	0.0285258	0.0300104	0.0306057	0.029805	0.0282288	0.0275626	0.0278209	0.0261599
0.0446604	0.0455903	0.0462891	0.0467566	0.046993	0.0469981	0.046772	0.0463276	0.0461781	0.0451914	0.0441724	0.043219	0.0414463	0.0391349	0.0377264	0.0367144	0.0337376	0.0312444	0.0288324	0.0254398	0.023786	0.0221322	0.0209596	0.0203363	0.0198801	0.0207554	0.0213572	0.0201278	0.0184528	0.0170164	0.0154569	0.0143737	0.0152921	0.0163871	0.0162206	0.0177462	0.0201567	0.0225012	0.0264388	0.0280028	0.029047	0.0294138	0.02871	0.0283225	0.0282976	0.0269969	0.024462	0.0240993	0.0244289	0.0250257
0.0452725	0.0461327	0.0468182	0.0473289	0.0476647	0.0478258	0.0478121	0.047755	0.0481672	0.0479128	0.047968	0.0462712	0.0430795	0.039991	0.0370598	0.0340169	0.0315034	0.0300643	0.028169	0.0259058	0.0237249	0.0218801	0.0212829	0.0198274	0.0176769	0.0171808	0.0164724	0.014413	0.0144033	0.0144335	0.0139483	0.0135029	0.0130056	0.0136534	0.0153547	0.0178322	0.0194773	0.0220101	0.0233125	0.0245831	0.0270701	0.0284009	0.0282914	0.0289872	0.0295288	0.0291078	0.029364	0.0293809	0.0293933	0.0296508
0.0418412	0.0428838	0.0437862	0.0445484	0.0451703	0.0456519	0.0459932	0.0469807	0.0469028	0.0465797	0.0447828	0.0443189	0.0426851	0.0400146	0.0371236	0.034772	0.0303431	0.0274075	0.0254883	0.0238474	0.0219416	0.0204607	0.0199887	0.021034	0.0213073	0.0202097	0.0198553	0.0190012	0.0167957	0.0152025	0.0148482	0.0139558	0.0130263	0.0125248	0.0155025	0.0169747	0.018415	0.0206676	0.0237806	0.0262064	0.0281783	0.0302711	0.0313298	0.0304336	0.0294009	0.0288178	0.02908	0.0273902	0.0274448	0.0280955
0.0459591	0.0444695	0.0431833	0.0421008	0.0412217	0.0405462	0.0400743	0.040568	0.0404056	0.0406912	0.04102	0.0409131	0.0402516	0.0387436	0.0374516	0.0345831	0.031621	0.0285901	0.0266366	0.0243268	0.021643	0.0209528	0.0196708	0.0189787	0.0181277	0.0165729	0.0161907	0.0147724	0.0140223	0.0135048	0.0126503	0.0119596	0.010924	0.0114074	0.0124312	0.012617	0.0146279	0.0163942	0.0192493	0.0226067	0.0252637	0.0271464	0.0282378	0.0288854	0.0286042	0.029834	0.0298396	0.0291342	0.0291004	0.0286835
0.0464674	0.0472136	0.0477446	0.0480604	0.0481609	0.0480461	0.0477161	0.0479579	0.0470752	0.0454885	0.0437646	0.0427931	0.0398084	0.0388168	0.0370407	0.034193	0.0305362	0.0283403	0.0266224	0.0235185	0.0217301	0.0207717	0.018601	0.0175327	0.0176939	0.0167259	0.0157121	0.0136156	0.0125759	0.012186	0.0122467	0.0119762	0.0132323	0.0164621	0.017662	0.0198042	0.0225753	0.0226682	0.0243764	0.0257534	0.0262387	0.0269138	0.0276865	0.0279523	0.028526	0.030339	0.0294135	0.0286659	0.0277021	0.0274849
0.0484793	0.0469666	0.045702	0.0446856	0.0439173	0.0433971	0.0431251	0.0432864	0.0452512	0.0450321	0.0442073	0.0422637	0.0393958	0.0370358	0.0350472	0.0324341	0.0302794	0.0285239	0.0255508	0.0256309	0.0251178	0.0229314	0.021249	0.019781	0.0183676	0.0184866	0.0185005	0.0183921	0.0177956	0.0164138	0.0151377	0.0153723	0.015046	0.0149115	0.0153726	0.0172645	0.019943	0.0217743	0.0238737	0.0253169	0.0260016	0.026067	0.0255875	0.0265521	0.0261321	0.0261881	0.0250666	0.0259967	0.0258632	0.0254907
0.0467853	0.0469881	0.047015	0.046866	0.0465409	0.0460399	0.0453629	0.0422229	0.0413821	0.0437599	0.0438172	0.0440049	0.0424164	0.0398946	0.0384516	0.0385927	0.0367406	0.0346063	0.0300672	0.0270935	0.0242314	0.0227076	0.0192407	0.018103	0.015978	0.0153518	0.0160325	0.0161562	0.0155271	0.0146093	0.0144339	0.0158225	0.016166	0.0167088	0.0170996	0.0191823	0.0206438	0.0221276	0.0251353	0.0280761	0.030737	0.0328494	0.0324829	0.031504	0.030654	0.0292742	0.0295411	0.0294839	0.0274244	0.0259127
0.044927	0.044875	0.0447008	0.0444043	0.0439855	0.0434445	0.0427812	0.0418084	0.0411754	0.0405181	0.0395173	0.038323	0.038172	0.0351187	0.0337797	0.033489	0.0316862	0.0314887	0.0287472	0.0258235	0.0240405	0.0223864	0.0204551	0.0194779	0.0198785	0.0184846	0.0181363	0.0166122	0.0166628	0.0174924	0.0147678	0.0143185	0.0139928	0.013782	0.0142089	0.0167367	0.0199067	0.0219931	0.0242449	0.0243238	0.0267467	0.0265888	0.0254903	0.02552	0.0243799	0.024335	0.0240029	0.0247138	0.0250913	0.0261526
0.0393855	0.0396729	0.039903	0.0400758	0.0401912	0.0402492	0.0402498	0.039662	0.039245	0.0393933	0.0389969	0.0393993	0.038041	0.0363106	0.0349895	0.0325661	0.0301319	0.0284475	0.0274157	0.0248862	0.023546	0.0214933	0.0198753	0.0180461	0.0167076	0.0147025	0.0128495	0.0122084	0.0134625	0.0136142	0.0140425	0.0139593	0.0162305	0.0185123	0.0202276	0.0215677	0.0220322	0.0226682	0.0240411	0.0242988	0.0255651	0.0259695	0.0251311	0.0250373	0.0251827	0.0246613	0.0231857	0.0227157	0.0229441	0.0229652
0.0439853	0.0441962	0.0441752	0.0439221	0.0434371	0.04272	0.0417708	0.0404879	0.0387245	0.0371412	0.0360512	0.034438	0.0322965	0.0317944	0.0313892	0.0303968	0.0305899	0.0292276	0.0277028	0.0256466	0.0227892	0.0200875	0.0174286	0.0155424	0.0136158	0.0138792	0.0134819	0.0134148	0.0142585	0.0143155	0.0136979	0.0150233	0.0149683	0.016068	0.0169268	0.0184001	0.0190711	0.0208306	0.0220423	0.0231948	0.0239182	0.0247609	0.025684	0.0267644	0.0269747	0.0270174	0.025817	0.0255305	0.0247905	0.0245178
0.0455868	0.0447606	0.0440838	0.0435564	0.0431783	0.0429497	0.0428705	0.0442312	0.0431735	0.0428179	0.0428129	0.0418581	0.0414163	0.0406516	0.039154	0.0361044	0.0335846	0.0311015	0.0282003	0.0262289	0.0233355	0.0206104	0.0193013	0.0178535	0.0176614	0.0186903	0.017258	0.0167991	0.0178672	0.0166375	0.0153828	0.0160275	0.0161401	0.0159971	0.0163748	0.0164898	0.0173968	0.0193307	0.0204294	0.0224934	0.0247137	0.0257105	0.0274608	0.0284253	0.0289548	0.0286906	0.0285915	0.0277631	0.0275761	0.0295011
0.0434113	0.0435017	0.043593	0.0436852	0.0437784	0.0438724	0.0439674	0.0444049	0.0437951	0.0439656	0.0432906	0.0421132	0.0413124	0.0411463	0.0396465	0.0364831	0.0343245	0.0317404	0.0287189	0.02773	0.0244783	0.0231028	0.0215493	0.0203006	0.0186925	0.0177626	0.0159938	0.0135866	0.0135049	0.0127936	0.0129797	0.0138839	0.0143473	0.0154606	0.0162242	0.0177777	0.0184128	0.0213461	0.0237583	0.0250828	0.0268195	0.0291841	0.0312371	0.0324628	0.0321743	0.0312886	0.0296527	0.0290463	0.0293825	0.0298801
[truncated: 1,950 more columns]

## Sheet: 063_model_data
402.134	404.521	406.904	409.289	411.674	414.058	416.441	418.824	421.204	423.585	425.966	428.346	430.725	433.104	435.481	437.858	440.235	442.612	444.988	447.363	449.736	452.11	454.483	456.856	459.228	461.599	463.968	466.339	468.708	471.077	473.446	475.812	478.179	480.546	482.912	485.277	487.642	490.004	492.367	494.73	497.093	499.455	501.816	504.174	506.534	508.893	511.252	513.61	515.968	518.322
0.0552295	0.0521025	0.0493387	0.0469383	0.0449013	0.0432275	0.0419171	0.0414673	0.0428486	0.0412798	0.0409555	0.0409929	0.0385225	0.0363388	0.0354483	0.034882	0.0319897	0.0298433	0.0297754	0.0278331	0.0279656	0.0277194	0.0275799	0.0260759	0.0248753	0.0237084	0.0240482	0.0228922	0.0207877	0.0201412	0.0187767	0.0185647	0.0192502	0.0209739	0.0218503	0.0241021	0.0266967	0.0284907	0.0315458	0.0323496	0.0339685	0.0337371	0.0328906	0.0316034	0.0305988	0.0296725	0.0292408	0.0299051	0.0282036	0.0296318
0.0603957	0.0550838	0.0506626	0.0471321	0.0444923	0.0427432	0.0418848	0.0426617	0.0448893	0.0464364	0.0486274	0.0451334	0.0430087	0.0403705	0.0391137	0.0377386	0.0346479	0.0327756	0.0307116	0.0298783	0.0302878	0.0323885	0.0301734	0.0248977	0.0236686	0.0237556	0.0255255	0.025763	0.0275652	0.028381	0.0264662	0.0237077	0.0222735	0.0222082	0.0204352	0.0195749	0.0209637	0.0242187	0.0274694	0.0303693	0.0327024	0.0339023	0.0351508	0.0362562	0.0350263	0.0344276	0.0341422	0.0342681	0.032413	0.0320204
0.0523674	0.0538755	0.0550834	0.0559912	0.0565989	0.0569064	0.0569139	0.055598	0.0558855	0.0553762	0.0529205	0.0527685	0.0515394	0.0525222	0.0471495	0.0438823	0.0407937	0.0400666	0.0388469	0.0345941	0.0332679	0.0329993	0.0330685	0.0323118	0.0310769	0.0305759	0.0243615	0.027202	0.0267826	0.0265271	0.0279424	0.0293671	0.0317575	0.0367361	0.0398842	0.0360245	0.0363468	0.0351909	0.036633	0.0404267	0.0395209	0.0412276	0.042306	0.0448039	0.0447272	0.0455629	0.0412935	0.0384048	0.0379593	0.0377595
0.0416313	0.042732	0.043646	0.0443733	0.0449139	0.045268	0.0454353	0.0453071	0.0431079	0.0435934	0.0429333	0.0421966	0.0396137	0.0344152	0.0316865	0.027797	0.0245722	0.0238071	0.0212112	0.0227573	0.0198416	0.0203367	0.019855	0.0194396	0.01839	0.017821	0.0179576	0.0176721	0.0170567	0.0167632	0.0155185	0.0166821	0.0165339	0.0179989	0.0184333	0.0224802	0.0246324	0.027738	0.029795	0.0307217	0.0296691	0.0286315	0.027384	0.0276831	0.0282504	0.0300522	0.0302097	0.0343249	0.0344024	0.0354971
0.0622814	0.0638383	0.0648731	0.0653858	0.0653763	0.0648447	0.063791	0.0622741	0.0591687	0.0585159	0.0559149	0.0545751	0.0531065	0.0506449	0.0489078	0.0457377	0.0439306	0.0390698	0.0351588	0.0301207	0.0247926	0.0250298	0.0242848	0.0236523	0.0282148	0.028124	0.0315108	0.0358902	0.0340654	0.0321974	0.0301306	0.0297595	0.0263504	0.0262901	0.0240773	0.0275369	0.0309426	0.0313103	0.0325095	0.0361557	0.0340481	0.0352408	0.0366746	0.0377323	0.0355211	0.0379625	0.0410688	0.0463805	0.04406	0.0452649
0.042713	0.0449058	0.0466498	0.047945	0.0487914	0.049189	0.0491378	0.0469254	0.0479214	0.0466121	0.0425372	0.0411857	0.0384355	0.0352391	0.0336415	0.0291271	0.025182	0.0237775	0.0228544	0.0212143	0.0205089	0.0198526	0.020521	0.0201737	0.020624	0.0206208	0.0226065	0.0233481	0.0231442	0.0258674	0.026619	0.0243483	0.0237712	0.0216196	0.0214954	0.0195226	0.0195104	0.0198775	0.0241871	0.0271997	0.0307357	0.0356242	0.0369176	0.0345771	0.0336032	0.0302851	0.0299607	0.0286413	0.0278136	0.0287249
0.0749459	0.0708203	0.0670092	0.0635124	0.0603301	0.0574622	0.0549087	0.0518187	0.0510836	0.0532832	0.0533895	0.0546245	0.0540842	0.0538467	0.05404	0.0514422	0.0478285	0.0424344	0.0388718	0.0328926	0.02875	0.0258746	0.0255746	0.0244895	0.0249126	0.0272646	0.0292625	0.0262168	0.0262338	0.0286979	0.0307154	0.0301418	0.0287726	0.0300505	0.0308254	0.0303583	0.0335542	0.0364111	0.0369281	0.0363827	0.0371145	0.0367633	0.0379765	0.0372756	0.0367589	0.0366214	0.0376224	0.0383612	0.0425832	0.0434493
0.0452739	0.0454098	0.0453363	0.0450535	0.0445613	0.0438598	0.042949	0.0419863	0.0412445	0.0395677	0.0368167	0.0369791	0.0341805	0.0312016	0.0324348	0.0334708	0.0328137	0.0312353	0.0297146	0.029693	0.0294674	0.0310945	0.030335	0.0317001	0.0290026	0.0255129	0.0239132	0.0229933	0.0201287	0.0183517	0.0181657	0.0196622	0.0188367	0.0187011	0.0177595	0.0215602	0.0221786	0.0234597	0.0251349	0.0277787	0.0268629	0.0318484	0.0331247	0.0348529	0.0341839	0.0350785	0.0345142	0.0341842	0.0323919	0.0298411
0.102608	0.0917063	0.0823723	0.0746064	0.0684086	0.0637788	0.0607172	0.0604404	0.0616776	0.0590539	0.0593826	0.0584432	0.0612416	0.0642386	0.0639993	0.0584419	0.0436675	0.039974	0.0361669	0.0376871	0.0394628	0.0410679	0.0466	0.0465866	0.0470179	0.0502877	0.0476905	0.0430111	0.0350385	0.0345885	0.0286025	0.0266569	0.0277106	0.0269282	0.0345105	0.037276	0.0450657	0.0515682	0.0547677	0.0601148	0.0635405	0.0638619	0.0574737	0.0544915	0.0522848	0.0482322	0.0461	0.0425761	0.0429976	0.0418665
0.0559921	0.0562337	0.0562439	0.0560226	0.0555699	0.0548858	0.0539702	0.0531928	0.0518725	0.0515698	0.0485345	0.0458375	0.0445942	0.0425853	0.0376659	0.0355087	0.0335026	0.031811	0.0300007	0.028033	0.0254718	0.0277733	0.0265411	0.0275665	0.0253372	0.024511	0.0228955	0.0232676	0.023242	0.0229462	0.0212528	0.0215915	0.0206097	0.0224522	0.0234103	0.0236264	0.0226792	0.0257637	0.0253232	0.0272946	0.0294525	0.0298506	0.0321651	0.0330254	0.0322001	0.0342671	0.0352538	0.0342018	0.0325114	0.0320132
0.0469269	0.0492886	0.051134	0.052463	0.0532757	0.0535721	0.0533522	0.0518086	0.0520721	0.0499478	0.0504165	0.0500091	0.0491212	0.0457253	0.0452828	0.0434336	0.0465951	0.0471286	0.0476919	0.0462329	0.0477572	0.0444609	0.0422457	0.0386187	0.0340405	0.0324857	0.0315714	0.032509	0.0331862	0.0311901	0.027602	0.028694	0.0285244	0.0247003	0.025371	0.0251105	0.0252851	0.0302299	0.0327315	0.0329652	0.0326279	0.0324605	0.031802	0.0369599	0.0377573	0.0393501	0.0423442	0.0449623	0.0475598	0.0482898
0.0477877	0.0517433	0.0550382	0.0576725	0.0596462	0.0609592	0.0616116	0.061896	0.0613722	0.05811	0.0533439	0.050608	0.050861	0.046596	0.0450756	0.0383919	0.0332996	0.0374499	0.0299325	0.031902	0.0292908	0.0248435	0.0248012	0.022647	0.0218525	0.0227183	0.021184	0.0188601	0.0239111	0.0256535	0.0269257	0.0309234	0.0293315	0.0307721	0.0322752	0.0276622	0.0259752	0.0282982	0.0258963	0.0286322	0.0332789	0.0366784	0.0373078	0.0400422	0.0409027	0.0445198	0.0440447	0.0391515	0.0389887	0.0390761
0.0543684	0.0539404	0.0532848	0.0524016	0.0512907	0.0499523	0.0483862	0.0466717	0.045354	0.0436174	0.0416509	0.0410069	0.039711	0.0376658	0.0371066	0.0374164	0.0368886	0.0379602	0.0346269	0.0312683	0.0304694	0.0302813	0.0276592	0.0251912	0.0218478	0.0201132	0.0186996	0.0191026	0.0186458	0.0194357	0.0196682	0.0203286	0.0241783	0.0266204	0.0277399	0.0284907	0.029235	0.031972	0.033739	0.0369919	0.0354522	0.033821	0.0347775	0.0337532	0.0353766	0.034106	0.0356813	0.0323759	0.03282	0.0342492
0.0644938	0.0590148	0.0544625	0.0508369	0.0481381	0.046366	0.0455207	0.0467136	0.0489768	0.0527829	0.0542984	0.0545457	0.051399	0.0476806	0.0453475	0.0439124	0.0396257	0.0348734	0.0317265	0.0298768	0.0280674	0.029212	0.0298579	0.0280262	0.0274881	0.0246774	0.0239044	0.0214783	0.018352	0.0172229	0.0168744	0.0149129	0.0150806	0.0179603	0.0217744	0.0236309	0.0257365	0.0295057	0.0325049	0.0348844	0.0384914	0.0415703	0.0416984	0.0402794	0.0370642	0.0369125	0.0359102	0.034988	0.0334387	0.034645
0.0517268	0.052386	0.052923	0.0533377	0.0536301	0.0538002	0.053848	0.0547726	0.0541065	0.0502049	0.0495846	0.0483632	0.0474465	0.044839	0.0420769	0.0400662	0.0346988	0.0332308	0.0314829	0.0321314	0.0305253	0.0283638	0.0253589	0.0242368	0.0237992	0.0200173	0.0200512	0.0201934	0.0168452	0.0204147	0.0207526	0.0225098	0.0224422	0.022721	0.0236383	0.0269517	0.0276513	0.0278163	0.032778	0.0350047	0.0362626	0.0399749	0.0392865	0.0401884	0.038919	0.0397157	0.0403408	0.0414916	0.0409301	0.0393412
0.0634287	0.0587852	0.0549002	0.0517737	0.0494057	0.0477962	0.0469453	0.0505938	0.050611	0.0495805	0.0498113	0.0503574	0.0523223	0.049293	0.0481657	0.0457517	0.0421576	0.0390721	0.0367697	0.035459	0.0324902	0.0298569	0.028912	0.0283637	0.0287714	0.030369	0.0317935	0.0289814	0.0279746	0.0275778	0.0286557	0.0290672	0.0286189	0.0260293	0.025016	0.0269064	0.0294119	0.0305897	0.0296465	0.0300048	0.0346908	0.0349417	0.0332595	0.0335299	0.0347611	0.0348832	0.037146	0.0380046	0.0374081	0.0358602
0.0426623	0.0496921	0.0552288	0.0592724	0.0618228	0.0628802	0.0624445	0.0587365	0.0531883	0.0489336	0.0469684	0.0448949	0.0445534	0.0421876	0.0469338	0.0499912	0.051257	0.0471643	0.0462974	0.0406133	0.0344094	0.0315396	0.0280743	0.0251392	0.024683	0.0205894	0.0230339	0.024228	0.0252812	0.0243099	0.0271217	0.0264801	0.024404	0.0212126	0.0223022	0.0257569	0.0255632	0.026181	0.0277079	0.0283684	0.0308634	0.0334176	0.0327455	0.0338916	0.0357951	0.0355818	0.0375548	0.0374921	0.0388309	0.0387185
0.0520403	0.051048	0.0500971	0.0491877	0.0483197	0.0474931	0.046708	0.0465069	0.0456079	0.0436577	0.0447746	0.0452283	0.0450719	0.043619	0.0423384	0.0378548	0.0345863	0.0317057	0.0304199	0.0284361	0.0265384	0.0242924	0.0247239	0.0237012	0.0234178	0.0222822	0.0215907	0.0206537	0.0194745	0.0193196	0.0210032	0.0210138	0.0205915	0.0189753	0.019146	0.0195685	0.0206307	0.0217838	0.0244304	0.0265578	0.0285937	0.0296378	0.0322417	0.0324844	0.0334331	0.0341044	0.035543	0.0344927	0.034828	0.0353999
0.0611931	0.060726	0.0601622	0.0595017	0.0587445	0.0578906	0.05694	0.0549103	0.0577514	0.0577982	0.0575194	0.0538406	0.0522384	0.0506209	0.0491	0.0454414	0.043106	0.0410098	0.0386794	0.0316054	0.0286742	0.0283233	0.0257125	0.0237276	0.0232235	0.0248518	0.0260474	0.0245656	0.0248854	0.0266554	0.0258907	0.023665	0.0278315	0.0327001	0.0336037	0.0343696	0.0345193	0.0347807	0.0385637	0.0400052	0.0414005	0.0433247	0.0381945	0.0365349	0.0397455	0.0357845	0.0334314	0.0318819	0.0316908	0.0311328
0.0484697	0.0490025	0.0492058	0.0490796	0.0486238	0.0478385	0.0467237	0.0458635	0.0451768	0.0432867	0.0408372	0.0382219	0.0355796	0.0325322	0.031124	0.0269966	0.0254996	0.0285502	0.0284494	0.0255096	0.0252466	0.0250067	0.0230194	0.0229915	0.0218294	0.019807	0.0206157	0.0187203	0.0205199	0.0217061	0.0207784	0.0191254	0.0203651	0.0201156	0.0197811	0.0202834	0.0226948	0.0244849	0.030533	0.0327507	0.0335718	0.0333165	0.0327601	0.0313393	0.0316153	0.0312816	0.0321895	0.032071	0.0329936	0.0349726
0.0606644	0.060054	0.0592004	0.0581036	0.0567635	0.0551801	0.0533535	0.0502946	0.0475528	0.0487888	0.045748	0.0428713	0.0419706	0.0387	0.0368732	0.0347072	0.0348637	0.0333174	0.0306699	0.0271984	0.0258341	0.0218993	0.0212167	0.0206031	0.0202592	0.0208413	0.0207997	0.0206997	0.0214745	0.0211444	0.0193447	0.018522	0.0174802	0.0167445	0.0209088	0.021868	0.0230238	0.0250944	0.0267309	0.0298218	0.0311952	0.0319775	0.0315892	0.0304202	0.0270633	0.0294703	0.0315633	0.0321464	0.0307968	0.0310436
0.0625293	0.0600852	0.057684	0.0553256	0.05301	0.0507373	0.0485075	0.0443111	0.0426296	0.041601	0.042324	0.0409115	0.0392166	0.0379673	0.0360341	0.0352612	0.0324322	0.0316989	0.0306213	0.0274215	0.0268026	0.0251645	0.0235174	0.0205024	0.0183918	0.0197313	0.0183836	0.0166608	0.0199058	0.0233976	0.0257333	0.0266834	0.02672	0.0251372	0.0269514	0.0270314	0.0301025	0.0325866	0.0328334	0.0356743	0.0414796	0.0402431	0.0403652	0.0381618	0.0318063	0.0255872	0.0267357	0.0223998	0.0221091	0.0230887
0.0437221	0.0427578	0.0419063	0.0411678	0.0405421	0.0400294	0.0396296	0.0400621	0.0396718	0.040845	0.0401435	0.0380445	0.036816	0.0352229	0.0351092	0.0315458	0.0299506	0.0277636	0.0240396	0.0218944	0.0198389	0.0191273	0.017671	0.0163311	0.0173049	0.0182175	0.019004	0.0182306	0.0188202	0.0177697	0.0167783	0.0164243	0.0163183	0.0157769	0.0166652	0.0169118	0.018317	0.0195731	0.0217415	0.0222545	0.024138	0.0244614	0.0245822	0.0254397	0.0256114	0.0252216	0.0258662	0.0251645	0.0265893	0.0278265
0.0727878	0.0695277	0.0665939	0.0639862	0.0617048	0.0597496	0.0581205	0.0574672	0.0583753	0.0603717	0.0566058	0.0513345	0.049135	0.046081	0.0439322	0.0429327	0.0437234	0.0422	0.0392626	0.0350384	0.0333671	0.0347422	0.0357001	0.0349896	0.034096	0.0350076	0.0356139	0.0377203	0.0393535	0.0390437	0.0354889	0.0307743	0.0299145	0.029741	0.0302385	0.0306849	0.0309732	0.0345111	0.0349869	0.0390479	0.0406672	0.0419302	0.0428926	0.0411846	0.0440228	0.0432648	0.0465038	0.0467213	0.048347	0.0488838
0.0675446	0.0620632	0.0571822	0.0529018	0.0492218	0.0461424	0.0436635	0.0416234	0.0397492	0.0418932	0.0409698	0.0426115	0.0438484	0.044266	0.0408213	0.0397807	0.0401542	0.0385429	0.0365853	0.0363295	0.0379658	0.0398457	0.0377073	0.0376608	0.0344395	0.0330857	0.0294253	0.0274714	0.0253906	0.0227732	0.0207115	0.020371	0.0217078	0.0215278	0.0215182	0.0243709	0.0265162	0.0324454	0.0352436	0.0385193	0.039415	0.0411686	0.0401811	0.0412561	0.0408434	0.0404595	0.0386024	0.0374325	0.0363645	0.0394314
0.0699395	0.0662541	0.0629162	0.0599258	0.0572828	0.0549873	0.0530392	0.0514124	0.0520903	0.0525917	0.0481308	0.0454603	0.041416	0.0411365	0.0412699	0.0405736	0.0407181	0.0400142	0.0380415	0.0383734	0.0396737	0.0352345	0.0317524	0.031716	0.0305871	0.0305091	0.028922	0.0270344	0.0274475	0.0257847	0.0271471	0.0287007	0.0295034	0.0287705	0.0309502	0.0318459	0.0321557	0.0308586	0.0300079	0.0305569	0.030002	0.0295368	0.0312446	0.0306021	0.0323278	0.0327806	0.0345804	0.0353888	0.0357088	0.0354014
0.0489278	0.0494354	0.0497437	0.0498525	0.049762	0.049472	0.0489827	0.0482215	0.0476588	0.0470655	0.0455856	0.0435893	0.0407985	0.0387877	0.036766	0.0338595	0.0322891	0.0307511	0.0285486	0.0263803	0.0247518	0.0225129	0.0223431	0.0222816	0.020956	0.0218746	0.022022	0.0204288	0.019572	0.0185905	0.0178688	0.018512	0.01803	0.0187197	0.0213501	0.0227363	0.0256966	0.0276348	0.0289136	0.0293453	0.028892	0.0302928	0.0315722	0.0318654	0.032393	0.0316347	0.0324613	0.0323811	0.0335571	0.0337722
0.0621467	0.0588156	0.0558988	0.0533963	0.051308	0.0496339	0.0483741	0.0486831	0.0468406	0.0485741	0.0489734	0.0472321	0.0478375	0.0490394	0.0447307	0.0425047	0.0436775	0.0378211	0.034022	0.0318933	0.0274793	0.0272487	0.0266347	0.0258471	0.0270371	0.0262673	0.0261119	0.0250054	0.024	0.0220724	0.0226937	0.0236692	0.021777	0.0243502	0.0238786	0.0270117	0.0310666	0.0324346	0.034746	0.0342078	0.0334415	0.0341646	0.037064	0.0355301	0.0330086	0.0356393	0.0353262	0.0356563	0.0366694	0.0382243
0.0543884	0.0548739	0.0553155	0.0557133	0.0560673	0.0563775	0.0566439	0.0579328	0.0582391	0.0578535	0.0557933	0.053792	0.0520973	0.0480008	0.0459169	0.04252	0.0403573	0.039189	0.0378713	0.038004	0.0375313	0.0359971	0.0355634	0.0342215	0.0319007	0.0293085	0.0260833	0.0241236	0.0228871	0.0207501	0.0199259	0.021908	0.0223883	0.0223102	0.0263277	0.027841	0.028332	0.0288816	0.0335072	0.0354516	0.0352651	0.034752	0.0359916	0.0351003	0.0323296	0.032086	0.0328837	0.0340739	0.0326811	0.0341337
0.0558532	0.0528952	0.0503681	0.048272	0.0466068	0.0453725	0.0445692	0.0432357	0.0431871	0.0422288	0.0431367	0.0434725	0.0422109	0.0413743	0.0392811	0.0372847	0.0367231	0.0324914	0.0299009	0.0315523	0.0299588	0.0273836	0.0285065	0.0274785	0.0244465	0.0255878	0.0249564	0.0252564	0.0250811	0.0240834	0.0266556	0.027877	0.026735	0.0270901	0.0281797	0.0271151	0.0253219	0.0286989	0.0280117	0.0276994	0.0291655	0.0311909	0.032525	0.0319425	0.0316285	0.0318456	0.0321685	0.0313406	0.0309093	0.0330065
0.0445291	0.0445531	0.0444387	0.0441857	0.0437943	0.0432643	0.0425959	0.0420939	0.0404778	0.0404322	0.0405565	0.0389575	0.0353174	0.0314137	0.0300867	0.0278836	0.0268825	0.0260116	0.0255517	0.0251088	0.0241272	0.0244579	0.0218462	0.019858	0.0168323	0.0151812	0.0139523	0.0130493	0.0138413	0.0146954	0.0168023	0.0176477	0.0195501	0.0189863	0.021563	0.0227761	0.0218629	0.0215449	0.0203308	0.0222799	0.0247362	0.0272375	0.0290611	0.0289058	0.0307401	0.0311483	0.0333335	0.0321139	0.0300181	0.0282876
0.0627273	0.0591073	0.0559455	0.0532418	0.0509962	0.0492088	0.0478795	0.0461316	0.0466093	0.0499704	0.0504192	0.0498326	0.0492099	0.0498384	0.0447214	0.0377168	0.0324703	0.0292767	0.0281611	0.0237736	0.0241428	0.0242889	0.0233383	0.0239515	0.0245071	0.0250051	0.0209151	0.0208411	0.0207848	0.0213648	0.0194421	0.0211038	0.0220822	0.0251062	0.0274431	0.0306391	0.0326448	0.0354375	0.0352854	0.0384227	0.0379535	0.0363982	0.0326062	0.0357062	0.0349299	0.0371554	0.0358894	0.0366615	0.0359447	0.0365002
0.0586786	0.0573521	0.056258	0.0553961	0.0547666	0.0543694	0.0542045	0.0544727	0.0572181	0.0575615	0.0566287	0.0538434	0.051386	0.0476124	0.0420971	0.0409469	0.0429164	0.0413894	0.0385682	0.0369347	0.0354827	0.0338001	0.0290286	0.0270223	0.0254812	0.0232619	0.0214146	0.0221331	0.0233654	0.0232503	0.0240878	0.0275397	0.0290813	0.0301839	0.0310204	0.0329468	0.0300646	0.0308648	0.0316025	0.0316797	0.0346768	0.039074	0.0399521	0.0413173	0.0398636	0.0387684	0.0370302	0.0333992	0.0326172	0.0342632
0.0431922	0.042852	0.0426441	0.0425685	0.0426253	0.0428144	0.0431358	0.0427609	0.0440286	0.0442379	0.0456889	0.0469761	0.0471438	0.0446863	0.0427005	0.0397468	0.0360255	0.0323286	0.0289983	0.0261249	0.0254122	0.0227538	0.0214641	0.0186637	0.0181999	0.0178948	0.0162013	0.0151725	0.0149746	0.0157859	0.0160839	0.0168973	0.0189987	0.0194989	0.0202238	0.0212442	0.0248137	0.0259729	0.0261273	0.0264525	0.0290921	0.0318219	0.0322757	0.0336654	0.0352967	0.0343637	0.0352464	0.0345986	0.0328945	0.0321017
0.047892	0.0455297	0.0435577	0.0419759	0.0407845	0.0399833	0.0395725	0.0395833	0.0410334	0.0419056	0.0425448	0.0420215	0.0403032	0.037388	0.0353244	0.0340764	0.0308811	0.0274513	0.0248909	0.023348	0.02286	0.0223883	0.02233	0.020764	0.0187875	0.0173531	0.017252	0.0163416	0.0161133	0.0162202	0.0160811	0.0170294	0.0185067	0.0185445	0.0186294	0.0202852	0.0217112	0.0229269	0.0244192	0.0261945	0.0290653	0.0308222	0.0311899	0.0321191	0.0323608	0.0325876	0.0311582	0.0329961	0.0331177	0.0311156
0.0479799	0.0493413	0.0504727	0.0513738	0.0520448	0.0524856	0.0526962	0.0551	0.0536498	0.0533553	0.0508914	0.049495	0.0475012	0.0440185	0.0411382	0.0407456	0.0408866	0.0389806	0.0405906	0.038327	0.0340849	0.0343626	0.0316628	0.0285026	0.0277418	0.0264911	0.023448	0.0243027	0.0238792	0.023808	0.024148	0.0261185	0.0277558	0.0303232	0.0306035	0.0301931	0.0321623	0.0324417	0.031002	0.0323973	0.0361527	0.0383407	0.038878	0.0431024	0.0410435	0.0386218	0.0384131	0.0383851	0.0410158	0.0412073
0.0603742	0.0576519	0.0552688	0.0532248	0.05152	0.0501544	0.049128	0.0482791	0.0474096	0.0470894	0.0463763	0.0466762	0.0461521	0.0473998	0.0469612	0.0449073	0.0417281	0.037784	0.0349708	0.0325327	0.0299881	0.0258457	0.02424	0.0220288	0.0205261	0.0198916	0.0180077	0.0175795	0.015586	0.0147234	0.0157978	0.0164024	0.0189825	0.0172419	0.0200754	0.0214321	0.0222865	0.0252108	0.0254474	0.0281584	0.0281434	0.0284321	0.0297453	0.0307687	0.0307079	0.0290875	0.0301244	0.0323688	0.0329973	0.0350931
0.0566791	0.0535206	0.0507003	0.0482182	0.0460743	0.0442685	0.042801	0.0415715	0.0435811	0.0422421	0.0390343	0.0365155	0.0362062	0.0368008	0.0351981	0.0368386	0.0365087	0.0348776	0.0334003	0.0315298	0.0322942	0.0307641	0.0288649	0.026021	0.024677	0.0239815	0.0227912	0.022667	0.0219467	0.0178858	0.0158071	0.0144132	0.0180096	0.0211355	0.0202438	0.020199	0.0242323	0.0267775	0.0260226	0.0254011	0.0258091	0.0236952	0.0235755	0.0252351	0.0276687	0.0290966	0.028866	0.0278688	0.0303414	0.0306812
0.0503208	0.0508226	0.0511393	0.051271	0.0512176	0.0509791	0.0505556	0.0499765	0.0468688	0.046747	0.0457607	0.0460491	0.0445287	0.0429787	0.0389	0.0369339	0.0333242	0.0314082	0.0275741	0.0277705	0.0249631	0.0240794	0.0219091	0.022114	0.0218879	0.0200743	0.0196886	0.0199784	0.0185951	0.0191059	0.0207348	0.0222248	0.0240185	0.0237643	0.0224476	0.0239043	0.0253223	0.0265187	0.0290457	0.0304363	0.0324433	0.0305374	0.032771	0.0311831	0.033888	0.0327154	0.0313801	0.0334318	0.0347424	0.036386
0.0538385	0.0510515	0.0486343	0.0465869	0.0449092	0.0436013	0.0426632	0.0404483	0.0416174	0.0408344	0.0409983	0.0432501	0.0422924	0.0410243	0.0388247	0.0386935	0.0339248	0.0289077	0.0256485	0.0222107	0.0204842	0.0190098	0.0191963	0.0196815	0.0160491	0.0155173	0.0161224	0.0151984	0.0190319	0.0198189	0.020924	0.0209112	0.0221789	0.0239431	0.0248843	0.0261009	0.0277208	0.0298256	0.0308085	0.0332543	0.0359636	0.0337092	0.0349472	0.034582	0.0344456	0.037421	0.0369695	0.0383027	0.0406134	0.0432691
0.0447353	0.0458697	0.046664	0.0471182	0.0472324	0.0470065	0.0464406	0.045964	0.0438019	0.0434899	0.0409036	0.0390958	0.0376564	0.0344672	0.030946	0.0283455	0.026345	0.0236635	0.0228014	0.0220146	0.0211355	0.0239538	0.0215929	0.0230855	0.0224907	0.0222473	0.0214263	0.0198153	0.0171355	0.0162972	0.0155452	0.0157949	0.017049	0.0186879	0.0184375	0.0226601	0.0240974	0.0265364	0.0268487	0.0284081	0.0273944	0.0263776	0.0264516	0.0255403	0.0264982	0.0254467	0.0250199	0.0266577	0.0258869	0.0273286
0.0584955	0.0575782	0.056445	0.055096	0.0535311	0.0517505	0.0497539	0.0471879	0.0439936	0.0396156	0.0345575	0.036835	0.0392267	0.0362088	0.0324277	0.0292591	0.0347499	0.035558	0.035203	0.0346143	0.0321514	0.0304567	0.0333461	0.036822	0.0339744	0.031568	0.0309993	0.0251973	0.0279664	0.025876	0.0256959	0.0252872	0.0266434	0.0289598	0.0315615	0.0297605	0.0275595	0.0306847	0.0315513	0.0286382	0.0329877	0.0338014	0.0361775	0.0397264	0.0408402	0.0420729	0.040372	0.0382294	0.0361746	0.0362012
0.0533521	0.0523	0.0512479	0.0501958	0.0491436	0.0480915	0.0470393	0.0451534	0.0449736	0.0448143	0.0446845	0.042753	0.0387109	0.0362614	0.0332642	0.028679	0.0256272	0.0241271	0.0237334	0.0215811	0.0221936	0.0225834	0.0224347	0.0231946	0.0212417	0.0214857	0.0193235	0.0166841	0.015294	0.0146013	0.0139652	0.0121089	0.0137194	0.0162339	0.0189822	0.022305	0.0244689	0.0266735	0.0262832	0.0273513	0.0255155	0.0256174	0.0248761	0.0247229	0.0250056	0.0273213	0.0289937	0.0316063	0.0319103	0.0330544
0.0657935	0.0622989	0.0593185	0.0568525	0.0549007	0.0534633	0.0525401	0.0534686	0.0539664	0.0541932	0.0560984	0.0558307	0.0553357	0.0530585	0.0476954	0.0462793	0.0448432	0.04129	0.0416597	0.0381143	0.0331693	0.0310869	0.0310934	0.0290067	0.0265849	0.0254547	0.0256839	0.025861	0.0241721	0.0262586	0.0265387	0.026432	0.0248458	0.0262734	0.0266323	0.0280594	0.0294144	0.0319811	0.0352452	0.0348729	0.0361587	0.037807	0.0394589	0.0400777	0.0396237	0.0388023	0.0376337	0.0388448	0.0383808	0.0393356
0.0650911	0.0647156	0.064174	0.0634661	0.062592	0.0615516	0.060345	0.0591475	0.0543666	0.0547552	0.0542523	0.051949	0.0517297	0.0506767	0.0491953	0.0487847	0.0489357	0.0475582	0.045376	0.0444441	0.0414629	0.0370169	0.0320729	0.0273082	0.0251253	0.0238568	0.0218529	0.0219734	0.0246639	0.0258317	0.0278156	0.0319642	0.0328244	0.0312878	0.0317886	0.0326827	0.0349021	0.0343889	0.0336611	0.0366088	0.0371191	0.0357128	0.0392209	0.0366038	0.0356767	0.0342281	0.0378211	0.0426177	0.0444846	0.0443827
0.0592385	0.0591797	0.0589289	0.0584861	0.0578513	0.0570245	0.0560056	0.0547918	0.0525993	0.0532166	0.0505159	0.0495161	0.0474328	0.0456181	0.0444124	0.0413503	0.0417867	0.0397366	0.0372665	0.0353884	0.032414	0.0333203	0.0317821	0.0287696	0.0246145	0.0233069	0.0213145	0.0229591	0.0247295	0.0241267	0.0221041	0.0247559	0.0256686	0.0290759	0.0292531	0.0275232	0.0266205	0.0298796	0.030799	0.0350822	0.0377271	0.0370453	0.0345402	0.0360499	0.0345941	0.0355906	0.0321556	0.0315089	0.0293918	0.0341748
0.0780775	0.0724315	0.0674225	0.0630505	0.0593154	0.0562173	0.0537561	0.0547884	0.0528736	0.0543378	0.0498697	0.0480941	0.048315	0.0472497	0.0477873	0.0484017	0.0479793	0.047072	0.0439569	0.0421711	0.0384414	0.035729	0.0301608	0.0283745	0.0267128	0.0229536	0.0244353	0.0268096	0.02939	0.034178	0.0344206	0.0335254	0.0354905	0.0373258	0.036089	0.0353943	0.0349344	0.0331543	0.0365046	0.0400561	0.0419274	0.0433135	0.0419107	0.0430943	0.0443831	0.0445387	0.0442859	0.0452228	0.0460008	0.0475558
0.0653663	0.0623193	0.0594406	0.0567303	0.0541884	0.0518148	0.0496095	0.0479038	0.0481768	0.0469059	0.0464004	0.0420417	0.0388007	0.0353813	0.0345364	0.0331391	0.0325333	0.0307489	0.03053	0.0275624	0.0262213	0.024941	0.0240867	0.0215275	0.0213471	0.0226843	0.0239778	0.0247841	0.0254032	0.0252915	0.0272149	0.0276464	0.0281255	0.0283653	0.0289222	0.0310271	0.0312095	0.0324701	0.0365268	0.0395221	0.0410515	0.0424109	0.0400821	0.0389141	0.0380023	0.0364899	0.0363253	0.035982	0.0352207	0.0347895
0.0701222	0.0635817	0.0577638	0.0526685	0.0482958	0.0446456	0.0417181	0.0398105	0.0393682	0.0350356	0.0356571	0.0353816	0.0320084	0.0318215	0.0295225	0.0267698	0.0224318	0.0232875	0.0238773	0.0226366	0.021959	0.0219905	0.0260529	0.0250256	0.0257869	0.0287382	0.0295721	0.0290345	0.0279752	0.0306443	0.0290371	0.0263972	0.025817	0.0266497	0.0267417	0.0278295	0.0301738	0.0319129	0.035112	0.0357607	0.0383594	0.0405876	0.0414022	0.0361674	0.0356673	0.0347235	0.0331118	0.0352127	0.0356653	0.0340472
0.0638478	0.0621702	0.0604965	0.0588269	0.0571613	0.0554997	0.0538421	0.0515035	0.05181	0.0505624	0.0454097	0.042125	0.0402452	0.0374677	0.0361072	0.0345212	0.0353225	0.033998	0.0348676	0.0372347	0.0374479	0.0388566	0.0379101	0.0365246	0.0333435	0.0311766	0.028587	0.0249584	0.0242042	0.022238	0.0207506	0.0213887	0.0221191	0.026207	0.0259586	0.0271029	0.0275143	0.028662	0.0288835	0.0305943	0.0319866	0.0328553	0.0323426	0.0314672	0.0313926	0.0314383	0.0313387	0.0326839	0.0321324	0.0335974
0.0594054	0.0581934	0.0571436	0.0562559	0.0555303	0.0549668	0.0545654	0.0546657	0.0558065	0.0552858	0.054401	0.0507156	0.050319	0.0500165	0.0459199	0.0409796	0.0372511	0.0339336	0.0311899	0.0285403	0.0279247	0.0265895	0.0264833	0.0230067	0.0236838	0.0210763	0.0206397	0.021008	0.022845	0.0234955	0.021722	0.0244062	0.0277411	0.0296283	0.0319307	0.0321644	0.0321579	0.0315303	0.034371	0.0353786	0.0371352	0.0359751	0.0349946	0.0375337	0.0379099	0.0380415	0.0382712	0.0414038	0.0414398	0.0413683
0.0457439	0.0451729	0.04466	0.0442052	0.0438084	0.0434697	0.043189	0.0439206	0.0423053	0.0415981	0.0411205	0.040115	0.0390197	0.0371931	0.0357967	0.0346353	0.0322515	0.028458	0.0246961	0.0240175	0.0208415	0.0203554	0.0200224	0.0216269	0.0229673	0.0227237	0.0225089	0.0222756	0.02205	0.0214045	0.0195947	0.0173148	0.0162491	0.0151356	0.0163081	0.0190141	0.0198587	0.0213869	0.0230415	0.0245427	0.0255949	0.0268896	0.0277881	0.0278758	0.028837	0.0287472	0.0289712	0.028416	0.0268046	0.026605
0.0656701	0.0590581	0.0536488	0.049442	0.0464378	0.0446362	0.0440372	0.0471947	0.050071	0.0501265	0.0528204	0.0540593	0.0531284	0.0498993	0.0453731	0.0432535	0.0384165	0.0375346	0.0311736	0.0322494	0.0322105	0.0262191	0.0243849	0.0237687	0.0253765	0.0268856	0.0294942	0.0306083	0.031382	0.0336153	0.0345859	0.0363552	0.0357226	0.032984	0.0347674	0.0336162	0.0293283	0.0277427	0.0286077	0.0285996	0.0296317	0.0311567	0.0346786	0.0361535	0.0378994	0.0418393	0.0425241	0.04057	0.0367662	0.0361279
0.0569988	0.0560937	0.0551514	0.0541717	0.0531547	0.0521005	0.051009	0.0492521	0.0475177	0.0480155	0.0460943	0.0450974	0.0439846	0.0421921	0.0366115	0.0357015	0.0365372	0.0349796	0.0324395	0.0313713	0.0299745	0.028948	0.0240529	0.0223336	0.0209009	0.0183407	0.0185311	0.0223515	0.0253021	0.0264679	0.0276465	0.0291438	0.0291462	0.0276925	0.0269793	0.0291682	0.0307963	0.0315028	0.0340451	0.0384908	0.0415736	0.0424754	0.0426456	0.0421487	0.0402792	0.040371	0.0400436	0.0375706	0.0355254	0.0336345
0.0597807	0.0577248	0.0556874	0.0536684	0.0516678	0.0496857	0.0477221	0.0454852	0.0418788	0.0400748	0.0388554	0.0396547	0.0388454	0.0354973	0.0344973	0.0332066	0.0315347	0.0309513	0.0297702	0.0280561	0.0268781	0.0279771	0.0276451	0.0276554	0.0251623	0.0240192	0.0215582	0.0204729	0.0180277	0.0162993	0.0158014	0.0155875	0.0181674	0.0187445	0.0207651	0.0239612	0.025064	0.0265607	0.027201	0.0285453	0.0283259	0.0279769	0.0293428	0.0299881	0.0304295	0.0303666	0.0314371	0.0332985	0.0332119	0.0354084
0.0597222	0.0560216	0.0529062	0.050376	0.0484308	0.0470708	0.0462959	0.0486888	0.0514719	0.0500466	0.0494158	0.0473891	0.0471028	0.0451851	0.0425326	0.0399714	0.0372167	0.0322787	0.0304591	0.0281226	0.0267037	0.0263288	0.0266078	0.0268516	0.026392	0.0258725	0.0229304	0.0229591	0.0244536	0.0230018	0.023842	0.0224741	0.0243125	0.0230812	0.0217865	0.0187863	0.0160073	0.0175068	0.0198745	0.0245447	0.0292919	0.0323618	0.0362751	0.0388379	0.0386967	0.0362874	0.0361067	0.0347197	0.0351042	0.0353441
0.0515248	0.0520259	0.05229	0.052317	0.0521068	0.0516596	0.0509753	0.0504948	0.0480429	0.0471215	0.0463362	0.0432068	0.0415075	0.0360984	0.0339653	0.0321942	0.0291542	0.0261069	0.0260059	0.025704	0.0250293	0.0269102	0.0286332	0.027037	0.0255804	0.0239768	0.0223838	0.0227835	0.0189499	0.0179263	0.0174294	0.0179932	0.0185641	0.0214752	0.0230169	0.0228773	0.02444	0.0283968	0.0303425	0.032123	0.0336057	0.0343569	0.0330001	0.0329298	0.0321602	0.0303974	0.0285374	0.0273329	0.0290707	0.0315823
0.0716085	0.066927	0.0629215	0.059592	0.0569386	0.0549612	0.0536599	0.0527454	0.0549455	0.0542621	0.051775	0.0514281	0.0513172	0.0502066	0.0483223	0.046895	0.044051	0.0412622	0.0381216	0.039025	0.0391597	0.0370687	0.0346612	0.0338962	0.0317546	0.0288341	0.0245672	0.0246153	0.0250351	0.0236059	0.023779	0.0250923	0.0255714	0.0265124	0.0280559	0.0298403	0.0296702	0.0283291	0.0284698	0.0316193	0.0357832	0.04065	0.0427433	0.0428368	0.0460093	0.0487343	0.0507002	0.0485361	0.0453316	0.0435985
0.0493674	0.0476669	0.0462838	0.0452181	0.0444697	0.0440387	0.043925	0.045647	0.045461	0.0443747	0.0477277	0.0452906	0.0431672	0.0413944	0.0388133	0.039476	0.0395591	0.0360996	0.0331567	0.032247	0.0284552	0.0251651	0.0230004	0.0171454	0.0166227	0.017325	0.0180714	0.0204193	0.0212798	0.0211918	0.0212032	0.0232514	0.0235651	0.022085	0.0222285	0.0229437	0.0252122	0.0234618	0.0252206	0.0286581	0.0313646	0.0316169	0.0310348	0.0317882	0.0316889	0.0312128	0.033349	0.0330529	0.0326642	0.0305849
0.0663069	0.0622114	0.0586512	0.0556263	0.0531367	0.0511824	0.0497635	0.0488722	0.0484358	0.0509622	0.051905	0.0509993	0.0516555	0.0488975	0.0468309	0.0428835	0.0404692	0.041487	0.0427124	0.0395743	0.0367047	0.037568	0.0337596	0.0290734	0.0260923	0.0221867	0.0214766	0.0193476	0.022714	0.0246507	0.0256952	0.0239308	0.0249175	0.0268354	0.0268829	0.0263606	0.0267013	0.0276078	0.0291624	0.0295165	0.0308447	0.0289661	0.0299067	0.0317603	0.0336924	0.0340047	0.0369389	0.0360108	0.0379231	0.0366106
0.0626372	0.0594423	0.0565692	0.0540177	0.0517879	0.0498798	0.0482934	0.0478281	0.0461992	0.0449622	0.0401079	0.041926	0.0432138	0.0426058	0.0414477	0.0378161	0.0340657	0.0329272	0.0325366	0.0293241	0.0268675	0.0269753	0.0258007	0.0259873	0.02691	0.0262891	0.0241799	0.0212118	0.0188095	0.0179742	0.0166202	0.0157172	0.0164128	0.0172467	0.0184366	0.0198992	0.0233127	0.0235598	0.024899	0.0269818	0.0286171	0.0303075	0.0334183	0.0346885	0.0354359	0.0353994	0.0376301	0.0381388	0.0391814	0.037473
0.0483835	0.045874	0.0437783	0.0420965	0.0408285	0.0399744	0.0395341	0.0397853	0.0425248	0.0432751	0.0434601	0.0427716	0.0405733	0.0378098	0.0327904	0.0293466	0.0278235	0.0266282	0.0253497	0.0245923	0.0248722	0.0231114	0.0232591	0.0233014	0.0231528	0.0231851	0.020746	0.020778	0.0217593	0.0215072	0.0219254	0.0219274	0.0219807	0.0216667	0.0227986	0.0232672	0.022358	0.0233644	0.0218699	0.02418	0.0253153	0.0250899	0.0267703	0.027709	0.0275389	0.0275105	0.0271391	0.0261092	0.0253358	0.0267543
0.0531488	0.0522089	0.0513624	0.0506094	0.0499498	0.0493837	0.0489111	0.0491537	0.0494196	0.048707	0.0488415	0.0483742	0.0465222	0.0428067	0.0411591	0.0401776	0.0377529	0.035927	0.0338382	0.0302887	0.0280565	0.025538	0.0246317	0.0224956	0.0231957	0.0225053	0.0220571	0.0208055	0.0212158	0.0210212	0.0198567	0.0176813	0.0172846	0.0170921	0.0189149	0.0204862	0.0244818	0.0276037	0.028701	0.0317142	0.0346832	0.0371262	0.038894	0.0393266	0.0388357	0.0368314	0.0359746	0.0338847	0.03388	0.0328641
0.0678488	0.064532	0.06166	0.0592327	0.0572502	0.0557124	0.0546194	0.0539265	0.0546736	0.0557509	0.0549962	0.0549418	0.052866	0.0519307	0.0488111	0.046603	0.0429373	0.0405837	0.0358609	0.0346433	0.034848	0.0322518	0.0336673	0.0326738	0.0342607	0.0341123	0.0360864	0.0355634	0.0343004	0.0333278	0.0299198	0.0308623	0.0304174	0.030351	0.0298791	0.0305739	0.0357381	0.032786	0.0345147	0.0347326	0.0356986	0.0362812	0.0322615	0.034433	0.0346091	0.035595	0.0347662	0.0392872	0.0432309	0.0411013
0.0579126	0.0552197	0.05287	0.0508637	0.0492006	0.0478807	0.0469042	0.0488525	0.0483715	0.0474145	0.0464662	0.0460465	0.0436295	0.0422081	0.0380947	0.0326789	0.0307405	0.0279496	0.0266914	0.0243149	0.0224872	0.0236435	0.0230769	0.0253338	0.0249801	0.0257797	0.0237615	0.0239125	0.0231729	0.0216797	0.0203178	0.0182607	0.0181422	0.0177724	0.0173731	0.0188072	0.0210178	0.0234996	0.026425	0.0280799	0.0285462	0.0327524	0.0345845	0.0343373	0.0350271	0.0325922	0.033395	0.034215	0.0343337	0.0335849
0.0560753	0.0567625	0.0571995	0.0573861	0.0573225	0.0570086	0.0564445	0.0553206	0.0534541	0.0494074	0.0519728	0.0520865	0.0550708	0.0539896	0.0516326	0.0489804	0.0450476	0.0403102	0.0351823	0.0313159	0.0291203	0.0247062	0.0232481	0.0219709	0.0223263	0.0224197	0.0233032	0.0247625	0.026174	0.0265047	0.0274112	0.0299122	0.0297709	0.0268921	0.0256126	0.0235378	0.0242761	0.0241667	0.0280891	0.0287883	0.0306154	0.0323421	0.0302506	0.0329667	0.0342924	0.0342751	0.035081	0.0362958	0.0386431	0.0382384
0.0550219	0.0533544	0.0518381	0.0504731	0.0492594	0.0481969	0.0472857	0.0461066	0.0449388	0.0468888	0.0456091	0.0436478	0.042449	0.0384369	0.0382886	0.0360448	0.0321052	0.0296126	0.0281677	0.0271558	0.0267025	0.0263386	0.0262399	0.0258143	0.0258607	0.0263847	0.0280875	0.0272618	0.0263297	0.0258501	0.0251468	0.0223925	0.0221638	0.0209988	0.0207193	0.0206937	0.0203578	0.0231116	0.0255578	0.0276796	0.0288624	0.0307517	0.0312912	0.0309587	0.0321569	0.033215	0.0322192	0.0340671	0.034283	0.0366889
0.0443378	0.0414019	0.0389066	0.036852	0.0352379	0.0340644	0.0333316	0.0322798	0.0332801	0.0354705	0.0350751	0.036128	0.0364266	0.0349137	0.0333832	0.0318552	0.0309961	0.0271454	0.0240337	0.0235929	0.0230743	0.0222375	0.0193836	0.021027	0.0202601	0.0186762	0.0195828	0.0168736	0.0165046	0.0169723	0.0179635	0.0194932	0.0215289	0.0231159	0.0237882	0.0253774	0.0237442	0.0221684	0.0226269	0.0224287	0.0237963	0.02355	0.0245061	0.0254695	0.0269963	0.0273402	0.0283252	0.0273881	0.0268415	0.0269912
0.0571729	0.0540103	0.0513009	0.0490445	0.0472413	0.0458911	0.0449939	0.046013	0.0449488	0.0452693	0.0455777	0.0454677	0.0457273	0.0446913	0.0449995	0.0415675	0.0368806	0.0327987	0.0288954	0.0293292	0.0264775	0.0268908	0.0276816	0.030048	0.0342132	0.0349062	0.0353716	0.0328683	0.0286226	0.0268702	0.0249877	0.0260288	0.0235814	0.0241064	0.0250169	0.0294521	0.0305124	0.029684	0.0341833	0.0361361	0.0368175	0.0378559	0.0370828	0.0372189	0.0370501	0.0368687	0.0372189	0.0361229	0.0346245	0.0357895
0.0465834	0.0514588	0.0552728	0.0580253	0.0597164	0.060346	0.0599141	0.0567559	0.0537432	0.0534685	0.0504911	0.0473227	0.0460682	0.0403176	0.0364658	0.0306296	0.0291389	0.0275526	0.0293221	0.0284239	0.0313637	0.0379004	0.0396494	0.0379771	0.037646	0.0347979	0.0324771	0.0289002	0.0257451	0.0213139	0.0165508	0.016987	0.0188397	0.0208329	0.0221576	0.0234268	0.0278355	0.0290891	0.0333967	0.0339814	0.0347568	0.0335373	0.0326088	0.0330264	0.0352168	0.0362364	0.0353615	0.0366666	0.0352633	0.0349799
0.058806	0.057412	0.0560344	0.0546732	0.0533285	0.0520002	0.0506883	0.0479139	0.0494986	0.0486916	0.0494434	0.0493225	0.0473611	0.045824	0.0398206	0.0374029	0.0369169	0.0351456	0.0313711	0.0291118	0.030684	0.0276034	0.02816	0.0290813	0.0249532	0.0264256	0.0262201	0.0257684	0.0247414	0.0250629	0.0250589	0.0271331	0.0266606	0.0227092	0.0222243	0.0211243	0.0200677	0.0221285	0.0248871	0.0298072	0.0324382	0.0353386	0.0385321	0.0392859	0.0388969	0.0339539	0.0325685	0.0326582	0.0302088	0.0289846
0.0601357	0.0614247	0.0623282	0.0628462	0.0629787	0.0627256	0.0620871	0.0610815	0.0590595	0.0554198	0.0534049	0.0457713	0.0426397	0.0413476	0.0411792	0.0422275	0.0393605	0.0414036	0.0442912	0.0472503	0.0440322	0.0420022	0.0387982	0.0333465	0.0290757	0.029672	0.0298887	0.0306062	0.0299636	0.0358557	0.0406882	0.0413977	0.0382561	0.0359946	0.0357084	0.0360088	0.0337607	0.0334162	0.0341307	0.0359686	0.0362099	0.0392996	0.038173	0.0381411	0.0343796	0.0359787	0.0379208	0.0384381	0.0381245	0.037066
0.0461879	0.0519894	0.0566432	0.0601493	0.0625078	0.0637187	0.0637819	0.0599256	0.0573936	0.0519609	0.0462192	0.0479623	0.0454554	0.0439258	0.0455427	0.0376631	0.0348974	0.0306309	0.0280983	0.0259062	0.0236887	0.0196173	0.025143	0.0269356	0.0309539	0.0317184	0.0333213	0.0313109	0.0323965	0.0298875	0.0258461	0.0237214	0.0218046	0.0196542	0.0244208	0.0258704	0.030832	0.0282201	0.0345999	0.0365401	0.0377863	0.0365792	0.0375221	0.0350405	0.0319911	0.0293573	0.0262755	0.0223293	0.0232128	0.0226392
0.0590154	0.0554219	0.0524642	0.0501425	0.0484568	0.0474071	0.0469932	0.0475225	0.0487884	0.0503857	0.0499712	0.0523465	0.0529953	0.052217	0.0498227	0.0462176	0.0432432	0.040927	0.0392369	0.0382556	0.0367402	0.0322599	0.0290639	0.0334455	0.0338171	0.0311087	0.0318989	0.0332276	0.0343121	0.0340384	0.0364576	0.0350002	0.0324424	0.0272187	0.0236337	0.0250434	0.0243076	0.02562	0.0307762	0.0359643	0.0384635	0.0394523	0.0422224	0.0447066	0.0421908	0.0383994	0.0391743	0.0376193	0.0376152	0.0381309
0.0531826	0.0505268	0.0482818	0.0464475	0.0450241	0.0440115	0.0434097	0.0454299	0.0456366	0.044551	0.0442739	0.0430428	0.0446128	0.0423261	0.0395047	0.0392376	0.0380231	0.035046	0.0300321	0.0284791	0.0273388	0.0257349	0.0235253	0.0236601	0.0236629	0.0218284	0.0224737	0.0222257	0.0232698	0.0211303	0.0211558	0.0218509	0.0237503	0.0247428	0.0239047	0.0251471	0.023598	0.0234122	0.0245116	0.0260202	0.0276705	0.0257851	0.0264977	0.0283872	0.0307433	0.0325035	0.0317497	0.0310564	0.0317802	0.031942
0.0513693	0.0529089	0.054051	0.0547956	0.0551426	0.0550921	0.0546441	0.0541727	0.0533162	0.0503309	0.0482211	0.0446763	0.0406447	0.0372452	0.0325923	0.0298756	0.0259274	0.0252267	0.0259609	0.024628	0.0254092	0.0277815	0.0258852	0.0240796	0.0224046	0.0210056	0.0206999	0.0204812	0.0194631	0.0201414	0.0202999	0.0226743	0.0267885	0.0282906	0.025989	0.0260266	0.0261258	0.0270748	0.0264832	0.0278313	0.0290592	0.0289463	0.0296578	0.0315097	0.0303969	0.0308204	0.0338701	0.035539	0.0368769	0.0364599
0.0478942	0.0471835	0.0465163	0.0458927	0.0453127	0.0447762	0.0442833	0.0453655	0.0426011	0.0427155	0.0407602	0.0397013	0.0388165	0.0376704	0.0348467	0.032191	0.0306059	0.0275984	0.0239342	0.0228562	0.0197583	0.0177495	0.0186629	0.0194518	0.0194749	0.0167686	0.0171805	0.017418	0.0178763	0.0158478	0.0136387	0.0139004	0.0145852	0.0151515	0.016256	0.0167566	0.0187445	0.0212333	0.0262395	0.0264434	0.0273068	0.0280206	0.0291728	0.0289025	0.029273	0.0276607	0.0258022	0.0243946	0.0260833	0.0268783
0.0449206	0.0458432	0.046468	0.046795	0.0468242	0.0465555	0.0459891	0.0453909	0.0434474	0.0419101	0.0405313	0.0391811	0.0354544	0.0331269	0.0305994	0.0287985	0.026988	0.0263673	0.0239475	0.0236185	0.0241969	0.0237821	0.0248267	0.0236851	0.021214	0.0215634	0.0204373	0.0189145	0.0191747	0.0186986	0.0172228	0.0181742	0.0189445	0.0204697	0.0219503	0.0225868	0.0231373	0.024687	0.0253639	0.0275636	0.0291125	0.0294682	0.0290652	0.0275546	0.0255709	0.0243198	0.0241122	0.0262554	0.0275764	0.0298013
0.0648406	0.0631536	0.0613992	0.0595774	0.0576882	0.0557316	0.0537077	0.050836	0.0488853	0.046418	0.0467058	0.0452117	0.043785	0.0435112	0.0440086	0.0438994	0.0403012	0.0363322	0.033666	0.0292888	0.028277	0.0253709	0.0252947	0.0258811	0.0265908	0.0275026	0.0265686	0.0275886	0.0279195	0.0278647	0.0259715	0.0246622	0.0246591	0.024536	0.0263293	0.0279651	0.0302782	0.0319695	0.0329568	0.0366578	0.0369968	0.0380092	0.0369098	0.0380675	0.037892	0.0385921	0.0400741	0.0395641	0.0403003	0.0440982
0.0633196	0.0600736	0.0571655	0.0545953	0.0523631	0.0504689	0.0489126	0.0480975	0.047904	0.0474578	0.0474486	0.0435379	0.04162	0.0418032	0.041838	0.0401445	0.0401191	0.0386059	0.0373292	0.0376082	0.0374741	0.0362854	0.0315599	0.0259802	0.0242939	0.0232971	0.0231021	0.022554	0.022904	0.0227926	0.0209328	0.024947	0.0254565	0.0287606	0.0280466	0.0313541	0.0325522	0.0351254	0.0360904	0.0355995	0.0340136	0.0341354	0.0329899	0.0360061	0.0347996	0.037442	0.0366036	0.037942	0.0371307	0.038003
0.0594793	0.0570256	0.0548646	0.0529964	0.051421	0.0501384	0.0491485	0.0463161	0.0459472	0.046666	0.0465122	0.0473892	0.0464399	0.0480677	0.0473333	0.0437904	0.0384575	0.0347723	0.0307137	0.0296543	0.0299869	0.0279167	0.0239591	0.0244822	0.0244165	0.0233077	0.0238993	0.0238291	0.0222571	0.0237654	0.0254642	0.0270371	0.0301763	0.0296219	0.0319773	0.0326562	0.0303883	0.0266712	0.026773	0.0252509	0.0237448	0.0253878	0.0242747	0.0247075	0.0252252	0.0258601	0.0291693	0.0269422	0.0250798	0.0247634
0.0725476	0.0665329	0.0613915	0.0571232	0.0537281	0.0512061	0.0495574	0.0496944	0.0491841	0.0507374	0.0515645	0.0534431	0.0561071	0.0559975	0.0558484	0.0531425	0.050716	0.0456144	0.0399048	0.0353879	0.031939	0.0282074	0.0269895	0.0268888	0.0276851	0.0284254	0.0293527	0.02958	0.0312201	0.0321633	0.0305792	0.0301582	0.0296778	0.0276231	0.0301785	0.030085	0.0299584	0.0327791	0.0336672	0.0353173	0.0391524	0.0429213	0.0427267	0.0424232	0.0415903	0.0405465	0.0403797	0.0403372	0.0394759	0.040369
0.057792	0.0544985	0.0515663	0.0489954	0.0467858	0.0449375	0.0434505	0.0424902	0.0420543	0.0420419	0.0440808	0.0431126	0.0413713	0.0418094	0.0389336	0.0396125	0.0406177	0.0379787	0.0348539	0.0317952	0.0278467	0.0248422	0.0253768	0.02433	0.0236484	0.0234445	0.0220943	0.0244581	0.0235738	0.0212247	0.0208956	0.0197583	0.0192151	0.0190835	0.019313	0.0181087	0.0198296	0.0236403	0.0257801	0.0294426	0.0310652	0.0334023	0.0376893	0.0382542	0.0379407	0.0373432	0.035708	0.035269	0.0368342	0.0372451
0.0710042	0.0705185	0.0698175	0.0689012	0.0677696	0.0664226	0.0648604	0.0634461	0.0627497	0.0608531	0.0566382	0.0543963	0.0545054	0.0525045	0.0510735	0.0501685	0.0493292	0.050134	0.0473326	0.0431993	0.0387699	0.0373711	0.0325195	0.0317506	0.0303458	0.0307987	0.033049	0.0370418	0.0392643	0.0460626	0.0437304	0.0423733	0.0419148	0.0434454	0.045025	0.0441051	0.0418313	0.0426316	0.040916	0.0416717	0.038048	0.0387042	0.0360442	0.0380969	0.0390969	0.043812	0.0472716	0.0474917	0.0468014	0.0435183
0.0673607	0.0673857	0.067207	0.0668245	0.0662382	0.0654482	0.0644543	0.0652954	0.0654615	0.0608682	0.0582023	0.0573594	0.0523763	0.0490771	0.0465432	0.0480729	0.0441124	0.0395395	0.0412011	0.0401071	0.038178	0.0314685	0.0301793	0.033378	0.033014	0.0358644	0.0361819	0.0362904	0.0326343	0.0312742	0.0319247	0.030077	0.0309358	0.0278351	0.0319706	0.0373582	0.0367824	0.041717	0.0412309	0.0396032	0.0427763	0.0435692	0.0435059	0.0403317	0.0408867	0.0422483	0.0444653	0.0431678	0.0417376	0.0412739
0.0537798	0.0532865	0.0526925	0.0519977	0.0512022	0.0503059	0.0493088	0.0480402	0.0467187	0.0449388	0.0432382	0.0411821	0.0406802	0.0396406	0.0374257	0.0367797	0.0368154	0.0353025	0.0329463	0.0322354	0.0313393	0.03059	0.0296878	0.0290118	0.0288469	0.0274566	0.0260778	0.0253131	0.0240868	0.0222933	0.0232557	0.0227134	0.0222592	0.0237615	0.0236975	0.0224227	0.0229606	0.0238654	0.0257132	0.0272844	0.0309385	0.0328235	0.0356337	0.0363338	0.0369337	0.0351738	0.0338277	0.0310739	0.0308582	0.0311915
0.057757	0.0582788	0.0584336	0.0582217	0.0576428	0.0566972	0.0553847	0.0535451	0.0501983	0.0486531	0.0439513	0.0438776	0.0422968	0.0438876	0.039008	0.0369347	0.034902	0.0331736	0.0318816	0.0305591	0.0266027	0.0238539	0.0226732	0.0219997	0.0212754	0.0213376	0.0217801	0.0246889	0.0226902	0.0234874	0.0256293	0.0266291	0.0254314	0.0258015	0.0265316	0.0254701	0.0257582	0.0268428	0.0316874	0.0311525	0.0292522	0.0302999	0.0334685	0.0338304	0.0349988	0.0373695	0.0385168	0.0403994	0.0432814	0.0434428
0.048163	0.0487332	0.049159	0.0494406	0.0495778	0.0495707	0.0494192	0.0493109	0.0482497	0.0456134	0.0439951	0.0430978	0.0422761	0.0414334	0.0392838	0.0366004	0.034724	0.029601	0.0278365	0.0276313	0.0270173	0.0244194	0.0223525	0.0206473	0.0221469	0.0223238	0.0212457	0.0196441	0.0181465	0.0165784	0.0179338	0.0182659	0.0208134	0.0208379	0.020495	0.0219014	0.0242969	0.0261403	0.0268482	0.0273892	0.0284896	0.0295897	0.0300361	0.0281389	0.0294697	0.028293	0.0291128	0.0287736	0.0306443	0.0321138
0.0460218	0.0438981	0.0422774	0.0411597	0.0405449	0.0404331	0.0408243	0.0429736	0.044049	0.0468066	0.0471416	0.0461975	0.0418647	0.0364856	0.0350966	0.0278232	0.0275289	0.0234843	0.0201835	0.0224019	0.0234732	0.0241935	0.0244791	0.0234057	0.0201043	0.0185302	0.0177901	0.0160697	0.0200388	0.0192774	0.0172229	0.0173822	0.0154385	0.016376	0.0192561	0.0197657	0.021693	0.0237557	0.0257313	0.0307096	0.0345336	0.0341102	0.0326298	0.0324456	0.032619	0.0336124	0.0342126	0.0358761	0.0354607	0.0347739
0.052497	0.0511125	0.0496843	0.0482124	0.0466968	0.0451375	0.0435345	0.0422472	0.0419793	0.038642	0.0368559	0.0344718	0.033876	0.0318969	0.0307031	0.0299803	0.0303294	0.0270799	0.0246349	0.0234959	0.022726	0.02092	0.0209544	0.0197241	0.0190116	0.0181227	0.016126	0.0152506	0.0150198	0.0134277	0.0137283	0.0146873	0.0150674	0.0161941	0.0177421	0.0184964	0.0195866	0.0208226	0.0221631	0.0221476	0.0243087	0.0257723	0.0269821	0.0279189	0.027869	0.028739	0.0280767	0.0284886	0.0282058	0.0290661
0.0569435	0.0539061	0.0512592	0.0490029	0.0471373	0.0456623	0.0445778	0.0452386	0.0437528	0.0441864	0.0430895	0.0438466	0.0433127	0.0412326	0.040708	0.0367116	0.0324912	0.0290951	0.0287071	0.0287078	0.0260083	0.0265065	0.0251071	0.0244603	0.0251915	0.024501	0.0240747	0.0222329	0.0199896	0.0200139	0.0209121	0.0223981	0.0234919	0.0236305	0.0246274	0.0258201	0.0266672	0.027766	0.0285566	0.0309178	0.0307279	0.0313091	0.0326708	0.0333167	0.0343542	0.0332169	0.0354419	0.0364906	0.0361267	0.0384749
0.0580057	0.0545875	0.0516338	0.0491446	0.0471199	0.0455597	0.0444641	0.0429098	0.0417831	0.0413357	0.0403848	0.0413028	0.0395726	0.0374871	0.0361292	0.0366264	0.0363718	0.0336275	0.0348658	0.0330869	0.0315734	0.0294426	0.0290219	0.0273667	0.0239045	0.0228629	0.0218728	0.0234825	0.0243127	0.0229876	0.0214451	0.0200645	0.0224112	0.0242991	0.0261005	0.0264672	0.0273164	0.0288378	0.0300968	0.029659	0.0302725	0.0301237	0.0307091	0.0314941	0.0319511	0.0304285	0.0296227	0.0314234	0.0309719	0.0325234
0.0532951	0.0526126	0.051955	0.0513223	0.0507145	0.0501316	0.0495736	0.0503145	0.0475719	0.0483907	0.0472211	0.0449978	0.0438503	0.0437341	0.0421674	0.0386195	0.0363033	0.0335603	0.0308766	0.0285713	0.0264513	0.025433	0.0221962	0.0218121	0.0229749	0.0236738	0.0236602	0.0224297	0.0235696	0.0224129	0.0225248	0.0229815	0.023475	0.0232969	0.0264017	0.028193	0.0299173	0.0281503	0.0287907	0.0310001	0.0328826	0.0326355	0.0347251	0.0353045	0.0353938	0.0360875	0.0377527	0.0360415	0.0355022	0.0332671
0.0690698	0.063921	0.0593447	0.055341	0.0519099	0.0490512	0.0467651	0.0465117	0.0459361	0.044713	0.0430117	0.0404504	0.0419334	0.0422908	0.0411904	0.0420457	0.0378936	0.0381776	0.0389762	0.0386425	0.0357618	0.0356371	0.0315807	0.0276006	0.0253403	0.0243584	0.0230076	0.0208499	0.0190007	0.0202029	0.0222517	0.0224009	0.0247049	0.0287751	0.0277049	0.0268736	0.0281638	0.0314227	0.0324633	0.0318167	0.0332019	0.0344473	0.0358616	0.0367045	0.037195	0.0368682	0.0356047	0.0356821	0.0364764	0.0371506
0.0538793	0.0516062	0.0496506	0.0480124	0.0466917	0.0456884	0.0450025	0.0461207	0.0450619	0.0457738	0.0475274	0.0447844	0.0434685	0.0422151	0.0399581	0.0371386	0.0323399	0.0282494	0.0252318	0.0230058	0.0208526	0.021036	0.0224659	0.0208228	0.0223948	0.0239563	0.0230871	0.025183	0.0240947	0.0226938	0.0228413	0.0224017	0.0223266	0.0231818	0.0254465	0.0269505	0.0299543	0.0327946	0.0326798	0.0363216	0.0376888	0.0381669	0.0394502	0.0402886	0.0386546	0.0367354	0.0358089	0.0342396	0.031281	0.0310616
0.0611747	0.0588398	0.0566874	0.0547174	0.0529298	0.0513247	0.049902	0.0505347	0.0496357	0.0485804	0.046181	0.047086	0.0485179	0.0472347	0.0445091	0.044628	0.0476361	0.0443209	0.0426355	0.0378331	0.0354285	0.0312511	0.0287838	0.0269996	0.0234247	0.0221895	0.0228118	0.0252782	0.0280391	0.0265711	0.0268354	0.0259921	0.0277342	0.0278952	0.0309095	0.0320792	0.0329138	0.0323058	0.0356941	0.0393902	0.043095	0.0420035	0.0391166	0.039047	0.0379589	0.0356425	0.0365007	0.0342504	0.0331072	0.034107
0.0571379	0.0562628	0.0554019	0.0545552	0.0537227	0.0529044	0.0521002	0.0499138	0.0491433	0.046696	0.0455322	0.0421615	0.0430181	0.0424835	0.0394729	0.0384206	0.0367141	0.0288095	0.027608	0.0301161	0.0290841	0.0280935	0.0298519	0.0299333	0.031795	0.033789	0.0321931	0.0311271	0.0273697	0.0227095	0.0228353	0.0238883	0.0230117	0.0273103	0.0288719	0.0305078	0.0288725	0.0302179	0.0313229	0.0318024	0.0302528	0.0321601	0.0335038	0.0360686	0.0377015	0.0428987	0.0435039	0.0446924	0.040908	0.0400171
0.0622932	0.0630933	0.0633562	0.0630817	0.06227	0.0609211	0.0590348	0.0575749	0.0553262	0.0496786	0.0467468	0.0447298	0.0435625	0.0430822	0.0395608	0.0378281	0.0357458	0.0368997	0.0381348	0.0352106	0.034128	0.0342041	0.031495	0.0311602	0.0264668	0.0248428	0.0228812	0.0235947	0.0234135	0.024773	0.0231684	0.0240924	0.0252072	0.0280254	0.0276639	0.0292983	0.0317903	0.0329079	0.0357286	0.0405371	0.0418568	0.041119	0.0401774	0.0376092	0.0375735	0.0349556	0.0356956	0.0361586	0.0367837	0.0362821
0.0517459	0.0498375	0.0480863	0.0464923	0.0450554	0.0437757	0.0426532	0.0425715	0.041309	0.0400209	0.0387986	0.0401315	0.0381817	0.0354824	0.0347754	0.0334798	0.0336756	0.0311845	0.0299692	0.0283772	0.0269716	0.0254782	0.0252239	0.0246441	0.0210923	0.0208522	0.0220048	0.0224737	0.0245545	0.0243467	0.0228338	0.0224539	0.0218618	0.0219055	0.0227569	0.0207239	0.0221597	0.0249076	0.0273737	0.0297884	0.0293186	0.0285013	0.027658	0.0276552	0.0275826	0.0279629	0.0301633	0.0294754	0.0330934	0.0337244
0.0848147	0.0782789	0.0727297	0.0681672	0.0645912	0.0620019	0.0603991	0.0567984	0.0571272	0.0659453	0.0639825	0.0640041	0.0614742	0.0595428	0.0526578	0.0470407	0.0361315	0.0348061	0.0321891	0.0379668	0.0422402	0.047986	0.0493139	0.0512479	0.0533708	0.0476264	0.0394484	0.0336169	0.0304706	0.0296314	0.0315481	0.0350239	0.0385308	0.0379582	0.0437247	0.0440177	0.042625	0.038208	0.0355624	0.0337276	0.0383261	0.0377898	0.037371	0.0432597	0.0474704	0.0509483	0.0565833	0.0600915	0.0619611	0.0600106
0.0631757	0.0604579	0.0581897	0.056371	0.0550019	0.0540823	0.0536123	0.0552128	0.055887	0.0565467	0.0556888	0.0550147	0.0554076	0.0541459	0.0488686	0.0450979	0.0383461	0.0372932	0.0363556	0.0347871	0.0326777	0.0310585	0.0303115	0.0304078	0.0303489	0.0285093	0.0261143	0.0247681	0.0230648	0.0243748	0.0235795	0.023649	0.0245006	0.026444	0.0273491	0.0302508	0.0306902	0.0312339	0.0320908	0.0333115	0.0349319	0.0357805	0.0339974	0.0335403	0.034431	0.0370622	0.0381033	0.040074	0.0392253	0.0406831
0.0559508	0.0529286	0.0505277	0.0487479	0.0475892	0.0470518	0.0471356	0.0519049	0.0542232	0.0523276	0.0511435	0.0519952	0.0513763	0.0488085	0.0474701	0.0438784	0.0422908	0.0393947	0.0387676	0.0387373	0.0351175	0.0304935	0.0301545	0.031543	0.031437	0.031149	0.0305526	0.0272481	0.0267817	0.0260819	0.0264532	0.0254051	0.0231788	0.0239684	0.0235679	0.0264284	0.0300635	0.0318007	0.0356368	0.0403303	0.0422168	0.0446484	0.0458543	0.0453045	0.043944	0.0408477	0.0356399	0.0385474	0.0386833	0.0380716
0.0468499	0.0479363	0.0488447	0.0495751	0.0501274	0.0505017	0.050698	0.050813	0.0526138	0.0531603	0.0534527	0.0493412	0.0461854	0.0410697	0.039773	0.0371212	0.0362197	0.0337896	0.0326499	0.0318288	0.0322174	0.0301016	0.0279694	0.025079	0.0251889	0.0254157	0.0262431	0.0274576	0.0285308	0.0277567	0.028652	0.0291963	0.0287764	0.0258923	0.0237621	0.0244304	0.027369	0.0303315	0.030144	0.0313233	0.0315264	0.0351611	0.0361943	0.035876	0.0353034	0.0338551	0.0336002	0.0331634	0.03369	0.0340387
0.0463762	0.0466514	0.0469931	0.0474014	0.0478764	0.048418	0.0490262	0.0501127	0.0495406	0.0515846	0.0536595	0.0547398	0.0526694	0.0490825	0.0473673	0.0457416	0.0422781	0.039389	0.0360149	0.0340306	0.0317776	0.0300464	0.0290657	0.028644	0.025192	0.0249769	0.0246567	0.0242652	0.0226442	0.0235559	0.022682	0.0237446	0.0229846	0.0196113	0.0203982	0.022578	0.0246556	0.0268935	0.0295171	0.0304849	0.0313566	0.0320118	0.0315855	0.03148	0.0287642	0.0286981	0.0294656	0.0306249	0.0322656	0.0339151
0.0919212	0.0828126	0.0749464	0.0683226	0.0629411	0.0588021	0.0559053	0.0601676	0.0577077	0.0589689	0.0561098	0.0539421	0.0486307	0.0443243	0.0423418	0.0407584	0.0381698	0.0382115	0.0413683	0.0423079	0.0375804	0.0376715	0.0373277	0.0376538	0.0354135	0.035062	0.0296777	0.0279999	0.0242404	0.0200744	0.0164071	0.0143363	0.0138692	0.0171442	0.0269699	0.0305864	0.0345234	0.0379325	0.0382974	0.0467028	0.0467604	0.0469245	0.0471594	0.0449204	0.0468937	0.0487383	0.0528991	0.0536805	0.0530998	0.0520338
0.0683945	0.0658397	0.0634324	0.0611726	0.0590604	0.0570958	0.0552786	0.0545141	0.0533038	0.0527939	0.0499069	0.0464646	0.0418797	0.0436653	0.0392607	0.0360446	0.0358597	0.0355652	0.0348814	0.0341127	0.032074	0.0308947	0.0293191	0.0285393	0.0279998	0.0299327	0.0290498	0.0287185	0.0304846	0.0293111	0.0284911	0.0282403	0.0260757	0.0265035	0.0254385	0.0270896	0.0289315	0.0298853	0.032816	0.0346144	0.0397728	0.0408419	0.0418752	0.0421971	0.039367	0.0382413	0.0398176	0.0411812	0.0412957	0.0394359
0.0738034	0.0688235	0.0646771	0.0613643	0.0588849	0.057239	0.0564266	0.0561092	0.0585443	0.0615374	0.0616131	0.0636655	0.0605316	0.0547035	0.0464098	0.0415965	0.0358586	0.0347064	0.0332459	0.0302231	0.0315468	0.033354	0.0307931	0.0333439	0.0323237	0.0300067	0.029661	0.0315044	0.0309032	0.0325229	0.0295088	0.0279026	0.0287351	0.0295887	0.0302772	0.0329368	0.0317436	0.0322505	0.0352864	0.0354577	0.0351186	0.0367611	0.0381109	0.0398641	0.037132	0.0380181	0.0389197	0.0355803	0.0326814	0.0326833
0.0513141	0.0504207	0.0494997	0.0485511	0.0475748	0.0465708	0.0455391	0.0440477	0.0420724	0.0412586	0.0406325	0.0398714	0.0404832	0.0399215	0.0379108	0.0345154	0.0334169	0.0314675	0.0311373	0.0294519	0.029142	0.028835	0.0279882	0.0277074	0.0261329	0.0239892	0.0218776	0.0213381	0.0217284	0.0196955	0.0183547	0.0191638	0.0198437	0.0215207	0.0232591	0.023818	0.0256614	0.0272084	0.0276023	0.0279196	0.0279756	0.0273712	0.0276319	0.0298458	0.0307892	0.0332078	0.0354088	0.0349901	0.036017	0.0357118
0.0688873	0.0661341	0.0635913	0.061259	0.0591372	0.0572259	0.0555251	0.0511311	0.0497449	0.0499082	0.0504766	0.0496119	0.0479319	0.0489762	0.0479493	0.0442589	0.0395202	0.0339661	0.0262548	0.0255314	0.0229444	0.024393	0.0236794	0.0273507	0.0290978	0.0330878	0.0340496	0.0356442	0.0346004	0.0324221	0.0306386	0.0321361	0.0289545	0.0285374	0.0293404	0.0331054	0.0329457	0.03393	0.036261	0.0367434	0.0354278	0.0354841	0.0374845	0.0361576	0.037509	0.0387839	0.0419826	0.0429022	0.0443782	0.0440409
0.0581908	0.061096	0.0631666	0.0644026	0.064804	0.0643708	0.0631029	0.0596193	0.0564948	0.0522415	0.0493808	0.0490784	0.0437987	0.043137	0.041537	0.0429862	0.0406897	0.0433776	0.0371373	0.0364092	0.0336871	0.0306424	0.0333811	0.0343531	0.0305089	0.0287904	0.0265293	0.0278451	0.0266831	0.0277419	0.0241972	0.0287081	0.0270834	0.0266458	0.0301664	0.0328216	0.0344284	0.0346127	0.0363434	0.0375826	0.037392	0.0370178	0.035573	0.0361655	0.0344193	0.0321375	0.0323475	0.0335979	0.0353022	0.0383108
0.0585341	0.0572204	0.055933	0.054672	0.0534374	0.052229	0.0510471	0.0482493	0.0481124	0.0476314	0.0481473	0.0491315	0.0479833	0.0437697	0.0400812	0.03613	0.0342224	0.0322154	0.0296654	0.0267003	0.0283013	0.0270567	0.0277492	0.0275084	0.0256177	0.0212468	0.0207218	0.0221019	0.0225734	0.0219131	0.0206954	0.0214893	0.0231628	0.0239101	0.0244939	0.0247617	0.0240358	0.023966	0.0281924	0.0294276	0.033288	0.0327911	0.0332696	0.0344856	0.034825	0.0343018	0.0338988	0.0318846	0.0305866	0.0302071
0.0485494	0.0483806	0.0481739	0.0479293	0.047647	0.0473268	0.0469688	0.0453352	0.0467732	0.0459649	0.0445019	0.0446234	0.0446056	0.0472171	0.0469241	0.0468748	0.0453176	0.0417438	0.039166	0.0349965	0.0335887	0.0291196	0.0253817	0.0261501	0.0270925	0.0260219	0.0251845	0.0261822	0.026922	0.0285219	0.0275827	0.0243797	0.0248227	0.0246352	0.0219608	0.023225	0.0228068	0.022963	0.026988	0.0309222	0.0348665	0.0400676	0.0396336	0.0411321	0.0439501	0.0443925	0.0413032	0.0407488	0.0401766	0.0403422
0.0543582	0.0528159	0.051464	0.0503025	0.0493314	0.0485505	0.0479601	0.0481745	0.0492312	0.0472393	0.0440173	0.0455241	0.0439957	0.0427346	0.0416117	0.0389867	0.0383317	0.0345255	0.0320251	0.0312985	0.0297784	0.0268053	0.0260472	0.027152	0.0274678	0.0263617	0.024569	0.0241579	0.021986	0.0242443	0.0228431	0.0244101	0.0236726	0.0237773	0.0258249	0.0258444	0.0278113	0.0286949	0.0317354	0.0328323	0.0312949	0.0338174	0.0339684	0.033201	0.0313189	0.0288793	0.0287569	0.0274931	0.0287426	0.0315471
0.0645563	0.0611359	0.0579265	0.054928	0.0521406	0.0495642	0.0471987	0.0418051	0.0431236	0.0433864	0.0387289	0.0416406	0.0417628	0.0454203	0.0422542	0.0390396	0.0382027	0.0372205	0.0354634	0.0354932	0.0366077	0.0334313	0.0278625	0.0276691	0.0271946	0.0285022	0.0244002	0.0246905	0.0250096	0.0246796	0.025812	0.0294914	0.0295046	0.0290769	0.0273462	0.0264821	0.0256033	0.0294313	0.0327844	0.0345876	0.0360465	0.0356842	0.0374185	0.0410314	0.0415591	0.0431372	0.0412087	0.0375025	0.0377911	0.0363697
0.0469095	0.0445263	0.0423341	0.0403327	0.0385222	0.0369027	0.035474	0.0333105	0.031692	0.0319872	0.0311028	0.0317215	0.031723	0.0305647	0.0294463	0.029368	0.0287049	0.0258567	0.0268335	0.023913	0.0237498	0.0228997	0.0213154	0.0210076	0.0198835	0.0174055	0.0162289	0.0166001	0.0156945	0.0151297	0.0153088	0.0133327	0.0166422	0.0158752	0.0166161	0.0166376	0.0167286	0.0192681	0.0213371	0.0212931	0.0236478	0.0256538	0.0255617	0.0260293	0.0260859	0.023915	0.0236575	0.0209011	0.0230245	0.0260808
0.0552195	0.053895	0.0527437	0.0517656	0.0509607	0.050329	0.0498705	0.0507496	0.0512709	0.0526425	0.0521449	0.049719	0.0459921	0.0428925	0.039094	0.0336071	0.0288654	0.0257109	0.0228215	0.0217844	0.0220651	0.022935	0.0210388	0.0196224	0.0195363	0.017446	0.0193468	0.0185192	0.0205881	0.0212506	0.0231969	0.0253747	0.0257671	0.0273423	0.0258187	0.0280208	0.0307488	0.0320031	0.0386923	0.0400723	0.0435023	0.0444185	0.0435156	0.0430166	0.041894	0.0400975	0.0384479	0.0403892	0.039707	0.0395044
0.0394396	0.0423261	0.0446194	0.0463193	0.047426	0.0479394	0.0478596	0.0467462	0.0458148	0.0440122	0.0436446	0.0412752	0.0400364	0.0393346	0.0378243	0.0355979	0.0323779	0.032553	0.0311976	0.0255252	0.0245186	0.0214475	0.0199038	0.0207854	0.0219474	0.0234135	0.0246259	0.0213333	0.0216206	0.0231487	0.0208849	0.0177109	0.0174128	0.0165803	0.0185909	0.0220421	0.0240223	0.0280578	0.0300197	0.0296751	0.0322688	0.0347309	0.0341945	0.03182	0.031981	0.0319716	0.0319768	0.0300095	0.0277227	0.0287738
0.063739	0.0609436	0.0583793	0.0560464	0.0539447	0.0520743	0.0504351	0.0478721	0.0488707	0.0503654	0.0503338	0.0483803	0.0487817	0.0442211	0.0452531	0.0453852	0.0418714	0.0375376	0.0337546	0.0314054	0.0303512	0.0325643	0.0311231	0.0271334	0.0256372	0.0227322	0.0234013	0.0248103	0.0265388	0.0263074	0.0268454	0.0264581	0.027496	0.0291434	0.0282591	0.0272527	0.0267715	0.0273455	0.0292523	0.0311377	0.0328167	0.0342052	0.0334109	0.0325069	0.0337428	0.0340197	0.0359192	0.0357242	0.033464	0.0329359
0.0458689	0.0449424	0.0440223	0.0431088	0.0422019	0.0413014	0.0404076	0.0390984	0.0384888	0.0374892	0.0375236	0.035318	0.0342476	0.0324013	0.0310251	0.0300674	0.0268487	0.0256042	0.0236526	0.0239445	0.0227209	0.0215525	0.0212422	0.0204827	0.0200518	0.0186728	0.0169574	0.0166235	0.0162437	0.0169302	0.0161181	0.0157531	0.0147057	0.0133312	0.0140531	0.0153348	0.0160047	0.0168769	0.0192664	0.0232993	0.0263419	0.0288204	0.0283631	0.0286528	0.0289671	0.0287879	0.0292505	0.0291625	0.0297563	0.0292834
0.047597	0.0463522	0.0451816	0.0440853	0.0430632	0.0421153	0.0412417	0.0391375	0.039125	0.0406456	0.0429197	0.0425597	0.0429953	0.0428398	0.0421711	0.041262	0.0391705	0.0361468	0.0323175	0.0296412	0.0277736	0.0263346	0.0252333	0.0228002	0.0209452	0.0218606	0.0207458	0.0195595	0.0208155	0.0209377	0.022411	0.0232735	0.0228723	0.0208858	0.0213352	0.0215082	0.0243639	0.0269789	0.0270993	0.0255628	0.0282615	0.028173	0.0277433	0.028385	0.0299878	0.0310835	0.0335236	0.0356385	0.0374899	0.036174
0.0451957	0.0452692	0.0451905	0.0449594	0.0445761	0.0440405	0.0433526	0.0423935	0.0431152	0.0417267	0.041007	0.0382203	0.0350797	0.0329984	0.0315925	0.0285272	0.0272722	0.0266451	0.0252087	0.0239168	0.0227889	0.0206704	0.0201982	0.0184205	0.0166686	0.0147633	0.0140555	0.0127757	0.0150602	0.0164794	0.0184874	0.0201285	0.0204209	0.0208835	0.0206662	0.0201251	0.0207489	0.0218342	0.0218232	0.0233547	0.0259539	0.025709	0.0281955	0.0292576	0.0298167	0.0292858	0.0272572	0.026525	0.0264289	0.0258664
0.0517757	0.0512792	0.0507242	0.0501107	0.0494386	0.0487079	0.0479187	0.0474368	0.048135	0.0481387	0.0463174	0.0442835	0.038258	0.0362582	0.0344253	0.0291244	0.0293441	0.0301596	0.0293054	0.0293011	0.0299493	0.0305519	0.0293369	0.0296813	0.023909	0.0262527	0.0242252	0.0208468	0.0216192	0.0222927	0.0220517	0.0209757	0.020222	0.0204091	0.0224932	0.0238674	0.0240955	0.0280077	0.0258524	0.0312059	0.0345594	0.0358029	0.0374407	0.035872	0.0355892	0.0336326	0.0321956	0.0296501	0.0306634	0.0312171
0.0588236	0.0519098	0.0461545	0.0415577	0.0381195	0.0358398	0.0347186	0.0333696	0.0364026	0.0402189	0.0423741	0.0444759	0.0455868	0.0448133	0.0424763	0.038708	0.034452	0.0299349	0.0243072	0.0217812	0.0212998	0.0203025	0.01939	0.0201068	0.0213552	0.0244123	0.0224927	0.0225956	0.0233842	0.0238675	0.0212898	0.0210114	0.0215822	0.0200326	0.0214901	0.0231078	0.0258798	0.0289566	0.0285729	0.0298184	0.0313719	0.0318619	0.0322477	0.0320356	0.0330562	0.0320412	0.030727	0.0302208	0.0313312	0.0331049
0.0467055	0.0456604	0.0446709	0.0437369	0.0428585	0.0420356	0.0412683	0.0420676	0.0400434	0.0385371	0.0372712	0.0350591	0.0358276	0.0332461	0.0305071	0.029099	0.0281607	0.0264487	0.0262926	0.0269078	0.0247323	0.0224103	0.0228155	0.0219859	0.0218423	0.019297	0.0167822	0.0163083	0.015454	0.0144969	0.0137362	0.0147761	0.0134164	0.0139446	0.0153598	0.0161563	0.0180431	0.0203362	0.0222553	0.0252712	0.0273712	0.0278406	0.0278903	0.0279439	0.0267189	0.0270998	0.0254305	0.0239509	0.0257381	0.0259493
0.0445946	0.0444373	0.0442545	0.0440462	0.0438124	0.0435532	0.0432685	0.0415205	0.0413732	0.0413303	0.0402674	0.039229	0.0381813	0.037699	0.037825	0.0355544	0.0302389	0.0259126	0.0234698	0.0224095	0.0205318	0.0205252	0.0199163	0.0225642	0.0212975	0.0228974	0.0246508	0.0234575	0.0211703	0.0191164	0.0196647	0.0198381	0.0195657	0.0193577	0.0197824	0.0199303	0.0195618	0.0225944	0.026149	0.0267108	0.0297948	0.0319199	0.0330553	0.0330874	0.033279	0.0326652	0.0329452	0.0308528	0.030874	0.0313955
0.0484355	0.048116	0.0476939	0.0471692	0.0465419	0.045812	0.0449796	0.042763	0.0421594	0.0423965	0.0398335	0.0396701	0.0427505	0.0409524	0.0401971	0.0374751	0.0361784	0.036639	0.0355983	0.0311513	0.0284687	0.0279727	0.0245502	0.0263381	0.0290784	0.025504	0.0260358	0.0259106	0.0269292	0.0258079	0.0233152	0.0216991	0.0226304	0.0220098	0.024005	0.0300595	0.032996	0.0319379	0.033694	0.0334219	0.0341923	0.0318556	0.0280824	0.0268023	0.0243347	0.0235085	0.0239195	0.0254993	0.0240621	0.0268065
0.053673	0.0509926	0.048601	0.0464982	0.0446841	0.0431589	0.0419224	0.040341	0.0395575	0.0397766	0.0404354	0.0406894	0.0398243	0.0396618	0.0389642	0.0360263	0.0323997	0.0308505	0.0280194	0.0271679	0.0246856	0.0250391	0.0229683	0.0205322	0.0204922	0.0194726	0.0177457	0.0175261	0.0176785	0.0170352	0.017734	0.0210033	0.023037	0.0253125	0.0258942	0.0253591	0.0263288	0.0254256	0.0259132	0.0263937	0.0254943	0.0242549	0.0251299	0.0277261	0.0290657	0.0308633	0.0314717	0.0315749	0.032699	0.033083
0.0457327	0.0458964	0.0458363	0.0455525	0.045045	0.0443137	0.0433586	0.0413771	0.0389089	0.0387103	0.0384927	0.0379633	0.0371336	0.0373151	0.0342024	0.0335702	0.0311038	0.0293557	0.0272369	0.024776	0.0226799	0.0233455	0.0221198	0.0208103	0.0203618	0.0198637	0.017805	0.0170196	0.0159376	0.0157659	0.0155161	0.016226	0.0167267	0.0179209	0.0189021	0.0209323	0.0211393	0.0221483	0.0241816	0.0256253	0.0272874	0.027919	0.0274858	0.0282689	0.0276393	0.0286555	0.0273979	0.0258036	0.0245492	0.026157
0.0471256	0.0453724	0.0437992	0.0424062	0.0411934	0.0401608	0.0393082	0.0391879	0.0386534	0.0382045	0.0378273	0.0354948	0.033574	0.0332523	0.0308942	0.0287697	0.0276241	0.0266218	0.0252215	0.0238465	0.0235845	0.0244101	0.0247542	0.0230364	0.0230055	0.0219817	0.0204719	0.0187421	0.0181575	0.0164483	0.0154678	0.0152576	0.0162206	0.017579	0.0171717	0.017773	0.0198204	0.0208587	0.0213552	0.0217173	0.022808	0.0237967	0.0246994	0.0231374	0.022112	0.0238052	0.0244661	0.0276211	0.0305675	0.0330091
0.0599502	0.061034	0.0620092	0.0628757	0.0636336	0.0642828	0.0648233	0.0648142	0.0651004	0.0661694	0.0698155	0.0745619	0.0730832	0.0698247	0.0722522	0.0685433	0.0656243	0.0595079	0.0537827	0.0446089	0.041564	0.0377805	0.0351267	0.0324211	0.0320044	0.0301033	0.0316652	0.0356343	0.0363687	0.0324212	0.0272845	0.0272428	0.0254876	0.0318918	0.0349506	0.037625	0.0421821	0.0426552	0.0479057	0.0541748	0.0534357	0.0506951	0.0492093	0.0504848	0.0517156	0.0562319	0.0553276	0.0537286	0.052262	0.049761
0.0484342	0.0458318	0.0435269	0.0415194	0.0398093	0.0383965	0.0372812	0.0365067	0.0357307	0.0348287	0.0347098	0.0352639	0.0349561	0.0348171	0.0341899	0.0323799	0.030073	0.0282229	0.0251355	0.0242474	0.0218974	0.0213055	0.020251	0.0184262	0.0179786	0.0174193	0.016844	0.0155943	0.0158865	0.0153767	0.0154152	0.0151742	0.0146983	0.0158287	0.0168344	0.0170194	0.0191042	0.0212418	0.0241023	0.0256895	0.0281729	0.0301806	0.0305386	0.0300731	0.0290817	0.0287558	0.0283265	0.0279041	0.0271963	0.0278213
0.0516944	0.0482095	0.0451627	0.042554	0.0403836	0.0386513	0.0373571	0.0352254	0.0366017	0.0371757	0.0369306	0.0358289	0.0329512	0.0330299	0.0312093	0.0276587	0.0267908	0.0247967	0.0215071	0.0204155	0.0208427	0.0192223	0.0162855	0.0158391	0.0147846	0.0162121	0.0163337	0.0155462	0.0162651	0.0157761	0.0149172	0.0166301	0.0178539	0.0172243	0.0176371	0.0203563	0.0216337	0.023989	0.0240373	0.024401	0.0241668	0.0251421	0.0250056	0.0261538	0.0262716	0.0265667	0.0267821	0.0274882	0.0264326	0.0272842
0.0460313	0.0449922	0.0439577	0.042928	0.041903	0.0408826	0.039867	0.0393236	0.0379078	0.0379514	0.037515	0.0354242	0.0360083	0.0359641	0.0355138	0.0312665	0.0299438	0.0262725	0.0239922	0.0215883	0.0211596	0.0227582	0.0199178	0.0181089	0.0198417	0.0210201	0.022492	0.0225344	0.0242529	0.0209536	0.0213879	0.0207329	0.0195839	0.0195074	0.0176036	0.0199821	0.0239379	0.025386	0.027613	0.0305559	0.0295617	0.0287099	0.0294847	0.0267038	0.0272394	0.0260436	0.0271466	0.0290668	0.0289208	0.0283329
0.0487967	0.0462308	0.0439205	0.0418658	0.0400665	0.0385228	0.0372347	0.0349918	0.0353993	0.0363346	0.0372045	0.0359515	0.0341733	0.0338788	0.0324079	0.0305302	0.0297927	0.0270629	0.0240112	0.0226634	0.0230051	0.0233056	0.0220787	0.019346	0.0184384	0.016635	0.0150784	0.0147416	0.0145935	0.0122813	0.0107508	0.0119965	0.013668	0.0151167	0.018199	0.0197005	0.0219014	0.0229183	0.025949	0.0287252	0.0263115	0.0257348	0.023461	0.0232637	0.0237463	0.0232628	0.0238247	0.0232413	0.0255138	0.0290664
0.0443964	0.0434901	0.0426154	0.0417723	0.0409607	0.0401807	0.0394323	0.0392281	0.0390603	0.036253	0.0361476	0.0326432	0.0317446	0.0313478	0.0311149	0.028401	0.028623	0.027719	0.0264352	0.027042	0.0265929	0.0236289	0.0223344	0.0197785	0.0212899	0.0198234	0.0180864	0.0159566	0.0151035	0.0157144	0.0144215	0.0160827	0.0173693	0.0191628	0.0211433	0.0235267	0.0245811	0.0241242	0.0251469	0.0260445	0.0253632	0.0261979	0.0263847	0.026501	0.0275377	0.0290551	0.0306086	0.0317067	0.0290127	0.0299385
0.0384943	0.041455	0.0438148	0.0455737	0.0467316	0.0472885	0.0472445	0.0460673	0.0447688	0.0445263	0.0425222	0.037772	0.0365498	0.034168	0.0350669	0.033876	0.0351749	0.0326536	0.0306131	0.0290759	0.0326396	0.0327066	0.0323512	0.0319057	0.0304579	0.0293156	0.0307753	0.0297585	0.0282922	0.0305424	0.0265275	0.0287998	0.0323573	0.0323822	0.0292563	0.0314784	0.0258982	0.0244345	0.0220087	0.0226118	0.0231876	0.0232283	0.0209361	0.0251917	0.0280089	0.0310908	0.0327836	0.0393614	0.0381277	0.0388802
0.0452301	0.0459409	0.0463293	0.0463953	0.0461389	0.0455601	0.0446589	0.0428597	0.0409553	0.0398097	0.0375723	0.0370434	0.0348403	0.0323532	0.0299591	0.0291388	0.0260446	0.0242206	0.0222717	0.0209934	0.0199329	0.0211511	0.0206975	0.0220134	0.0221249	0.0216807	0.0210087	0.0197124	0.0194024	0.0167523	0.0155192	0.0141171	0.0148491	0.0157743	0.0144353	0.0153943	0.0155577	0.0168541	0.0182335	0.0200189	0.0225065	0.0241079	0.0249795	0.0257701	0.0273436	0.0273992	0.0260716	0.0240166	0.0235915	0.0247349
0.0451681	0.0446235	0.0440424	0.0434248	0.0427707	0.04208	0.0413528	0.0410103	0.0413955	0.0406315	0.0409426	0.0400927	0.0388213	0.0352806	0.0340423	0.0307845	0.0291149	0.0263839	0.0243844	0.0196337	0.0187228	0.0180538	0.0184793	0.0185399	0.0185457	0.0188304	0.018596	0.0182131	0.0187823	0.0181279	0.0166929	0.0150861	0.016078	0.0177272	0.0176398	0.0178448	0.0171715	0.0183731	0.0186223	0.0203522	0.0223394	0.0232961	0.0255285	0.0269997	0.0294072	0.0283276	0.0270467	0.0254026	0.0236195	0.0237385
0.0410464	0.0424471	0.0433387	0.0437213	0.0435947	0.0429591	0.0418143	0.0380855	0.0369816	0.0360297	0.034884	0.0327909	0.0316095	0.0310895	0.0302119	0.028503	0.0291389	0.0279692	0.0233908	0.021035	0.0198592	0.0193804	0.0194468	0.0197336	0.0200442	0.019854	0.0187699	0.0167143	0.01605	0.0150311	0.0131002	0.0131386	0.0126168	0.0135964	0.0163159	0.0175961	0.0208336	0.0243868	0.0263069	0.0290462	0.0336653	0.0335377	0.0325578	0.0306985	0.029283	0.0276615	0.0270826	0.0249509	0.0268056	0.029083
0.0396244	0.0391704	0.0387126	0.038251	0.0377856	0.0373164	0.0368434	0.0361034	0.0356818	0.0361258	0.0346985	0.0341128	0.0345399	0.0338118	0.0342026	0.0299467	0.0283938	0.0267638	0.0237399	0.0222013	0.0204312	0.0197486	0.019729	0.0213611	0.0218429	0.0206896	0.0216414	0.0186432	0.0203326	0.0190294	0.0188015	0.0205291	0.0209061	0.0209695	0.0223084	0.0225185	0.0214239	0.0219568	0.0227981	0.0236416	0.0246874	0.0255207	0.0264841	0.0294775	0.0297338	0.0289384	0.0290855	0.0262374	0.0259668	0.0260478
0.0516103	0.0491025	0.0469918	0.0452781	0.0439614	0.0430418	0.0425193	0.0424231	0.0425797	0.0437022	0.0436806	0.0446123	0.0441948	0.0412963	0.0397014	0.037609	0.0360182	0.0333039	0.0300715	0.0273488	0.0240664	0.0225892	0.0202621	0.0209422	0.0204119	0.0202109	0.021156	0.0225486	0.0245358	0.0231073	0.0212993	0.0204113	0.0194485	0.0200068	0.0207162	0.0219974	0.0231727	0.0239394	0.0256551	0.0276109	0.0280099	0.0280169	0.0284277	0.0290475	0.0301374	0.0322157	0.0335743	0.0329284	0.0345474	0.0336457
0.0493767	0.0465057	0.0440529	0.0420182	0.0404018	0.0392035	0.0384234	0.0380341	0.0382396	0.0411501	0.0402221	0.0384486	0.0367969	0.0353138	0.0342733	0.0302912	0.0291077	0.0273387	0.023216	0.0231283	0.0230757	0.0224914	0.0192606	0.017552	0.0167426	0.0165419	0.0160484	0.0131004	0.0144521	0.0134382	0.0143797	0.0159487	0.0164519	0.0162899	0.016877	0.0175225	0.0182052	0.0189041	0.0201976	0.0217345	0.0263647	0.0280626	0.0304371	0.0313171	0.0322202	0.0322893	0.0302175	0.0287987	0.0290588	0.0285832
0.0499584	0.0479642	0.0463378	0.0450791	0.0441882	0.0436651	0.0435097	0.0433918	0.0456789	0.0433214	0.0453744	0.04681	0.0480317	0.0471228	0.0464035	0.0450909	0.0434353	0.0402221	0.0355198	0.0342836	0.0324744	0.0306167	0.0331733	0.0316866	0.0323989	0.0283698	0.0286299	0.0255326	0.0254009	0.0214518	0.0193345	0.0211231	0.021027	0.0242153	0.0261283	0.0301554	0.0306475	0.0292589	0.0314936	0.0324569	0.0325645	0.0305532	0.0319715	0.0336961	0.0325795	0.0346544	0.0334402	0.0347476	0.0339925	0.0361665
0.0457744	0.0437927	0.0420256	0.0404733	0.0391356	0.0380127	0.0371045	0.0351851	0.0353653	0.0363931	0.0365748	0.036693	0.0364935	0.0353209	0.0327908	0.0307318	0.0289934	0.0277493	0.0248239	0.0231985	0.0226112	0.0207222	0.0190609	0.017054	0.016316	0.0152107	0.0144431	0.014371	0.014271	0.015054	0.0152233	0.0169419	0.0176253	0.01798	0.018914	0.0207667	0.0224518	0.0227716	0.0234367	0.0241279	0.0239341	0.0235308	0.0225586	0.0226321	0.0217089	0.0216903	0.0226027	0.0248395	0.0261681	0.0260877
0.0426594	0.0405399	0.0387079	0.0371635	0.0359065	0.0349371	0.0342551	0.0348309	0.0344311	0.0337951	0.0332584	0.0329954	0.0329858	0.0290979	0.0280408	0.0245773	0.0207989	0.0182766	0.0158022	0.0145771	0.0128556	0.0120959	0.0124999	0.0135884	0.0125477	0.0103945	0.0107673	0.0110441	0.00841821	0.00929723	0.00886857	0.00967885	0.0121833	0.0148109	0.0180133	0.0207774	0.0207414	0.0230363	0.0237837	0.0245002	0.0228409	0.0228895	0.0230952	0.0230201	0.023061	0.0219311	0.0256957	0.02717	0.0279972	0.0277287
0.0532806	0.0514726	0.0497097	0.047992	0.0463195	0.044692	0.0431098	0.0410691	0.0379937	0.036219	0.0361932	0.0390828	0.0396027	0.0386353	0.0383978	0.0380284	0.0375111	0.0342944	0.0317575	0.0289226	0.0254623	0.024251	0.0235036	0.0239567	0.0214034	0.019548	0.0176721	0.0180406	0.0157255	0.0144517	0.0144377	0.0135934	0.0129831	0.0142442	0.0153665	0.0166022	0.0184744	0.020178	0.0230913	0.0267161	0.0273114	0.0295098	0.0315418	0.0312015	0.0313271	0.0306701	0.0292122	0.0303237	0.0308253	0.0322612
0.0439304	0.0440376	0.0438966	0.0435073	0.0428698	0.0419841	0.0408502	0.0391925	0.0368819	0.0357377	0.035227	0.0334876	0.0359502	0.0359986	0.0362389	0.0344441	0.0319654	0.0281331	0.023468	0.0192492	0.0175381	0.0158462	0.0161724	0.0155217	0.0164044	0.0166199	0.0188439	0.0179744	0.0163848	0.0141064	0.0137068	0.0150205	0.0165788	0.0175586	0.0196757	0.0194456	0.0228318	0.0254474	0.0282067	0.0261975	0.0262134	0.0268194	0.0274203	0.0290504	0.0292452	0.0285997	0.027186	0.0259855	0.0267357	0.0258105
0.0397859	0.0404657	0.0409978	0.0413822	0.0416189	0.041708	0.0416494	0.0407453	0.040577	0.0421666	0.0419318	0.038731	0.0376825	0.0347636	0.0315031	0.0301244	0.0275973	0.0271445	0.0270285	0.0258054	0.023042	0.0230129	0.0223121	0.0200825	0.0186389	0.0156985	0.014477	0.0136954	0.0123728	0.0133971	0.0142745	0.0161786	0.0158066	0.0180954	0.0195978	0.0191885	0.0211947	0.0208148	0.0223828	0.0212253	0.0199484	0.0203376	0.0196492	0.0216285	0.0217394	0.023796	0.0238902	0.0245824	0.0258701	0.0261742
0.0511021	0.0487429	0.0466175	0.0447257	0.0430676	0.0416433	0.0404527	0.0384056	0.0375458	0.0372206	0.0377122	0.0392904	0.0403019	0.0414802	0.0405687	0.0386612	0.0367243	0.0325504	0.0301227	0.0261571	0.0226452	0.019013	0.0166439	0.0148879	0.0155577	0.0150573	0.0138136	0.0151378	0.0171806	0.0192551	0.0223008	0.0228983	0.0227451	0.0234159	0.023591	0.0239007	0.0253631	0.0263959	0.0269331	0.027649	0.0298241	0.0316997	0.0322333	0.0310495	0.0311508	0.0306875	0.0309524	0.030898	0.0322365	0.0335353
0.0464466	0.0444894	0.04289	0.0416483	0.0407643	0.0402381	0.0400697	0.0409272	0.0418593	0.043806	0.041847	0.0414463	0.0414853	0.0405684	0.0392746	0.0370387	0.033158	0.0312851	0.0290294	0.0276333	0.0254089	0.022884	0.0194327	0.0173748	0.017619	0.0160574	0.014849	0.0151105	0.014363	0.0140864	0.0118509	0.0124453	0.0134832	0.013567	0.015362	0.0163031	0.0198405	0.0224455	0.0256704	0.0290128	0.0303236	0.0302366	0.0295959	0.0300913	0.0303823	0.0288986	0.028449	0.0277968	0.0285299	0.0291822
0.0368613	0.0380922	0.0390144	0.0396279	0.0399327	0.0399289	0.0396164	0.0390381	0.0390485	0.0369859	0.0337055	0.0316378	0.02998	0.0285228	0.0275311	0.0259255	0.0218977	0.020049	0.017475	0.0166754	0.0175118	0.0169903	0.0176089	0.0167988	0.0164188	0.0157417	0.015886	0.0139741	0.0112609	0.00969614	0.0103375	0.0124292	0.0144466	0.0183562	0.0212402	0.0216699	0.0222663	0.0236064	0.0252043	0.0244458	0.0238371	0.0235334	0.0244828	0.0248971	0.0237291	0.0255986	0.0248854	0.0246914	0.0249357	0.0259892
0.0440111	0.043157	0.042305	0.0414552	0.0406075	0.039762	0.0389186	0.037163	0.0371167	0.0361868	0.0345906	0.0328211	0.0317933	0.0310679	0.0301768	0.0298003	0.0281988	0.0261756	0.023718	0.0225719	0.0209086	0.0181246	0.0154722	0.0140321	0.0150379	0.0150609	0.0153687	0.015261	0.015935	0.0162198	0.0176114	0.0183653	0.0191855	0.0187857	0.0182438	0.0189669	0.020262	0.0196116	0.0194919	0.0194435	0.0209849	0.0228098	0.024982	0.0252412	0.0258052	0.0257991	0.0252178	0.0251659	0.02483	0.0246644
0.0493156	0.0462446	0.0435878	0.0413453	0.0395169	0.0381028	0.0371028	0.0362682	0.0371331	0.0370928	0.0371148	0.037064	0.0369699	0.0357126	0.0340908	0.0318704	0.0298743	0.0270469	0.0238718	0.0218956	0.0208402	0.0190103	0.0179896	0.0169213	0.0156116	0.014797	0.0140086	0.0128018	0.0130205	0.0128238	0.0126207	0.0132909	0.015199	0.0160563	0.0172191	0.0178885	0.0186178	0.0196145	0.0204382	0.0214028	0.0237158	0.0242426	0.0244615	0.0249299	0.0247615	0.0247646	0.0246061	0.0246844	0.0249583	0.0253563
0.0390415	0.0390385	0.0388857	0.0385831	0.0381307	0.0375285	0.0367765	0.0341997	0.0335583	0.0340599	0.0343838	0.0339709	0.0314587	0.0298114	0.0265416	0.0245536	0.0228691	0.0201604	0.0174725	0.0149346	0.0139682	0.0136876	0.0142072	0.0129334	0.0126514	0.0127526	0.0119739	0.0114768	0.0123537	0.0125273	0.0123762	0.0136049	0.0132238	0.0134348	0.0140268	0.0152768	0.0177506	0.0185695	0.0193835	0.020314	0.0220203	0.0221258	0.0232958	0.0250603	0.0248822	0.0256392	0.0253901	0.0255415	0.026614	0.0258132
0.0395007	0.0395176	0.0394387	0.0392641	0.0389935	0.0386272	0.0381651	0.0377822	0.0372012	0.035872	0.0349616	0.0339319	0.0335143	0.0318914	0.0286754	0.0266849	0.025032	0.022434	0.0206427	0.0189061	0.0176182	0.0172753	0.017362	0.0155332	0.0155732	0.0144029	0.0133317	0.0147078	0.0131434	0.0114822	0.0116133	0.0113468	0.0126674	0.0140474	0.0142446	0.015184	0.016826	0.0184427	0.020169	0.0214381	0.020214	0.0211413	0.0219824	0.021791	0.0226877	0.0222511	0.0208619	0.020729	0.0200505	0.0203621
0.0401416	0.0412945	0.0421478	0.0427013	0.0429552	0.0429094	0.0425639	0.0417767	0.0423	0.0421514	0.0403705	0.0384758	0.0356609	0.03339	0.0306851	0.028199	0.026724	0.0262742	0.0240381	0.0215219	0.0218697	0.021857	0.0201034	0.0190898	0.0187059	0.0182257	0.0171995	0.0174853	0.0195853	0.0179411	0.017294	0.0186184	0.0184643	0.0188174	0.0170324	0.0173291	0.0181907	0.0193792	0.0198187	0.0223294	0.0238164	0.0240854	0.0258501	0.0272137	0.0283217	0.0284163	0.0289113	0.0296823	0.0288504	0.0290941
0.0394484	0.0389756	0.0384535	0.0378822	0.0372617	0.036592	0.035873	0.0358612	0.0363974	0.0341693	0.0311465	0.0293543	0.0288664	0.0284939	0.0266472	0.0238069	0.0224167	0.0217925	0.0227257	0.0198147	0.0193297	0.01634	0.0135105	0.0136213	0.0135045	0.0131601	0.0124935	0.0124004	0.0119595	0.0118293	0.0110436	0.00930111	0.0105822	0.00991307	0.0104151	0.0114458	0.013928	0.0169389	0.0213341	0.0231877	0.025057	0.0263428	0.026034	0.0254573	0.0250791	0.0244314	0.0241183	0.0237489	0.0241098	0.0238808
0.0407618	0.0398064	0.0389022	0.038049	0.037247	0.0364962	0.0357965	0.034776	0.0344501	0.0337053	0.0344346	0.0336886	0.0338927	0.0339564	0.0318096	0.0287215	0.0278209	0.0261675	0.0228591	0.020769	0.0183588	0.0156916	0.0142833	0.0121626	0.0135755	0.0126616	0.0110391	0.010955	0.0123991	0.0118327	0.0118139	0.0131324	0.0149163	0.0170076	0.0178207	0.0196459	0.0214632	0.0212611	0.0222278	0.0234499	0.0231762	0.0222494	0.0220828	0.0222209	0.0230849	0.0231098	0.0232977	0.0239989	0.023537	0.0244653
0.0372797	0.0378718	0.0383217	0.0386295	0.0387951	0.0388185	0.0386997	0.0375095	0.0366425	0.0358683	0.0360836	0.0344027	0.0348935	0.0347841	0.0334334	0.0304002	0.0286179	0.0269031	0.0234649	0.0207618	0.0182568	0.0171053	0.0156698	0.0143284	0.0149014	0.0154279	0.0145374	0.0137241	0.0135797	0.0132637	0.0120128	0.0120634	0.0127955	0.013907	0.0147386	0.0157696	0.0180163	0.0199605	0.0211765	0.0219719	0.0231859	0.0237405	0.0234121	0.0227531	0.0224972	0.0217336	0.0217006	0.0215451	0.0230225	0.0244575
0.0404306	0.039493	0.0385825	0.0376988	0.036842	0.0360122	0.0352093	0.0331742	0.0338324	0.0331884	0.0325969	0.0336442	0.0320184	0.0301852	0.028255	0.0252597	0.0238128	0.0207056	0.0187995	0.0155251	0.0153506	0.0145687	0.0138729	0.0137898	0.013786	0.0138938	0.0135236	0.0131451	0.0143864	0.0134179	0.0123899	0.0124567	0.0133676	0.0147348	0.0149115	0.0160831	0.0185702	0.0202343	0.0213071	0.022587	0.023417	0.0240029	0.0228583	0.0240053	0.0233557	0.0227744	0.0228003	0.0222212	0.0240159	0.0249673
[truncated: 1,950 more columns]

## Sheet: 067_model_data
402.134	404.521	406.904	409.289	411.674	414.058	416.441	418.824	421.204	423.585	425.966	428.346	430.725	433.104	435.481	437.858	440.235	442.612	444.988	447.363	449.736	452.11	454.483	456.856	459.228	461.599	463.968	466.339	468.708	471.077	473.446	475.812	478.179	480.546	482.912	485.277	487.642	490.004	492.367	494.73	497.093	499.455	501.816	504.174	506.534	508.893	511.252	513.61	515.968	518.322
0.0504684	0.0497627	0.0491854	0.0487366	0.0484162	0.0482243	0.0481608	0.0496305	0.0489555	0.0479458	0.0471393	0.0466195	0.0447764	0.0420878	0.0377473	0.0355217	0.033774	0.0310912	0.0305501	0.0287364	0.0255605	0.0242097	0.0231783	0.021887	0.0212826	0.0202359	0.0216685	0.0204214	0.0213996	0.0206839	0.0193497	0.0173491	0.0184549	0.0193306	0.0208423	0.0206092	0.0230315	0.0266006	0.0296526	0.0291167	0.0316902	0.0322948	0.0299537	0.0310356	0.0329326	0.0322154	0.0333768	0.0339583	0.0356596	0.0357294
0.0569667	0.0565487	0.0561011	0.0556239	0.0551171	0.0545808	0.0540149	0.051523	0.051455	0.0510767	0.0504015	0.0488988	0.0490331	0.049626	0.0459556	0.0428293	0.0416322	0.0371027	0.0377762	0.0359582	0.0335106	0.0313911	0.029339	0.028384	0.026363	0.0253043	0.0233326	0.0232404	0.0222351	0.0219357	0.0250988	0.0227618	0.0228619	0.0214733	0.0228411	0.0233496	0.0228371	0.0254317	0.0288535	0.0288437	0.029643	0.030271	0.0358455	0.0355149	0.0379001	0.0367772	0.0371019	0.0355103	0.0343321	0.0334051
0.045442	0.046786	0.0478728	0.0487023	0.0492745	0.0495895	0.0496471	0.0500497	0.050748	0.0483372	0.0468224	0.0451284	0.0441421	0.0398184	0.0367623	0.0354355	0.0350986	0.0324367	0.0317995	0.0304724	0.0314209	0.0296546	0.030361	0.0268697	0.0227959	0.0167509	0.0150108	0.013956	0.0151095	0.0153311	0.0175908	0.0201057	0.0217065	0.0206908	0.0240875	0.0235284	0.0217594	0.02335	0.0273683	0.028488	0.0284336	0.0284641	0.032853	0.0328738	0.0350132	0.0365519	0.0397926	0.0406227	0.0411165	0.0421339
0.0412689	0.041802	0.0421959	0.0424506	0.0425661	0.0425424	0.0423795	0.0412865	0.042183	0.0420718	0.0427447	0.0428994	0.041557	0.0399683	0.0350893	0.0324264	0.0310188	0.0280461	0.0268832	0.0220598	0.0201594	0.0190371	0.017626	0.0174476	0.0178085	0.0186934	0.0188681	0.0190397	0.0188048	0.0178008	0.0183904	0.0168694	0.0173408	0.0191822	0.0176364	0.0198506	0.0219195	0.0231059	0.0249402	0.0250248	0.0263978	0.0264924	0.0266548	0.0274544	0.0283458	0.0281567	0.0273162	0.0298064	0.0313868	0.0320317
0.0566505	0.0538733	0.0515487	0.0496769	0.0482577	0.0472913	0.0467776	0.0463854	0.0487837	0.0494998	0.0504112	0.0519624	0.050014	0.0490629	0.0469041	0.0426156	0.0388287	0.0351528	0.0321257	0.0303871	0.0296698	0.029445	0.0284001	0.0274932	0.0260364	0.0260725	0.0254986	0.0234737	0.024119	0.0236166	0.0214409	0.0211545	0.0213784	0.0202024	0.0185064	0.0193424	0.0211934	0.0255945	0.0287186	0.0314789	0.0344792	0.0362716	0.0340715	0.0346616	0.0361795	0.0347382	0.0354593	0.0365735	0.0371705	0.0387163
0.0659561	0.0616119	0.0577719	0.0544362	0.0516046	0.0492773	0.0474541	0.0449604	0.0445712	0.04656	0.0492899	0.048583	0.0484892	0.0474998	0.0467397	0.0461473	0.0439708	0.040859	0.034116	0.0291907	0.0308832	0.0291387	0.0266132	0.0229668	0.0257839	0.0247272	0.0250247	0.0277399	0.0288092	0.0301607	0.0298575	0.0303482	0.0359964	0.0339278	0.0349826	0.0320488	0.0329972	0.029882	0.0303182	0.0297085	0.0324604	0.0342591	0.0348574	0.0370039	0.0413253	0.0449228	0.0479508	0.0470561	0.0474671	0.0472511
0.0571909	0.0556639	0.0543417	0.0532244	0.0523119	0.0516042	0.0511014	0.052872	0.0538031	0.0518422	0.051496	0.0503946	0.0450957	0.0397487	0.0396955	0.0382886	0.0371468	0.0367601	0.0352165	0.0337049	0.0284698	0.02552	0.0257192	0.0247937	0.0210924	0.0213073	0.0230724	0.0234155	0.0229631	0.0221811	0.0218649	0.0214118	0.0206091	0.0231521	0.0256988	0.0307235	0.0316189	0.0334658	0.0323442	0.0327446	0.032522	0.0345846	0.0349398	0.034937	0.0325922	0.0318938	0.0315967	0.0328174	0.0327925	0.0354422
0.0654112	0.0609045	0.0569271	0.0534789	0.0505601	0.0481705	0.0463102	0.0458795	0.0437353	0.0452379	0.0435422	0.0422906	0.0413798	0.0431963	0.040083	0.0385396	0.0384181	0.0353405	0.034389	0.0328723	0.0317905	0.0306818	0.0269578	0.0272169	0.0309432	0.0314801	0.0303841	0.0310284	0.0314571	0.0263595	0.025357	0.0227305	0.0239075	0.0227249	0.0221162	0.0235168	0.0240603	0.023998	0.0294347	0.033521	0.0320941	0.0310527	0.0326753	0.0334319	0.0359912	0.0353968	0.0367935	0.036427	0.0364099	0.0397924
0.0485748	0.0492952	0.0495862	0.0494479	0.0488803	0.0478834	0.0464572	0.0442233	0.0389193	0.0362662	0.0365049	0.0362055	0.0357191	0.0357085	0.0350804	0.0331522	0.0322408	0.0320374	0.0298796	0.0281239	0.0260028	0.0272463	0.0273937	0.0270085	0.026323	0.026875	0.0249684	0.0214162	0.0202457	0.0204035	0.0185841	0.0169118	0.0167376	0.0180615	0.0195919	0.0208984	0.0243487	0.0255357	0.0279715	0.0288974	0.0309304	0.0331812	0.032792	0.0330199	0.0336922	0.0322398	0.0329397	0.0332879	0.0317664	0.0305957
0.0462881	0.0457446	0.045244	0.0447863	0.0443715	0.0439996	0.0436706	0.0446595	0.0453347	0.0453663	0.0441457	0.0431092	0.0406549	0.0379362	0.0353176	0.0328085	0.0295944	0.0277286	0.0241298	0.0224428	0.0206729	0.019935	0.0189646	0.0198285	0.0190021	0.0194465	0.019736	0.0197596	0.0197804	0.0177611	0.0164292	0.0172011	0.017061	0.0183332	0.0202767	0.0215324	0.0224715	0.0241967	0.0243116	0.0259762	0.0272908	0.0271846	0.0282168	0.0288082	0.0294727	0.0291823	0.0297714	0.0293815	0.0289791	0.0286646
0.0433573	0.045188	0.0466106	0.0476249	0.0482309	0.0484288	0.0482183	0.0455714	0.0455233	0.0450903	0.0412885	0.0412835	0.0390521	0.0384311	0.0375853	0.0379681	0.0344956	0.0320946	0.0299737	0.0274833	0.0282414	0.027583	0.0258128	0.0251634	0.0236947	0.0240274	0.0252251	0.0273403	0.0252306	0.0257166	0.0242132	0.0232638	0.0232812	0.0241605	0.0233922	0.020736	0.0185908	0.0199988	0.021385	0.023242	0.0251264	0.027303	0.0294146	0.0312303	0.0328917	0.0356397	0.0374789	0.0359675	0.0350654	0.0345632
0.0533901	0.0514655	0.0496619	0.0479794	0.0464178	0.0449774	0.0436579	0.0434302	0.0428448	0.0420889	0.0385737	0.0369594	0.0354524	0.0337913	0.031104	0.0298912	0.0300731	0.0280019	0.0279993	0.0275345	0.0288715	0.0284698	0.0270942	0.0265437	0.0244801	0.0217093	0.019794	0.0192348	0.0194897	0.0190539	0.0187198	0.0194721	0.0222186	0.0223351	0.0219946	0.0228039	0.0240888	0.0240365	0.0272603	0.0292405	0.0323042	0.0328752	0.0344886	0.0360494	0.0370788	0.0356568	0.0339539	0.0339231	0.0341974	0.0324877
0.0449083	0.0433508	0.0419534	0.0407162	0.0396392	0.0387222	0.0379655	0.037799	0.0366653	0.0375284	0.038082	0.0375593	0.0366084	0.0360536	0.0345846	0.0330016	0.0300472	0.026748	0.0241367	0.022151	0.0205083	0.0196114	0.0200441	0.0192096	0.0184808	0.0192596	0.0190887	0.0170476	0.0161996	0.0153403	0.0160671	0.0157431	0.0162033	0.0165607	0.0187382	0.0197817	0.0214215	0.0245993	0.0256421	0.0252636	0.026779	0.0274922	0.0276566	0.0279779	0.0276493	0.0277903	0.0270745	0.0278741	0.0291128	0.0291114
0.0519081	0.052346	0.0524805	0.0523116	0.0518393	0.0510637	0.0499846	0.0473359	0.0458195	0.0441572	0.0442979	0.0430681	0.0406185	0.0377461	0.0383045	0.0355583	0.0325448	0.0324033	0.0318243	0.0288883	0.027347	0.0255188	0.0235253	0.0227077	0.0217636	0.0238373	0.0259205	0.0235035	0.0236765	0.0242722	0.0255966	0.0265806	0.0240266	0.0217056	0.0197198	0.0194539	0.0224584	0.0244372	0.0295065	0.0327482	0.035907	0.0426567	0.0451297	0.0468102	0.0452829	0.0469383	0.0450167	0.0437652	0.0420274	0.0368922
0.0573063	0.0541705	0.0514106	0.0490265	0.0470182	0.0453858	0.0441293	0.0427913	0.039678	0.0419081	0.0416452	0.0444398	0.0433435	0.0419462	0.0418656	0.0410896	0.0374114	0.0309565	0.0262252	0.0229634	0.0192774	0.0194084	0.0165926	0.0160009	0.0146619	0.0155889	0.0191442	0.0183719	0.0195376	0.0191792	0.0187122	0.0196579	0.0198315	0.0210579	0.0201338	0.0221093	0.0252311	0.0273837	0.0283449	0.0293947	0.0319236	0.0334758	0.0347244	0.0358839	0.0373339	0.0374571	0.0376464	0.0388414	0.038734	0.0389936
0.0559234	0.0575485	0.0590783	0.0605126	0.0618515	0.063095	0.064243	0.0640682	0.0597239	0.0656211	0.0658207	0.0636015	0.0669686	0.0612782	0.0575105	0.0561108	0.0497421	0.0421994	0.0340898	0.0324874	0.0239425	0.0280982	0.0227509	0.0214111	0.0203544	0.0188625	0.0254867	0.0280626	0.0305675	0.0322726	0.0371046	0.0343261	0.0338951	0.0397383	0.0370298	0.0387231	0.0401429	0.0429387	0.0477682	0.0491768	0.052356	0.0545733	0.0535822	0.0474799	0.0471861	0.0425401	0.0420126	0.044986	0.0460361	0.045942
0.0498266	0.049065	0.0482818	0.0474771	0.0466508	0.045803	0.0449336	0.0443285	0.0437384	0.0432152	0.0414467	0.0409402	0.0378595	0.0373306	0.0354001	0.0334323	0.0323393	0.0325491	0.0296449	0.0286447	0.0273281	0.0249597	0.0222152	0.020001	0.0185592	0.019537	0.0174212	0.0178924	0.0183467	0.0192681	0.0187374	0.021663	0.0219491	0.0213434	0.022396	0.0237274	0.0244463	0.0264865	0.0269108	0.02858	0.0292736	0.0297584	0.0287967	0.0277602	0.0258374	0.0261757	0.0277459	0.0285116	0.0289716	0.0307137
0.0494909	0.0512246	0.0525622	0.0535039	0.0540496	0.0541994	0.0539532	0.0495445	0.050482	0.0446584	0.0459959	0.0460694	0.0487927	0.0527917	0.0510153	0.0451683	0.0421509	0.0393015	0.0346952	0.0311499	0.028683	0.0223542	0.0233141	0.0256422	0.028266	0.0336148	0.0338667	0.0341415	0.0355933	0.0364303	0.0336081	0.03216	0.0313959	0.0256333	0.0256515	0.0247822	0.0267946	0.0315783	0.0322622	0.0365813	0.0369456	0.0400464	0.041071	0.0400135	0.038857	0.0359953	0.0402248	0.040476	0.0412428	0.0396318
0.0504394	0.048906	0.0474671	0.0461227	0.0448728	0.0437175	0.0426566	0.0407242	0.0402031	0.040973	0.0401962	0.0403113	0.039605	0.0381317	0.0372078	0.0350218	0.0322458	0.0292858	0.0263395	0.0223301	0.01985	0.0173847	0.0152722	0.0153553	0.0150843	0.0141861	0.0143474	0.0138041	0.0146142	0.0142626	0.013108	0.0125999	0.0129188	0.0124832	0.0143645	0.0166632	0.0190126	0.0206144	0.0243932	0.0268806	0.0290601	0.0302942	0.0295729	0.0304131	0.0300012	0.0296874	0.030279	0.0311872	0.0328551	0.0344821
0.0493637	0.0489629	0.0485571	0.0481462	0.0477303	0.0473093	0.0468833	0.0448947	0.0444805	0.0458648	0.0457277	0.0457088	0.0449786	0.0430463	0.041527	0.0397341	0.036478	0.0328705	0.0311127	0.0292613	0.0283929	0.0269225	0.0250425	0.0243274	0.0227313	0.0207645	0.0192741	0.0187014	0.0171135	0.0172729	0.0175186	0.0171446	0.0163256	0.0163959	0.0163495	0.0165923	0.0188947	0.0189305	0.0210381	0.0228013	0.0252032	0.0271705	0.0277537	0.0285748	0.0287602	0.0288888	0.0287557	0.0298507	0.0324173	0.0326889
0.0455492	0.0476386	0.0490569	0.0498041	0.0498801	0.049285	0.0480188	0.0437099	0.0416868	0.0407764	0.0410389	0.0376246	0.036809	0.0331797	0.0313555	0.0308686	0.032857	0.0302676	0.0260342	0.0226195	0.0239848	0.022492	0.0217137	0.0203789	0.0209565	0.0214234	0.0223201	0.0257743	0.0241542	0.0233813	0.0224406	0.0214807	0.0211783	0.0177521	0.0172185	0.0167858	0.0158817	0.0181579	0.0207657	0.0256241	0.0255663	0.0268454	0.0267112	0.0262067	0.027428	0.0278269	0.0303311	0.0308842	0.0322969	0.035448
0.0525864	0.0505359	0.0488066	0.0473986	0.0463117	0.0455461	0.0451017	0.0439429	0.044653	0.0458694	0.0474806	0.0469035	0.04519	0.045291	0.0437191	0.041475	0.0390379	0.0361576	0.0328342	0.0303938	0.0302804	0.0281413	0.0264723	0.0241581	0.023134	0.024307	0.022116	0.0225865	0.0199641	0.0179053	0.0177	0.0182782	0.0197725	0.0199403	0.0219647	0.0232594	0.0274957	0.0320271	0.0338153	0.0370018	0.0342258	0.0340719	0.0366425	0.0378896	0.0370263	0.0379922	0.0373662	0.0362907	0.0386631	0.0395249
0.0414115	0.0422356	0.0427442	0.0429372	0.0428147	0.0423766	0.041623	0.0403773	0.0385154	0.0361638	0.0347028	0.0325445	0.0320381	0.0307736	0.0275966	0.0251137	0.023913	0.0237481	0.022098	0.0210063	0.0192391	0.0170226	0.01616	0.0155812	0.0146029	0.0144513	0.0142605	0.0141352	0.0158364	0.0168885	0.0157254	0.0161907	0.0155404	0.0150195	0.0147464	0.0140364	0.0149188	0.0173078	0.0187342	0.0203101	0.0231025	0.0244579	0.0250348	0.0268654	0.0272342	0.0273609	0.026241	0.0258258	0.0260701	0.0243471
0.0833685	0.0735387	0.0652245	0.0584258	0.0531427	0.0493752	0.0471232	0.0473553	0.0496879	0.0525285	0.0557618	0.0544526	0.0557049	0.0545621	0.0539103	0.0477638	0.0406909	0.0348303	0.0303615	0.0262724	0.0241472	0.0229439	0.0217192	0.0237731	0.0249688	0.0261002	0.029887	0.0263902	0.024285	0.0239044	0.0224135	0.0216524	0.0185089	0.0177388	0.0184882	0.0226229	0.0224154	0.0253968	0.0291548	0.0316061	0.0351072	0.036277	0.0394401	0.0412068	0.0374444	0.0398079	0.0359165	0.0340098	0.0333791	0.0341355
0.0542036	0.055064	0.0556151	0.055857	0.0557897	0.0554131	0.0547273	0.0540745	0.0510755	0.0498285	0.0474463	0.0485114	0.0453837	0.0423089	0.0420532	0.0394626	0.03596	0.0344478	0.0319176	0.0293381	0.0272693	0.0259876	0.0242856	0.027291	0.028828	0.029135	0.0293095	0.0263202	0.0268538	0.0278488	0.0275911	0.0281164	0.0283351	0.0289962	0.0296684	0.0315475	0.0307926	0.0272636	0.0276396	0.02828	0.0322275	0.0336733	0.0348425	0.0345355	0.0349546	0.0370119	0.0373167	0.0350365	0.0325174	0.0322948
0.0514406	0.0506991	0.0499421	0.0491696	0.0483816	0.0475781	0.0467592	0.0455176	0.0453524	0.0431766	0.0424935	0.0412281	0.0379082	0.0352347	0.0315457	0.0299688	0.0275016	0.0266456	0.0247841	0.0267915	0.0276682	0.0278374	0.0265815	0.028189	0.0281886	0.0275687	0.0253848	0.0240437	0.0231525	0.0224304	0.0236679	0.0227627	0.02138	0.0228573	0.023505	0.0271176	0.0273249	0.0260798	0.0285645	0.0302027	0.0301888	0.0334004	0.0354878	0.0351683	0.0352818	0.0370263	0.0384726	0.0367401	0.0344556	0.0324989
0.0557219	0.0532943	0.0509692	0.0487465	0.0466264	0.0446087	0.0426935	0.0408391	0.0404001	0.0378509	0.0368438	0.0372034	0.0337451	0.0320106	0.0311397	0.0289279	0.0261024	0.0275948	0.0268892	0.0265212	0.0277276	0.0266095	0.0281177	0.0272006	0.024105	0.0221229	0.0178518	0.0143175	0.0110915	0.0112806	0.0103885	0.0122168	0.0164441	0.0170319	0.0200511	0.0223493	0.0256732	0.0268347	0.0280673	0.0293257	0.0315999	0.0325038	0.031479	0.0308889	0.0300388	0.0272956	0.0257954	0.0262721	0.0264983	0.0244906
0.0530903	0.0507626	0.0488291	0.0472897	0.0461445	0.0453934	0.0450364	0.0466331	0.0478966	0.0479842	0.0486156	0.0472396	0.0435174	0.04129	0.0410016	0.0403714	0.0375175	0.0342107	0.0320001	0.030917	0.0307335	0.0290892	0.0272199	0.0251056	0.0234582	0.0241739	0.0238103	0.0239989	0.0201015	0.018718	0.0178839	0.0167336	0.0179406	0.0179345	0.0198614	0.0204527	0.02214	0.0257375	0.0268946	0.0297256	0.031201	0.0332399	0.0341736	0.0337375	0.0339957	0.0337239	0.031396	0.0282961	0.0264428	0.0268527
0.0533425	0.0519677	0.0506482	0.0493841	0.0481753	0.0470218	0.0459237	0.0465088	0.0449552	0.0396852	0.0410087	0.041392	0.0422433	0.0418073	0.0395837	0.0386715	0.0376181	0.034212	0.0335578	0.0306278	0.029118	0.0266881	0.0264331	0.028022	0.0249744	0.0225924	0.0222844	0.0241674	0.0279024	0.0267626	0.0279147	0.0282514	0.0302465	0.0293843	0.0284453	0.028644	0.0248314	0.0255904	0.026684	0.0306182	0.0307831	0.0286679	0.0291429	0.0297265	0.0310038	0.0308724	0.0312369	0.0329529	0.0341962	0.0345716
0.062701	0.0591818	0.0560779	0.0533893	0.051116	0.049258	0.0478154	0.0481958	0.0474406	0.0469377	0.0458562	0.0454556	0.0446693	0.0439782	0.0407798	0.0372528	0.0389187	0.036813	0.0344429	0.0339681	0.0304978	0.0284632	0.0268047	0.026077	0.0247015	0.0243831	0.0219763	0.0228314	0.0237554	0.0209957	0.0185287	0.0189021	0.0175061	0.0176528	0.0191159	0.0197216	0.0203747	0.0237156	0.025549	0.0309203	0.0338222	0.0346689	0.0356653	0.0366113	0.0365164	0.0367402	0.0365302	0.0359746	0.0353875	0.0371334
0.0792556	0.0766044	0.074134	0.0718444	0.0697356	0.0678076	0.0660605	0.0628923	0.0598843	0.0614929	0.0639162	0.0655829	0.06466	0.0592318	0.0557045	0.0541412	0.052413	0.0510435	0.0504111	0.0470628	0.0429724	0.0445849	0.0419781	0.0356516	0.031289	0.026834	0.0258851	0.0255226	0.0273714	0.0323721	0.0350689	0.036267	0.0366743	0.0369601	0.035747	0.0359739	0.0377958	0.0388609	0.0394067	0.0392682	0.0416511	0.0465261	0.0434038	0.0427834	0.0426279	0.0423507	0.0436781	0.0468672	0.049881	0.0503773
0.0533625	0.0518156	0.050353	0.0489746	0.0476804	0.0464705	0.0453449	0.0427651	0.0424733	0.0410662	0.0410253	0.0386996	0.0390992	0.0372412	0.0362001	0.0331014	0.0321009	0.0307681	0.0290827	0.0269023	0.0242439	0.0212058	0.0209234	0.018363	0.0199176	0.0195399	0.0204197	0.0180113	0.0185416	0.0194989	0.0178391	0.0177791	0.0193052	0.0198211	0.0220146	0.0227401	0.0240451	0.026387	0.0251661	0.0246975	0.0282114	0.0293082	0.0291742	0.0287145	0.0282951	0.0272991	0.0298925	0.0315838	0.0330679	0.0358262
0.0473716	0.0477883	0.0480538	0.0481681	0.0481312	0.0479432	0.0476041	0.0470277	0.0473156	0.0474399	0.0448112	0.0426117	0.0433967	0.0414307	0.039275	0.0392353	0.035239	0.0346841	0.0323006	0.0273398	0.0256249	0.0247504	0.0216858	0.0211983	0.0204232	0.0200272	0.0204317	0.0213909	0.0204735	0.0208994	0.0194426	0.0171293	0.0184929	0.0178779	0.0189755	0.0194561	0.0182695	0.0208815	0.0238287	0.0257096	0.027149	0.0285142	0.0287292	0.0304371	0.0310986	0.0318835	0.0338139	0.0343405	0.03416	0.0349334
0.0534656	0.0575314	0.0609131	0.0636108	0.0656246	0.0669543	0.0676001	0.0676888	0.064958	0.065054	0.0591264	0.05644	0.0491507	0.047256	0.0537528	0.0486389	0.0469512	0.0477794	0.0516193	0.0497759	0.0483024	0.0486121	0.0429869	0.0420384	0.0400019	0.0407846	0.0417521	0.0373471	0.0371524	0.0378232	0.0338689	0.0326448	0.0319311	0.0344287	0.0352091	0.0399482	0.038767	0.0444452	0.0433595	0.0437681	0.0446351	0.0455387	0.044429	0.0531164	0.0538039	0.0505023	0.0471483	0.0446818	0.0442423	0.0445644
0.0542583	0.0527453	0.0514814	0.0504665	0.0497007	0.0491838	0.048916	0.0497171	0.0477835	0.0468978	0.0464246	0.0485064	0.047634	0.0486278	0.0466208	0.04142	0.0360594	0.0319364	0.0287548	0.0256961	0.0222814	0.0211855	0.0220988	0.0208661	0.0218524	0.0242458	0.0253481	0.0274418	0.0261951	0.0233746	0.0216784	0.0206873	0.0197559	0.0206506	0.0193528	0.0191425	0.022362	0.0250755	0.0279018	0.0316593	0.0331775	0.0344726	0.0354645	0.035305	0.0362063	0.0349981	0.0361881	0.0353217	0.0373791	0.0374001
0.0577434	0.0546139	0.0518431	0.0494308	0.0473772	0.0456823	0.0443459	0.0439809	0.0435965	0.0415617	0.0407085	0.0400334	0.0387966	0.0360565	0.0311778	0.0333154	0.0315282	0.0269786	0.0275662	0.0268288	0.0267305	0.0237651	0.0247359	0.0228319	0.0213346	0.017776	0.0162126	0.0170587	0.0169594	0.0156396	0.0170005	0.0199962	0.0231776	0.0247161	0.0249992	0.0250535	0.0250571	0.024274	0.0246374	0.0258219	0.0275485	0.0266752	0.0264524	0.0279844	0.0283847	0.0294781	0.0276306	0.0296415	0.0293507	0.0298498
0.0412341	0.0421941	0.0428788	0.0432884	0.0434229	0.0432822	0.0428663	0.0413537	0.0409675	0.0380172	0.0400555	0.0400963	0.0388116	0.0366489	0.0327864	0.0305658	0.0289288	0.0266672	0.024797	0.0216573	0.0207431	0.0180934	0.0182186	0.0167971	0.0157872	0.0124598	0.0110856	0.010465	0.00953459	0.0111817	0.0126518	0.0139124	0.0163621	0.0154513	0.0173255	0.0195892	0.0219548	0.0219245	0.0242335	0.0256898	0.0262084	0.0288229	0.0299943	0.0304831	0.0303744	0.0292548	0.0298856	0.0302388	0.0297852	0.0297174
0.0684114	0.0660323	0.0640669	0.0625151	0.061377	0.0606524	0.0603415	0.0597092	0.0631388	0.0654315	0.0662972	0.0641844	0.0621308	0.0587745	0.0582426	0.0572961	0.0537679	0.0484691	0.0451242	0.0404292	0.0374276	0.0358528	0.0348345	0.0328864	0.0357936	0.0371906	0.0370598	0.0385927	0.0369574	0.0327995	0.0270366	0.0227657	0.0226393	0.0257811	0.0279575	0.0308619	0.0365667	0.0378301	0.0406801	0.0440507	0.0442827	0.041447	0.0406655	0.041275	0.0409604	0.0438782	0.0443263	0.0479891	0.0489157	0.0509845
0.0510592	0.0504938	0.0499318	0.0493734	0.0488184	0.048267	0.047719	0.0472851	0.0473563	0.0467777	0.0462949	0.0445415	0.042846	0.0421138	0.0406985	0.038609	0.035921	0.0331327	0.0302532	0.0295941	0.0273952	0.0262108	0.0258006	0.0248295	0.024092	0.0240952	0.0239582	0.0220654	0.0197298	0.0189047	0.0163996	0.0187135	0.0177565	0.0183145	0.0187143	0.0209873	0.0231198	0.0267584	0.0293999	0.0303501	0.0304857	0.0309503	0.031419	0.032577	0.0317256	0.031123	0.0312899	0.0317144	0.0305966	0.0324754
0.0456439	0.0440569	0.0426205	0.0413347	0.0401995	0.0392148	0.0383808	0.0370783	0.0367613	0.0374523	0.0381096	0.037291	0.0366226	0.0351378	0.0335205	0.032213	0.0299822	0.027253	0.0229169	0.0208233	0.0187488	0.0179792	0.0181503	0.0161554	0.0152849	0.0158087	0.0157621	0.0161915	0.0160648	0.0154732	0.0156177	0.0151312	0.0149304	0.0158843	0.0176686	0.0179129	0.0205274	0.0233812	0.0252254	0.0262834	0.0269786	0.0276719	0.0291061	0.028422	0.0274964	0.026628	0.026716	0.0274826	0.0289549	0.0298629
0.0518886	0.0496705	0.0476871	0.0459385	0.0444247	0.0431456	0.0421014	0.0428965	0.042635	0.0421419	0.040478	0.0391059	0.0343928	0.0336045	0.0309442	0.0288042	0.0259026	0.0213733	0.0202357	0.0171372	0.0147525	0.0124502	0.0133398	0.0122588	0.0131799	0.0167597	0.0166842	0.0191247	0.0196232	0.0197408	0.0204104	0.0220253	0.0232529	0.0234713	0.0237086	0.0231113	0.025566	0.0277571	0.0251443	0.0258373	0.0237284	0.0222697	0.0214961	0.0216613	0.0202778	0.0198142	0.0187284	0.0197267	0.021683	0.0235278
0.0495025	0.0498546	0.0501291	0.0503257	0.0504447	0.0504859	0.0504493	0.0497938	0.0504179	0.0497926	0.0512782	0.0487383	0.0467476	0.0490292	0.0441565	0.0424477	0.0391065	0.0355839	0.0342427	0.0324883	0.0323007	0.0335942	0.0328471	0.0321453	0.0317154	0.0280357	0.0252476	0.0280819	0.0251827	0.0267521	0.0259886	0.0276332	0.0288291	0.0318134	0.031049	0.0351966	0.0371271	0.0386139	0.0407454	0.0444887	0.0461509	0.047969	0.0476555	0.0468932	0.0449416	0.0441835	0.0429011	0.0405702	0.0336793	0.0284657
0.0502627	0.0513871	0.0523165	0.0530509	0.0535903	0.0539347	0.0540842	0.0540042	0.0545629	0.0555959	0.056474	0.0551163	0.0552248	0.0500438	0.0454435	0.0449906	0.0418033	0.0406001	0.0372481	0.0319408	0.0307713	0.0284885	0.0277736	0.025689	0.025119	0.0224195	0.0261611	0.028049	0.0275122	0.0278076	0.0268397	0.0283784	0.0308945	0.0270754	0.028473	0.0270102	0.0286396	0.0304428	0.0336347	0.0328966	0.0343891	0.0382139	0.0384523	0.0368416	0.0358741	0.0340012	0.0364302	0.0346967	0.0342646	0.0371083
0.0568532	0.0547725	0.0528114	0.0509698	0.0492478	0.0476454	0.0461625	0.044148	0.0431199	0.0418526	0.0433399	0.0429288	0.042221	0.0404838	0.0381723	0.0372913	0.0337497	0.0316131	0.0288336	0.0260456	0.0238959	0.0227945	0.0225044	0.0221843	0.0207751	0.0196903	0.0198097	0.0206656	0.0201312	0.0214394	0.0212571	0.0202353	0.0204219	0.0221265	0.0203589	0.0214993	0.0212024	0.0245736	0.0274705	0.0297052	0.0302613	0.0305053	0.0288892	0.0274777	0.0276673	0.0268935	0.0249258	0.0270274	0.0270126	0.0296174
0.0689624	0.0639549	0.0595599	0.0557776	0.052608	0.0500509	0.0481065	0.0478901	0.0472262	0.0471467	0.0462047	0.04359	0.0450219	0.0444224	0.0444677	0.0416794	0.0396932	0.0351153	0.0347331	0.0340606	0.0318846	0.0288097	0.0249204	0.0221234	0.0229214	0.0240015	0.0236948	0.0231502	0.0219726	0.0241322	0.0260658	0.0271688	0.0246119	0.0223168	0.0227743	0.0255813	0.0279648	0.0307712	0.0321304	0.0340293	0.0352306	0.0384186	0.0411306	0.0416859	0.0407576	0.0403689	0.0431156	0.0455394	0.0443675	0.0446098
0.0449974	0.0463857	0.0473656	0.0479372	0.0481005	0.0478554	0.047202	0.0448761	0.0410423	0.0409821	0.0407057	0.0389086	0.0381135	0.0385592	0.0386438	0.0373043	0.0332515	0.0306506	0.027419	0.0235541	0.020953	0.0192571	0.0178204	0.0189011	0.0191426	0.0197246	0.021906	0.0220606	0.0218641	0.0218582	0.0202169	0.0178788	0.0166135	0.0159838	0.0189038	0.0221338	0.0237208	0.0254754	0.0290708	0.0315165	0.0317776	0.030767	0.0295907	0.0285108	0.0285011	0.0295005	0.0321576	0.0325791	0.0344141	0.0349161
0.0491658	0.0484742	0.0477605	0.0470247	0.0462667	0.0454866	0.0446844	0.0443228	0.0426965	0.0421479	0.0424598	0.0410324	0.0416318	0.0391509	0.0371906	0.0340822	0.0306501	0.0289712	0.0275877	0.0239684	0.021302	0.0192488	0.0187939	0.0167425	0.0172726	0.0151546	0.0154311	0.0151928	0.0156459	0.0165875	0.0154057	0.0160714	0.0166123	0.0172315	0.0190085	0.0205159	0.0221397	0.0232867	0.0261445	0.0289216	0.0311073	0.0315495	0.0313661	0.0320107	0.0317603	0.0302147	0.0296218	0.0271787	0.025443	0.0244569
0.0524536	0.0511368	0.0499729	0.0489621	0.0481042	0.0473994	0.0468475	0.0457567	0.044902	0.0466293	0.0461374	0.0463661	0.0450864	0.042492	0.0408941	0.0402156	0.0373899	0.0333987	0.0304785	0.0288181	0.0252392	0.023939	0.0218036	0.0212586	0.0181315	0.0176956	0.0192402	0.0182647	0.0177687	0.0183436	0.0180534	0.0191001	0.0192718	0.0187524	0.0188218	0.0212666	0.0224587	0.0241153	0.027111	0.0284837	0.0283104	0.0279205	0.0275229	0.0289116	0.0286922	0.0293174	0.029624	0.0334268	0.033012	0.0336752
0.0517658	0.0489684	0.0464704	0.0442717	0.0423724	0.0407724	0.0394717	0.0376693	0.0369146	0.0372354	0.0383102	0.0380532	0.0372348	0.0362646	0.0358753	0.0333171	0.0332264	0.0296693	0.0275466	0.0264276	0.0264492	0.0262814	0.0243135	0.0221577	0.0201847	0.0197782	0.0183761	0.0166278	0.0174727	0.0164618	0.0160219	0.0166622	0.0178687	0.0190782	0.0195972	0.0203624	0.022508	0.0239238	0.0262991	0.0289547	0.0303193	0.0310666	0.0302225	0.0307211	0.0302991	0.0290819	0.0276228	0.0256591	0.025921	0.0268729
0.0650177	0.0618836	0.0591181	0.0567212	0.0546929	0.0530332	0.0517421	0.0491448	0.0475759	0.0468437	0.0487853	0.0495162	0.0537061	0.0502626	0.0453325	0.0436792	0.0401093	0.0368525	0.0356243	0.0373643	0.0348037	0.0367258	0.0355674	0.0332822	0.0283044	0.0242239	0.0225694	0.023135	0.0208069	0.0208018	0.0210443	0.0242034	0.0253569	0.0276414	0.028182	0.0298442	0.030847	0.0365895	0.0413125	0.0426743	0.0401185	0.0412833	0.0391988	0.0360529	0.0346782	0.0342379	0.0319414	0.0330381	0.0344054	0.0366884
0.0530007	0.0514968	0.0500569	0.048681	0.0473692	0.0461214	0.0449376	0.0435786	0.0414564	0.0405384	0.0411761	0.0398049	0.0404885	0.0404427	0.0391636	0.0385022	0.0378917	0.0355632	0.0345648	0.0302589	0.0262001	0.0230304	0.01988	0.0189151	0.0192101	0.0176901	0.0189516	0.0184465	0.018959	0.0177824	0.0160169	0.015751	0.0168297	0.0169366	0.0175012	0.0209175	0.0227005	0.0244032	0.0270821	0.0268943	0.0288748	0.0300433	0.0301332	0.0317857	0.0330452	0.0322351	0.0326265	0.0321985	0.0316829	0.0308227
0.0478806	0.0497718	0.0513559	0.052633	0.053603	0.054266	0.054622	0.052376	0.0521992	0.0543315	0.0550905	0.0584783	0.0568106	0.0521285	0.0512414	0.0460183	0.0416886	0.038497	0.036321	0.028972	0.0287475	0.029962	0.0316372	0.0342152	0.0339385	0.0341319	0.0368647	0.0356799	0.0349981	0.0322092	0.0284514	0.0250178	0.0302747	0.0273297	0.0285653	0.0301344	0.0290368	0.0317246	0.0319243	0.0315781	0.0329716	0.0336405	0.034309	0.0393131	0.0438934	0.0413346	0.0431959	0.0423338	0.0401027	0.0418261
0.0664188	0.0623833	0.0588578	0.0558423	0.0533369	0.0513414	0.049856	0.0502968	0.0525366	0.0512475	0.0488606	0.0480374	0.0449954	0.0441352	0.0413053	0.0402835	0.0355945	0.0339499	0.0311935	0.0281648	0.0281529	0.0252532	0.0260344	0.0239693	0.0233895	0.0232569	0.0204211	0.0204174	0.0217373	0.0248699	0.027541	0.0282377	0.0322922	0.0364018	0.0400867	0.0374888	0.037686	0.0368219	0.0339371	0.0305814	0.0288676	0.0285742	0.0295535	0.0310122	0.035764	0.0401094	0.0392189	0.0382034	0.0394155	0.0399397
0.0465712	0.0465288	0.046351	0.0460378	0.0455892	0.0450053	0.0442861	0.042524	0.0418212	0.0427264	0.0405149	0.0392363	0.0370573	0.0350334	0.0331358	0.0299045	0.0287629	0.0289982	0.0269	0.0254316	0.0227667	0.0227346	0.0194793	0.0177182	0.0156664	0.0136993	0.0138019	0.0132891	0.014662	0.0153923	0.0164237	0.0181191	0.0183093	0.019564	0.0191546	0.0201761	0.0205133	0.02139	0.0232734	0.0230414	0.0245291	0.0240223	0.025078	0.025769	0.0255482	0.0253794	0.0267786	0.0270044	0.0271287	0.0283336
0.0511705	0.0500115	0.0488127	0.0475741	0.0462957	0.0449775	0.0436195	0.0405956	0.0421937	0.0408587	0.0403305	0.0398465	0.0371348	0.0343058	0.0339571	0.0303369	0.028377	0.0251627	0.0248007	0.0223254	0.0234675	0.0225223	0.0221235	0.0217506	0.0216509	0.0193571	0.0194654	0.0169605	0.0161628	0.0173714	0.0185981	0.0194212	0.0208896	0.0202991	0.0199479	0.0208639	0.0219098	0.0232574	0.0256222	0.0251631	0.0264682	0.0286111	0.0275837	0.0271052	0.027925	0.0265922	0.0258706	0.0257472	0.0260425	0.0277089
0.0520199	0.0519381	0.0517168	0.051356	0.0508557	0.050216	0.0494368	0.049366	0.0470948	0.0440323	0.0472749	0.0458949	0.0423663	0.0406313	0.0388887	0.0372756	0.0362837	0.0354396	0.0335452	0.0310332	0.028987	0.0277765	0.0271982	0.0251369	0.0221806	0.0212654	0.0218145	0.0243789	0.0223132	0.0218966	0.0218385	0.023914	0.0276201	0.0290295	0.0293551	0.0291073	0.0301869	0.0287071	0.0312541	0.0315266	0.026211	0.0259245	0.0263624	0.028061	0.0311274	0.0290791	0.0311057	0.0303767	0.031648	0.0311734
0.0600984	0.0577951	0.0556985	0.0538087	0.0521257	0.0506494	0.0493799	0.0478753	0.0478728	0.0466821	0.0463261	0.048612	0.0461901	0.0461144	0.0459686	0.0424008	0.0374009	0.0339702	0.0316698	0.0288514	0.0283242	0.0268219	0.0240061	0.0231191	0.0208607	0.0206376	0.0193296	0.0190483	0.0191903	0.0208009	0.0209974	0.0233602	0.0241778	0.0228867	0.0238167	0.0268458	0.0271535	0.0285732	0.0293954	0.0329596	0.0350822	0.0358821	0.0363007	0.0362345	0.0346443	0.0352812	0.0353905	0.035612	0.0357692	0.0373275
0.0517791	0.0497291	0.0479076	0.0463144	0.0449498	0.0438135	0.0429058	0.043025	0.0415012	0.0423209	0.0429885	0.0415334	0.0413877	0.039303	0.0384317	0.0366346	0.0352106	0.0328838	0.0307967	0.0279797	0.0261135	0.0254251	0.0235983	0.0216337	0.0198171	0.017454	0.0149741	0.0133113	0.0125783	0.0127479	0.0115266	0.0119961	0.0133849	0.0158305	0.0183947	0.0201706	0.0206682	0.0229961	0.0253884	0.0266275	0.0281143	0.028744	0.0301427	0.0316557	0.0315693	0.0327209	0.0328944	0.0327568	0.0330588	0.0351346
0.0442002	0.0430008	0.0419911	0.0411709	0.0405403	0.0400993	0.0398479	0.0409732	0.0417067	0.0424011	0.0415072	0.0393057	0.0362194	0.0345321	0.033163	0.031394	0.0308851	0.0283014	0.0263689	0.025215	0.0246846	0.0231045	0.0199426	0.0184652	0.0180813	0.0175471	0.018464	0.0189318	0.0195971	0.0189954	0.0177701	0.0173852	0.0174458	0.0169153	0.0167665	0.0196978	0.020564	0.0222739	0.0250951	0.026607	0.0270347	0.0268451	0.0259712	0.0259639	0.0264035	0.0273455	0.0272621	0.0279064	0.0277749	0.0288968
0.0408113	0.0415184	0.0421374	0.0426685	0.0431114	0.0434664	0.0437333	0.0433515	0.0450627	0.0451164	0.0442076	0.0426443	0.0408791	0.0392435	0.037253	0.0346313	0.0303501	0.0277878	0.0263623	0.0249686	0.0242675	0.0236195	0.0215625	0.0200388	0.0186468	0.0188036	0.0175048	0.0171408	0.0152573	0.0150757	0.0167618	0.0167966	0.0180275	0.0191563	0.0195411	0.0219508	0.0241328	0.025777	0.0256021	0.0251974	0.0252323	0.0257556	0.0246531	0.0239349	0.0247399	0.0244651	0.0253247	0.026407	0.027984	0.0287681
0.0661683	0.0598448	0.0544947	0.050118	0.0467147	0.0442848	0.0428282	0.042118	0.0440808	0.046277	0.045842	0.0443395	0.045318	0.0374229	0.0337018	0.0311233	0.0283987	0.025845	0.0216274	0.0282475	0.0302889	0.0317255	0.0279037	0.0278097	0.0274654	0.023589	0.0222686	0.0200057	0.0177843	0.0167095	0.0155177	0.0201553	0.0189631	0.0167241	0.0156357	0.0212231	0.0239122	0.0266052	0.0305573	0.0364106	0.0365257	0.0408396	0.0431058	0.0440289	0.0382839	0.0336603	0.0336649	0.0340277	0.0310417	0.0309659
0.0543905	0.0537035	0.0529263	0.0520589	0.0511014	0.0500536	0.0489157	0.0451988	0.0436911	0.0430388	0.0420017	0.0412441	0.0456136	0.0435936	0.0435502	0.042643	0.0416444	0.039231	0.0339633	0.0309075	0.0293217	0.0274727	0.0248596	0.0243115	0.0247822	0.0231348	0.023821	0.0239894	0.0234905	0.0225871	0.0208448	0.0215274	0.0250695	0.0255412	0.0265746	0.0284965	0.0297371	0.0312819	0.0335296	0.0352593	0.0349013	0.0345042	0.0325398	0.0316022	0.0333606	0.0312622	0.0313947	0.032014	0.0310023	0.0331047
0.0539733	0.0555449	0.0566236	0.0572094	0.0573023	0.0569023	0.0560094	0.052873	0.0494901	0.0494069	0.0502855	0.0508253	0.0485616	0.0458255	0.0452013	0.0437795	0.0395097	0.037879	0.0368883	0.0330462	0.0307785	0.0298046	0.0301518	0.0286368	0.028549	0.0249834	0.0251144	0.0236398	0.0210218	0.0209537	0.0205568	0.0209743	0.0209534	0.0231811	0.0242996	0.0261571	0.0291884	0.0314595	0.0346818	0.0338272	0.0351936	0.035372	0.0364775	0.0359911	0.037291	0.0372178	0.0356108	0.0363857	0.0354075	0.0337306
0.0540282	0.0540618	0.0538973	0.0535345	0.0529735	0.0522143	0.0512568	0.0496176	0.0491536	0.0471509	0.0451535	0.0447769	0.0426892	0.0414637	0.0385508	0.0373278	0.0370704	0.0357094	0.0335497	0.0302306	0.0274553	0.0249054	0.0223394	0.0219036	0.020754	0.0191109	0.0185659	0.0186388	0.0182819	0.0172429	0.016721	0.0167455	0.0170854	0.0182395	0.0193483	0.0223086	0.0257514	0.0274828	0.0292484	0.0290745	0.0326434	0.0336759	0.0330845	0.0338695	0.0343942	0.0353006	0.0344477	0.0365231	0.0382294	0.0398768
0.0534681	0.0537725	0.0538715	0.0537651	0.0534532	0.0529359	0.0522131	0.0539816	0.0504986	0.0466059	0.0442574	0.0423187	0.0398222	0.0388662	0.0359143	0.0340817	0.0325943	0.0326739	0.0352197	0.0356141	0.0325099	0.0312422	0.0289043	0.0303834	0.0293695	0.0270616	0.0248256	0.0262965	0.0261206	0.0269613	0.027263	0.0270751	0.0272891	0.0249037	0.0247606	0.0270266	0.0271562	0.0285376	0.0287652	0.0318117	0.0345543	0.0390003	0.0405887	0.0433948	0.0425124	0.0398044	0.0395548	0.0387508	0.0359771	0.0351456
0.04645	0.0483709	0.0498856	0.0509942	0.0516966	0.0519928	0.0518829	0.0487737	0.0528414	0.0528204	0.05177	0.0486865	0.0482234	0.0429099	0.0390002	0.0348323	0.0310354	0.0298814	0.027672	0.0244042	0.0250409	0.0256905	0.0278695	0.0298355	0.0316271	0.0300043	0.0275069	0.0273069	0.0261032	0.0230824	0.0191127	0.0194058	0.0199051	0.0216983	0.0239398	0.0267167	0.0257919	0.0273227	0.0277688	0.0279307	0.0285763	0.0268401	0.0299279	0.0314793	0.0311134	0.032877	0.0338302	0.0362997	0.0331795	0.0336829
0.0614015	0.0606219	0.0597096	0.0586646	0.0574868	0.0561762	0.0547329	0.051399	0.0493631	0.0491473	0.0475855	0.047954	0.0511867	0.0515312	0.0532071	0.0548638	0.0535029	0.049316	0.0442286	0.0418281	0.0417409	0.0412273	0.0409196	0.0382216	0.0346949	0.0293239	0.0274828	0.0265181	0.0231966	0.0208136	0.0210169	0.0244243	0.0262652	0.0300073	0.0324416	0.0331513	0.0324285	0.0379895	0.0412798	0.0467874	0.0464224	0.047767	0.0484166	0.0471069	0.0453751	0.0441123	0.044444	0.0416953	0.0417769	0.045752
0.0515264	0.0498716	0.0485082	0.0474363	0.0466557	0.0461664	0.0459686	0.0455546	0.0467385	0.0476691	0.0475408	0.0461977	0.0447962	0.0440019	0.041103	0.0423744	0.0375947	0.0330552	0.0317248	0.0311738	0.0302005	0.0292725	0.0283575	0.0281406	0.0294989	0.0281287	0.0280674	0.0273108	0.0253457	0.0263005	0.0272908	0.0259683	0.0261072	0.0265057	0.0274042	0.028611	0.0292426	0.0287372	0.0285205	0.0286998	0.0315876	0.0330687	0.0332567	0.0353509	0.0322512	0.0319152	0.0313481	0.031047	0.0314632	0.0327949
0.0571124	0.056471	0.0556917	0.0547744	0.0537191	0.0525258	0.0511946	0.0485599	0.0468701	0.0443187	0.0427371	0.0420087	0.0416008	0.0364685	0.0316982	0.0312153	0.0275147	0.0273563	0.0256785	0.0264648	0.0289785	0.029977	0.0291396	0.0311867	0.0305281	0.0289953	0.0278701	0.0253588	0.0218024	0.0189993	0.0153885	0.0156153	0.0174986	0.0169049	0.0194329	0.0241459	0.027764	0.0313901	0.0355237	0.0387621	0.0391114	0.038095	0.0374821	0.0379636	0.0383073	0.0376267	0.0406545	0.0399023	0.0383338	0.0378595
0.0589283	0.0553802	0.0522754	0.0496139	0.0473958	0.045621	0.0442895	0.0454343	0.0446073	0.0435489	0.0430896	0.0425035	0.0391879	0.0383291	0.0379362	0.0349027	0.0324809	0.0310195	0.0314379	0.0312698	0.0299572	0.028077	0.0260256	0.0231467	0.0189521	0.0191637	0.016947	0.0152372	0.0152867	0.0145149	0.0163107	0.0181443	0.0200094	0.0223371	0.0233268	0.0247411	0.023337	0.0247223	0.025451	0.0255392	0.0268348	0.0275595	0.0285153	0.0309543	0.0330632	0.034633	0.0366556	0.0372038	0.0366199	0.0364572
0.0571511	0.0544648	0.0521637	0.050248	0.0487176	0.0475725	0.0468127	0.0486872	0.0496833	0.049981	0.0497914	0.0470504	0.0444552	0.0420928	0.0374397	0.03594	0.0329287	0.0340983	0.0327846	0.0319086	0.0300423	0.0287563	0.0265391	0.0231485	0.021679	0.0190765	0.0175385	0.0179216	0.0177613	0.0186066	0.0158511	0.0179623	0.0188907	0.0203683	0.0210976	0.0230341	0.0239398	0.0259533	0.032849	0.0359793	0.0383209	0.0408888	0.0403494	0.0423486	0.0429072	0.0428664	0.040218	0.0393104	0.0339763	0.0342131
0.0585409	0.0568749	0.0552318	0.0536116	0.0520142	0.0504397	0.0488881	0.0460878	0.0457299	0.0445035	0.0450872	0.042239	0.0392361	0.0375543	0.0345373	0.0337041	0.0346361	0.034171	0.0302824	0.0277795	0.0293575	0.0269387	0.0254163	0.0241946	0.0202548	0.0197748	0.0198681	0.0212766	0.0225809	0.0212205	0.0190111	0.020031	0.0226949	0.0216317	0.0219201	0.0244203	0.0227801	0.024445	0.0278663	0.030801	0.0313323	0.0321302	0.0317137	0.0334806	0.0318463	0.0311194	0.0311707	0.0314774	0.0308336	0.0303328
0.0622224	0.0578105	0.0540675	0.0509934	0.0485883	0.046852	0.0457847	0.0461572	0.0465115	0.0486947	0.0475533	0.0466545	0.0481025	0.0475585	0.0463699	0.0431569	0.0387415	0.0398523	0.0369288	0.0359608	0.0349021	0.0321521	0.0282178	0.0281511	0.0249082	0.0220998	0.020823	0.0176485	0.0140827	0.0164812	0.0169347	0.0213101	0.0225781	0.0242261	0.0267683	0.0306285	0.0311458	0.0296348	0.0312415	0.0331739	0.0329657	0.0325941	0.0351448	0.0381368	0.0382096	0.0397848	0.0417146	0.0432781	0.0424112	0.0418119
0.0489551	0.049344	0.0494408	0.0492456	0.0487584	0.047979	0.0469077	0.044154	0.0407593	0.0395114	0.0385152	0.0387988	0.0371196	0.0352026	0.0345699	0.0328417	0.0305539	0.0295947	0.0280178	0.0260818	0.0234627	0.0216477	0.0208	0.0202249	0.018743	0.0167014	0.0180514	0.0174245	0.0182287	0.017366	0.0174869	0.0166961	0.0157024	0.0171607	0.0181339	0.0208155	0.0213057	0.0227864	0.025015	0.0266094	0.0285088	0.028338	0.0277194	0.0265153	0.0257375	0.0267402	0.0274978	0.0294089	0.0296343	0.0295819
0.0890845	0.0797181	0.0717362	0.065139	0.0599262	0.0560981	0.0536546	0.0534843	0.0535113	0.057601	0.0577012	0.0592664	0.055236	0.0531779	0.0482965	0.0432742	0.0364768	0.0335506	0.0304439	0.0320761	0.0328179	0.0394143	0.0393218	0.0403675	0.0381785	0.0391167	0.0365273	0.0370707	0.0363798	0.0353957	0.0341916	0.0377769	0.0388544	0.0401683	0.0383319	0.0389408	0.0365797	0.0366244	0.0347922	0.0348474	0.0326989	0.0339028	0.0338553	0.0349568	0.0339673	0.0337268	0.0354466	0.0381465	0.036766	0.0423047
0.0598439	0.0582397	0.0565939	0.0549065	0.0531774	0.0514068	0.0495945	0.0483163	0.0464059	0.0433379	0.0415743	0.0430467	0.0408569	0.0376515	0.0355161	0.0343583	0.0334821	0.032291	0.0320255	0.030652	0.0285279	0.028068	0.0286164	0.0298252	0.0270496	0.0259334	0.0257829	0.0236438	0.0222572	0.0205769	0.0209016	0.0211005	0.0199617	0.0209462	0.0231874	0.0229191	0.0234175	0.0237972	0.023502	0.0247784	0.0263385	0.0280924	0.0292162	0.0308014	0.0319387	0.032427	0.0351401	0.034515	0.0360673	0.0367527
0.0471682	0.0471876	0.0470723	0.0468223	0.0464377	0.0459184	0.0452644	0.0452105	0.0453412	0.0444301	0.0418678	0.0407002	0.0395602	0.0382107	0.0384791	0.038323	0.037304	0.0346946	0.0315862	0.0295251	0.027894	0.0262848	0.0223105	0.0204779	0.01902	0.018659	0.0170409	0.0164702	0.016988	0.0169627	0.0168904	0.0174049	0.017448	0.0171683	0.0188289	0.0205775	0.0217856	0.0247575	0.028818	0.0338153	0.0357142	0.0367031	0.037044	0.0364253	0.034045	0.0326373	0.0308267	0.0307028	0.0296908	0.0278846
0.071292	0.0688541	0.0664468	0.0640701	0.061724	0.0594085	0.0571237	0.051822	0.048576	0.048798	0.0475319	0.048353	0.0467715	0.049213	0.0450713	0.043723	0.0451932	0.0417954	0.0377795	0.0383856	0.0400446	0.0409594	0.043501	0.0457965	0.0462569	0.0479026	0.0436775	0.0417412	0.0408451	0.0337566	0.0313972	0.0275682	0.0236634	0.0258054	0.0260176	0.0269167	0.0303568	0.0325984	0.0343352	0.0353528	0.0382743	0.0366238	0.037432	0.0359446	0.0362222	0.0411404	0.0391344	0.038389	0.041685	0.0445265
0.059792	0.0575629	0.0555519	0.0537589	0.0521839	0.050827	0.0496881	0.0493025	0.0465576	0.0468518	0.0474249	0.0479945	0.0470308	0.0458835	0.0434443	0.0389551	0.0363288	0.0355451	0.033058	0.0315126	0.0296747	0.0268134	0.0282321	0.0259042	0.0231446	0.0219281	0.0224522	0.0232684	0.0246216	0.0248289	0.0239822	0.0240769	0.0271869	0.0258737	0.0269026	0.0255651	0.0268077	0.0294642	0.0300466	0.0305097	0.028416	0.0261451	0.0261075	0.0277454	0.030906	0.0295176	0.0325482	0.0355171	0.0340525	0.0360687
0.0657769	0.0612426	0.0573441	0.0540815	0.0514547	0.0494638	0.0481087	0.0472036	0.046458	0.0473373	0.0491187	0.0492104	0.0500697	0.0468268	0.0446804	0.0443881	0.0422465	0.0385897	0.0355957	0.0321879	0.0254605	0.0223615	0.0189284	0.0179675	0.0176195	0.0174557	0.0179298	0.02117	0.024435	0.0280287	0.0296335	0.0296679	0.0286705	0.0313661	0.0294111	0.0320913	0.0343475	0.0356764	0.034423	0.0375356	0.0406379	0.0405051	0.0391108	0.036156	0.0349055	0.0365455	0.0352543	0.0383039	0.0396535	0.0405489
0.0587042	0.0586495	0.0583129	0.0576943	0.0567937	0.0556111	0.0541466	0.049811	0.0486204	0.0467915	0.0453725	0.0436108	0.0420629	0.0405618	0.0379683	0.0357262	0.0348018	0.0375057	0.0353219	0.0343973	0.0343979	0.0331012	0.0291043	0.0252713	0.0246155	0.0246624	0.0233532	0.0247117	0.0276659	0.0295745	0.0300421	0.030082	0.0283529	0.0288198	0.025301	0.0262564	0.0299379	0.0305238	0.0340437	0.0372294	0.0408071	0.0410285	0.0384296	0.0365272	0.0358162	0.0335031	0.0330987	0.0327789	0.0348569	0.0350984
0.0532128	0.0519009	0.0507153	0.049656	0.0487231	0.0479164	0.0472361	0.0479	0.0466401	0.0457013	0.0445802	0.0425583	0.0394426	0.037652	0.0363157	0.0357358	0.0332621	0.0296944	0.0262219	0.0245588	0.0231514	0.0235615	0.0244694	0.0227351	0.0209572	0.0215002	0.0220838	0.0202374	0.0197296	0.0163129	0.014202	0.013076	0.0147034	0.0166789	0.0190569	0.0191	0.0207701	0.0232289	0.0243624	0.0235745	0.0263591	0.0255733	0.0250186	0.0263736	0.0267487	0.0273684	0.0291985	0.0306745	0.0335297	0.0353504
0.0602031	0.0581229	0.056154	0.0542965	0.0525504	0.0509157	0.0493924	0.0483828	0.0469147	0.0458739	0.0457345	0.0445189	0.044052	0.039842	0.0370294	0.0360975	0.0345262	0.0332355	0.0307314	0.0279714	0.0241197	0.0227008	0.0201682	0.0205331	0.0199092	0.0181591	0.0192816	0.0184139	0.0195578	0.0195163	0.0211122	0.0213479	0.017148	0.0159329	0.0163114	0.0206509	0.0226103	0.0268744	0.02951	0.0319925	0.0351266	0.0375337	0.0391855	0.0354472	0.0298246	0.0307673	0.0319249	0.0316753	0.0326355	0.0346277
0.0564156	0.0520961	0.0486487	0.0460735	0.0443703	0.0435393	0.0435804	0.042333	0.0476325	0.0501961	0.053146	0.0563188	0.0546491	0.0536046	0.0498839	0.0448689	0.037787	0.0331741	0.0286328	0.0270981	0.0251292	0.0246695	0.0244327	0.0251277	0.0244765	0.0248008	0.0247427	0.0235734	0.020118	0.0159456	0.0176828	0.0202919	0.0201968	0.0219692	0.0225705	0.0279305	0.0302079	0.0312346	0.0337583	0.0320485	0.0306569	0.029285	0.0328269	0.0335409	0.0331953	0.0314196	0.0307984	0.0339003	0.0338676	0.0342048
0.0685254	0.0664208	0.0645372	0.0628747	0.0614333	0.0602129	0.0592136	0.0596977	0.0577311	0.0607398	0.0604844	0.0561832	0.0503607	0.0492971	0.0497176	0.0495306	0.0451023	0.0386193	0.0349197	0.0323715	0.0307051	0.0324876	0.0344918	0.0335011	0.0331705	0.0343291	0.0374893	0.038373	0.035744	0.0350215	0.0312301	0.0306392	0.0319759	0.0319495	0.0300532	0.0284998	0.0243634	0.0269027	0.0335561	0.0342831	0.036066	0.0369717	0.0361868	0.0371339	0.0365858	0.0371253	0.0357258	0.034817	0.034325	0.0362883
0.0495258	0.0503232	0.0508396	0.0510752	0.0510298	0.0507035	0.0500963	0.0481325	0.0471269	0.0492138	0.0491556	0.0454435	0.0451028	0.0420128	0.0389942	0.0374556	0.0366321	0.0356225	0.0335475	0.031501	0.0297941	0.0300462	0.0292829	0.0286875	0.0282779	0.0259161	0.025331	0.0223969	0.0207961	0.0205644	0.0205685	0.0196929	0.0200255	0.0231287	0.025016	0.0261272	0.0252898	0.0269368	0.0265099	0.0268227	0.0266383	0.0271257	0.0297293	0.0330403	0.0372877	0.0391036	0.036872	0.0377467	0.0382779	0.0382079
0.0543396	0.0545925	0.0548064	0.0549814	0.0551174	0.0552145	0.0552725	0.0555284	0.0558094	0.0551549	0.0555239	0.0529481	0.0539924	0.0528512	0.0502584	0.050795	0.0464151	0.0426727	0.0388589	0.0345669	0.0327245	0.029246	0.0266819	0.0264291	0.0256895	0.028117	0.0322264	0.035308	0.0312285	0.0314445	0.0326376	0.0304452	0.0286301	0.0263869	0.0244664	0.0246263	0.0245677	0.0292156	0.0340016	0.0354481	0.0380981	0.0421112	0.0443955	0.0438226	0.0413028	0.040104	0.0383971	0.0389802	0.0399529	0.0407489
0.0573736	0.055393	0.053515	0.0517395	0.0500667	0.0484965	0.0470288	0.0458081	0.0442883	0.0420722	0.038383	0.0374903	0.036809	0.0356939	0.0354828	0.0349181	0.0332704	0.0318743	0.0307041	0.0337851	0.0301282	0.0259899	0.0231386	0.0222158	0.0213768	0.0194038	0.0167488	0.0173167	0.0175563	0.0200636	0.0199274	0.0231744	0.0188924	0.020101	0.0212183	0.0195826	0.0221069	0.0244742	0.0280918	0.0322926	0.0348488	0.0347395	0.0326612	0.0310238	0.0275632	0.0279816	0.0256871	0.0232793	0.0281596	0.0306296
0.0652529	0.0621931	0.0596618	0.0576589	0.0561844	0.0552384	0.0548208	0.0537849	0.0539804	0.0554175	0.0549167	0.0572058	0.0608768	0.0585523	0.054851	0.0511652	0.0460609	0.0457676	0.046721	0.0492537	0.0450479	0.0407173	0.0360697	0.0337286	0.0307276	0.0252274	0.0257641	0.0204402	0.0213246	0.0204736	0.0244072	0.0284134	0.0251354	0.0267356	0.0307566	0.0345019	0.0375664	0.0409163	0.0442088	0.0432095	0.0453999	0.0451896	0.0454518	0.0449654	0.0433201	0.0464334	0.0420544	0.0385219	0.0378879	0.0383809
0.0587939	0.0562151	0.0538457	0.0516858	0.0497352	0.0479942	0.0464625	0.0470288	0.04396	0.0425229	0.0415115	0.0410068	0.0406743	0.0376257	0.0394518	0.0361261	0.0335333	0.0337952	0.0345231	0.0334605	0.0298	0.0271933	0.0254683	0.0220371	0.0228996	0.0241876	0.0241883	0.0198918	0.0207773	0.0208958	0.0196595	0.0181493	0.0173416	0.018912	0.0203775	0.0187651	0.0212807	0.0238468	0.024264	0.0281133	0.0323575	0.0319935	0.0318826	0.0333051	0.0352711	0.0373855	0.0356787	0.0321067	0.0312268	0.0326842
0.0542549	0.0510792	0.0482987	0.0459135	0.0439236	0.042329	0.0411297	0.0412919	0.0410394	0.0414607	0.0411785	0.0423946	0.0401796	0.0411562	0.0416934	0.0401768	0.0388997	0.0356674	0.0334274	0.0279809	0.0235414	0.0221058	0.0181277	0.0163167	0.01436	0.0153184	0.0172072	0.0181158	0.0189577	0.0196365	0.0183133	0.0179131	0.0163401	0.0182622	0.0171332	0.0175343	0.0178044	0.0186024	0.0202272	0.0238732	0.0239966	0.0272076	0.0294236	0.0311406	0.0319391	0.0348254	0.0348851	0.0361243	0.037062	0.0384041
0.038275	0.0387285	0.0388885	0.0387553	0.0383286	0.0376086	0.0365953	0.0321689	0.0312616	0.0313489	0.0312458	0.0310856	0.0280867	0.0247286	0.0224768	0.0178003	0.0174306	0.0163041	0.0178139	0.0166112	0.0156511	0.0143888	0.0141995	0.0142171	0.0124048	0.0105711	0.00902514	0.0095563	0.0102135	0.0103209	0.0116178	0.013293	0.011437	0.0133903	0.0146725	0.0180888	0.0187259	0.0171761	0.0183482	0.0183257	0.0183316	0.0183586	0.0190423	0.0210082	0.0205755	0.0213775	0.0203138	0.023628	0.0237274	0.0250472
0.0331872	0.0348228	0.0361798	0.0372583	0.0380581	0.0385794	0.038822	0.0401449	0.0391206	0.0411117	0.0374626	0.030685	0.028705	0.0280873	0.0293778	0.0298804	0.0284071	0.0284092	0.0241851	0.0236899	0.0232495	0.0273548	0.0252903	0.0224089	0.0219875	0.0208397	0.0177804	0.0171746	0.0153775	0.0135156	0.0112952	0.0117382	0.0144507	0.0175407	0.0191003	0.019436	0.0214052	0.0226187	0.0217173	0.0248352	0.0260254	0.0275156	0.0299225	0.0288713	0.0311356	0.0295027	0.028202	0.0277857	0.0305136	0.0332573
0.0465207	0.0455226	0.0446019	0.0437585	0.0429924	0.0423036	0.0416921	0.0411995	0.042987	0.0418262	0.0390184	0.0374175	0.0382873	0.0391828	0.0360266	0.0325221	0.0319752	0.031887	0.0298906	0.0288964	0.0275492	0.0249878	0.0232592	0.0225494	0.0218771	0.01908	0.0170239	0.0149277	0.0154148	0.0159325	0.0162899	0.0180448	0.0190066	0.0209071	0.0224214	0.0250649	0.0240564	0.0241983	0.0257964	0.025653	0.0276177	0.0304526	0.0324708	0.0341804	0.0352944	0.0357115	0.0355331	0.0357283	0.0340173	0.034473
0.0396313	0.0434615	0.0464832	0.0486965	0.0501013	0.0506978	0.0504858	0.0478577	0.0448047	0.044557	0.0424937	0.040659	0.0404569	0.038961	0.0405743	0.0395141	0.0372004	0.0357931	0.0321372	0.0292048	0.0280528	0.0280921	0.0259878	0.0236547	0.0221741	0.0202765	0.0196456	0.0167149	0.0143354	0.013591	0.013387	0.0157515	0.0161415	0.0179622	0.0199011	0.0208714	0.0226565	0.0241454	0.0259003	0.0272327	0.02878	0.0293641	0.0304454	0.0310396	0.0296807	0.0309143	0.030367	0.0328478	0.034212	0.0347743
0.0471832	0.0450005	0.0430672	0.0413832	0.0399487	0.0387635	0.0378276	0.0378596	0.038309	0.0383553	0.0366494	0.0352916	0.0343407	0.0339629	0.0327659	0.0307825	0.0293734	0.027382	0.0266206	0.0253199	0.0234212	0.0219857	0.0203066	0.020131	0.0187083	0.0183048	0.0171945	0.016444	0.0150717	0.0149975	0.0133226	0.0132271	0.0115977	0.0114443	0.0116518	0.0126495	0.0136181	0.0146991	0.017112	0.0208084	0.0228216	0.0236582	0.0243493	0.0252665	0.0257699	0.0261722	0.0266815	0.027265	0.0291765	0.0302762
0.0457062	0.0453317	0.0448642	0.0443036	0.0436498	0.042903	0.042063	0.0405105	0.0402452	0.0389424	0.0382396	0.0357722	0.0342758	0.0323227	0.030835	0.0293163	0.0285099	0.0278881	0.0270386	0.0263989	0.0248533	0.0222864	0.0192775	0.0183124	0.015955	0.0151168	0.0139488	0.0145644	0.0154725	0.0147962	0.0133144	0.0137639	0.0123142	0.0124811	0.0128295	0.0158304	0.0168759	0.0202976	0.0219485	0.0254864	0.026395	0.0270492	0.0269361	0.0271345	0.0271701	0.0282723	0.0282599	0.0261487	0.0264991	0.0278586
0.0492067	0.0474551	0.0458546	0.0444053	0.043107	0.0419599	0.0409639	0.0391787	0.0384451	0.0377961	0.0383637	0.0377506	0.0393634	0.0396918	0.0397451	0.0383363	0.037778	0.0363373	0.0363079	0.032783	0.0299541	0.0270743	0.0229037	0.0202057	0.0172177	0.0118788	0.0119755	0.0109993	0.013474	0.0133439	0.0155939	0.0149852	0.0158447	0.0175526	0.0174193	0.0206036	0.0231021	0.0247222	0.0294017	0.0294958	0.030237	0.0291625	0.0288749	0.0277871	0.0273867	0.0267298	0.0269465	0.0295708	0.0323025	0.03405
0.0448725	0.0431416	0.041639	0.0403648	0.0393189	0.0385014	0.0379123	0.0377511	0.0382934	0.039462	0.0395023	0.040825	0.0397251	0.0342978	0.0317791	0.0280649	0.0256212	0.0241693	0.0218579	0.0208249	0.0222795	0.0224359	0.0213275	0.0225783	0.0231118	0.019219	0.0201454	0.0177798	0.017471	0.0172707	0.0156377	0.0159865	0.015268	0.0137155	0.0124276	0.0134375	0.0152574	0.0141685	0.0184816	0.0198226	0.0240068	0.0274616	0.0283019	0.0299303	0.030031	0.0295544	0.0278643	0.0274206	0.0293478	0.0292947
0.0402823	0.0404147	0.0404326	0.040336	0.0401249	0.0397993	0.0393592	0.0381992	0.0384864	0.0382085	0.037409	0.0371376	0.0348843	0.0345059	0.0319963	0.0293903	0.02729	0.0250945	0.0226045	0.0189842	0.018513	0.0177644	0.0159766	0.0148027	0.0145741	0.0153912	0.0162333	0.0157046	0.015803	0.0148291	0.0125095	0.0123803	0.0127963	0.0122245	0.0124724	0.0134279	0.0155584	0.0184466	0.0213241	0.0219328	0.0244664	0.0240301	0.0241706	0.0267339	0.0256471	0.0270676	0.0286568	0.0298562	0.0305046	0.0317759
0.0381277	0.0382358	0.0382509	0.038173	0.0380021	0.0377382	0.0373813	0.0393722	0.0382275	0.0393776	0.0391957	0.0373186	0.0343415	0.032163	0.0313571	0.0294106	0.0277699	0.025213	0.0221197	0.017958	0.0136801	0.011459	0.010936	0.0104761	0.010756	0.0116656	0.0127935	0.0126316	0.0142294	0.0131722	0.0124508	0.0119433	0.0113421	0.0124465	0.0153091	0.0160289	0.0186441	0.0197447	0.0225929	0.0252602	0.0255133	0.0265618	0.0271927	0.0271754	0.0270327	0.0275468	0.0272815	0.0248703	0.0238661	0.022521
0.0508039	0.0511064	0.0511431	0.050914	0.0504189	0.0496581	0.0486313	0.0472047	0.0453885	0.0431977	0.0410531	0.0384749	0.0371954	0.0336341	0.0316241	0.0290204	0.0292796	0.0287261	0.0295977	0.0283726	0.0259812	0.0243833	0.0240252	0.0226734	0.0201657	0.0189989	0.0192739	0.0203213	0.0219474	0.022544	0.0229384	0.0228673	0.0214887	0.0204573	0.0230506	0.022324	0.0240938	0.0259032	0.027062	0.0304476	0.0302732	0.0308775	0.0301342	0.0298157	0.0298653	0.0284242	0.0313507	0.0330832	0.0341249	0.0335852
0.0525141	0.0502023	0.0481463	0.0463463	0.0448022	0.0435139	0.0424816	0.0409945	0.0407604	0.0409741	0.0406393	0.0403816	0.0400333	0.0370163	0.0353126	0.0323189	0.0285201	0.0257813	0.0234333	0.0212328	0.0195169	0.017801	0.0183528	0.0181648	0.0168226	0.0149721	0.0162195	0.0165744	0.0164461	0.0184731	0.0179402	0.0178215	0.0181286	0.0183818	0.018546	0.0178779	0.0171056	0.0180792	0.0200809	0.0228857	0.0257003	0.0276491	0.0281433	0.0290062	0.0293136	0.0276061	0.0274281	0.0278351	0.028599	0.0308487
0.0470107	0.0448215	0.0428728	0.0411644	0.0396963	0.0384686	0.0374813	0.0352947	0.035556	0.0359115	0.0365649	0.0374777	0.0382501	0.0368382	0.0361562	0.0327091	0.0290315	0.0255371	0.0212206	0.0183938	0.0174434	0.016224	0.0155597	0.0159187	0.0167964	0.0149989	0.0140426	0.0128183	0.0131564	0.0117592	0.010005	0.00984319	0.0109405	0.0111084	0.0134507	0.0156246	0.0167115	0.0182911	0.0208094	0.0224808	0.0239762	0.0236172	0.023259	0.0240902	0.0262479	0.0262007	0.0272143	0.0272865	0.0281322	0.0297535
0.0405844	0.0405333	0.040542	0.0406107	0.0407394	0.0409279	0.0411764	0.0423386	0.0419713	0.0439455	0.0431571	0.0418073	0.0394879	0.0370568	0.0341087	0.0316789	0.0277024	0.0252411	0.023046	0.0218577	0.0197255	0.0180186	0.0168142	0.0167354	0.0168871	0.01589	0.0163809	0.0156528	0.0132892	0.0143524	0.0142842	0.0150134	0.0139982	0.0144965	0.0167389	0.018172	0.0193385	0.0189652	0.020823	0.0213973	0.0207369	0.0220783	0.0227235	0.0245283	0.0246946	0.0260706	0.0270095	0.0271061	0.0280672	0.0282934
0.040692	0.042689	0.0441878	0.0451884	0.045691	0.0456953	0.0452015	0.0436992	0.0428319	0.0401477	0.038973	0.0370262	0.0354047	0.0331291	0.0326046	0.0293282	0.0293708	0.027917	0.0250169	0.0235844	0.0227248	0.0218938	0.0211162	0.0198156	0.0177417	0.0170985	0.0162252	0.0146203	0.014645	0.0135902	0.0137325	0.0156985	0.0150566	0.0169674	0.0190115	0.0197974	0.0191653	0.0192443	0.019479	0.0194765	0.0194951	0.0213767	0.022978	0.0253319	0.0254971	0.0279076	0.0287738	0.027929	0.027851	0.0279477
0.0610649	0.0562084	0.0519876	0.0484025	0.045453	0.0431392	0.0414611	0.0415634	0.0452563	0.0451121	0.0413841	0.0395558	0.0422114	0.0423752	0.0398587	0.0405563	0.0373997	0.0346503	0.0321816	0.0295895	0.0293147	0.0269757	0.0263789	0.0239678	0.0247844	0.0243961	0.0227137	0.0234854	0.0213645	0.018713	0.0174988	0.0180131	0.016576	0.0144645	0.0178054	0.0163027	0.0215599	0.0232536	0.0283974	0.0294436	0.0266901	0.0254492	0.0261077	0.0276113	0.0232888	0.0222005	0.0276256	0.0251161	0.026919	0.0280506
0.0356792	0.0344291	0.0333945	0.0325752	0.0319713	0.0315828	0.0314098	0.0300915	0.0295414	0.0298908	0.0321967	0.0327321	0.0346204	0.0307992	0.0258877	0.023684	0.0215567	0.0163755	0.0143125	0.0124236	0.0120163	0.0128997	0.0131484	0.012445	0.0118107	0.00942035	0.00860696	0.0107066	0.0116347	0.0114198	0.012226	0.0103765	0.0111538	0.00978842	0.00870201	0.0104141	0.011749	0.0117906	0.0153011	0.0189021	0.0219351	0.0261226	0.0297468	0.0308465	0.0311468	0.0282592	0.0299333	0.031502	0.0300715	0.0265936
0.0401292	0.0410722	0.0418505	0.042464	0.0429128	0.0431969	0.0433163	0.0424459	0.0430946	0.0431385	0.0413741	0.0399482	0.0402669	0.0389162	0.0380948	0.0346276	0.0312312	0.0281443	0.0232853	0.0210662	0.020842	0.0192637	0.0173062	0.0175981	0.0166372	0.0165398	0.016341	0.0147489	0.0155234	0.0157784	0.0150886	0.0164181	0.0158595	0.015201	0.016527	0.0169024	0.0161565	0.0166862	0.0183325	0.0199799	0.0236148	0.0246325	0.026201	0.0260969	0.0251738	0.0254004	0.0261488	0.0254301	0.0253258	0.0249984
0.0466102	0.0460796	0.0454969	0.0448622	0.0441754	0.0434366	0.0426457	0.0415839	0.0420208	0.0409192	0.0412931	0.0392377	0.0376509	0.0355409	0.0350585	0.0330973	0.0306923	0.0285274	0.02879	0.0273717	0.0253208	0.0223359	0.019894	0.0182187	0.0181082	0.0157504	0.0138048	0.0105294	0.0103554	0.0108502	0.0119394	0.0133281	0.0138389	0.0132998	0.0133416	0.0158108	0.0195267	0.0225585	0.0233926	0.025129	0.0274049	0.0288128	0.0280892	0.0300364	0.0297527	0.0283675	0.0296381	0.0313984	0.0330591	0.0349313
0.0548661	0.0544872	0.0540157	0.0534514	0.0527945	0.0520449	0.0512025	0.0485468	0.0492026	0.0501763	0.0505376	0.0491715	0.0480868	0.0443262	0.041725	0.0372999	0.0365068	0.0334468	0.030874	0.0278504	0.0266218	0.0248017	0.024985	0.0273152	0.0257969	0.0246901	0.0254149	0.0259206	0.0261942	0.0233489	0.0227624	0.0243277	0.0233916	0.0237007	0.025023	0.0262852	0.0242407	0.0246608	0.0257084	0.0262346	0.0256168	0.0268693	0.0274909	0.0299021	0.0298559	0.029132	0.0298145	0.0311585	0.0301649	0.0317111
0.0541547	0.0507199	0.0476772	0.0450267	0.0427682	0.0409019	0.0394278	0.0388502	0.0371046	0.0388284	0.040567	0.0417856	0.043391	0.0410663	0.0395398	0.0364585	0.0312186	0.0287877	0.0250705	0.0211166	0.0193828	0.0196891	0.0191354	0.0188847	0.0204548	0.0187648	0.0195831	0.0192998	0.0176537	0.0185874	0.0171406	0.0165166	0.0161019	0.0174167	0.0170854	0.0182174	0.0190733	0.0181869	0.020363	0.0215113	0.0232286	0.024056	0.0249941	0.0251507	0.0282836	0.0304527	0.0316161	0.0328753	0.0331016	0.0342073
0.0627139	0.0564555	0.051145	0.0467825	0.0433678	0.040901	0.0393822	0.0423316	0.0409327	0.0402389	0.0451212	0.0455843	0.0438143	0.041211	0.037997	0.0369892	0.0323516	0.0334925	0.0337327	0.0321275	0.0285421	0.0246496	0.0271698	0.0261985	0.0266033	0.0258274	0.0243496	0.0248856	0.0241058	0.0241253	0.0231192	0.0254052	0.0219833	0.0207809	0.0234475	0.0201059	0.0177254	0.014643	0.0140533	0.0145832	0.0137534	0.017393	0.0226784	0.0291139	0.0301416	0.0311588	0.030887	0.0289789	0.0281498	0.0294321
0.0536444	0.0533506	0.0527613	0.0518766	0.0506964	0.0492207	0.0474495	0.0451644	0.0418664	0.0388187	0.0386276	0.0355586	0.0321046	0.0302089	0.0305088	0.0292952	0.0298192	0.0296538	0.0245139	0.023718	0.0216258	0.0191676	0.0190537	0.0159271	0.0138912	0.0135125	0.0145715	0.015321	0.017579	0.0186611	0.0182226	0.0193327	0.0183367	0.0178386	0.0184475	0.0173281	0.0181018	0.020646	0.0230153	0.0243903	0.0249576	0.0281736	0.0309289	0.0317526	0.0327106	0.0326909	0.0342337	0.0328297	0.0333566	0.0363951
0.0532546	0.0532023	0.0530117	0.0526828	0.0522154	0.0516097	0.0508655	0.0503393	0.0489066	0.0459487	0.0460039	0.0446415	0.0455597	0.0445988	0.0383231	0.035872	0.0322597	0.0305907	0.0278372	0.0256196	0.0232922	0.023442	0.0236641	0.0238157	0.0239858	0.0210763	0.0187192	0.0180859	0.0162376	0.0162993	0.0155433	0.015915	0.0180394	0.0181231	0.0210976	0.0235814	0.025858	0.0277246	0.0293984	0.0315085	0.0327513	0.0335135	0.0326302	0.0341078	0.0334679	0.0328153	0.0356059	0.0372104	0.0380114	0.0395673
0.0388479	0.03944	0.039959	0.0404049	0.0407777	0.0410774	0.0413039	0.0402951	0.0408315	0.0418838	0.0422621	0.0415343	0.0402933	0.0385042	0.0353166	0.0322368	0.0292813	0.0277086	0.0232093	0.0218015	0.0200623	0.0196822	0.017919	0.0160523	0.0144413	0.0133393	0.0134648	0.0127918	0.0134232	0.012487	0.0126609	0.0138778	0.0140429	0.0154944	0.0133491	0.0142954	0.0154889	0.0167549	0.0194778	0.0203602	0.0225232	0.0229199	0.0245468	0.023683	0.0239194	0.0236815	0.0212031	0.0225055	0.0238369	0.0253399
0.0426081	0.0416065	0.0406735	0.0398093	0.0390137	0.0382869	0.0376287	0.0368827	0.036671	0.0379007	0.0359316	0.0353259	0.0335308	0.0315876	0.0284916	0.026194	0.0225666	0.0211591	0.0205195	0.0189104	0.0196434	0.0206038	0.0198143	0.0192538	0.0182962	0.0175339	0.017138	0.0167633	0.015512	0.0146653	0.0134916	0.0113895	0.010556	0.0100445	0.0106337	0.0114106	0.0125674	0.0138354	0.0169248	0.0183481	0.0204721	0.0213086	0.0221174	0.0227947	0.0232136	0.0238888	0.0244964	0.0248045	0.0248527	0.0258228
0.0442189	0.0430357	0.0419287	0.0408978	0.0399431	0.0390645	0.0382621	0.0370593	0.0373636	0.0361345	0.0351965	0.0361549	0.0355	0.0340151	0.0310093	0.0289238	0.0282482	0.0258348	0.0237731	0.0227502	0.021064	0.0193947	0.0192439	0.0185575	0.0160318	0.0140242	0.0125291	0.0137284	0.0145508	0.0126318	0.0114958	0.0135085	0.0129808	0.0147796	0.0154617	0.0160329	0.0175446	0.0193609	0.021684	0.0237465	0.0246625	0.0250039	0.025514	0.0259485	0.0255139	0.0253781	0.0242077	0.0254481	0.0274019	0.0290481
0.0422727	0.0423107	0.0423644	0.0424336	0.0425183	0.0426187	0.0427346	0.0431264	0.0428255	0.0447117	0.0439434	0.0409667	0.0395509	0.0362206	0.0338464	0.0308458	0.0285947	0.0246002	0.022738	0.019462	0.0169308	0.0161098	0.0153907	0.014534	0.0159757	0.0142433	0.0171792	0.0169221	0.0184131	0.0197118	0.0181092	0.0175905	0.0163505	0.0144936	0.0132912	0.0125654	0.0133883	0.0153402	0.0196853	0.0199643	0.0231939	0.0242576	0.0268415	0.0287704	0.0285452	0.0279922	0.0281102	0.0310199	0.0315738	0.0342764
0.0397045	0.0400808	0.0404259	0.0407396	0.041022	0.041273	0.0414928	0.0420113	0.0449733	0.044461	0.041639	0.039749	0.0387164	0.0360942	0.0333383	0.0301452	0.0278745	0.0247283	0.0238604	0.0223205	0.0216752	0.0198172	0.0177532	0.0182951	0.0178975	0.01766	0.0167119	0.0150688	0.0141144	0.0151348	0.0161165	0.0158143	0.0162321	0.0177275	0.0183604	0.0206935	0.0222027	0.0222149	0.0231805	0.0236389	0.0247486	0.0274716	0.0262108	0.0251448	0.0259269	0.0272134	0.0277866	0.0292999	0.0306696	0.0305578
0.0480603	0.0463606	0.0447627	0.0432664	0.0418719	0.0405791	0.0393881	0.0371104	0.034522	0.0351296	0.0351352	0.0359105	0.0364483	0.0361357	0.0343277	0.0331401	0.0302431	0.0282282	0.0264592	0.0240502	0.0225098	0.0210685	0.0192772	0.0177072	0.0175015	0.0156413	0.0134592	0.0136226	0.0144968	0.0141546	0.01345	0.013105	0.0123573	0.0121869	0.012414	0.0150013	0.0168334	0.0169362	0.0191117	0.0219574	0.0247601	0.0243468	0.025316	0.0249756	0.0254388	0.0255676	0.0257108	0.0274126	0.0268968	0.0275406
0.0453897	0.0473798	0.0488838	0.0499019	0.0504339	0.0504798	0.0500397	0.0489963	0.0458283	0.0447072	0.0421439	0.0392273	0.0370134	0.0338545	0.0321213	0.0293118	0.0287544	0.0290105	0.0283013	0.0291933	0.027724	0.0259348	0.0223186	0.0201944	0.0180813	0.0162527	0.0150324	0.0134864	0.0146658	0.014987	0.0157852	0.0192143	0.0195146	0.0194468	0.0206398	0.0215275	0.0231638	0.0255653	0.0282883	0.0294394	0.0303627	0.0307958	0.0321512	0.0324006	0.0326052	0.0319276	0.0323959	0.0312035	0.0335053	0.0346529
0.0437562	0.0433387	0.0429424	0.0425673	0.0422136	0.041881	0.0415697	0.041791	0.0411662	0.0413079	0.04134	0.0413888	0.0399325	0.0380867	0.0355392	0.0335948	0.0314042	0.0286193	0.0267856	0.0248231	0.0219428	0.0213107	0.0201	0.0193121	0.0179612	0.0172784	0.0157225	0.0142783	0.0130758	0.0125624	0.0116684	0.0116941	0.0110885	0.0127543	0.014185	0.0145814	0.0164973	0.0200849	0.0219387	0.0237711	0.0263127	0.0272873	0.0270732	0.0281222	0.0290769	0.0303704	0.0302378	0.0305414	0.0316111	0.0335723
0.0479852	0.046189	0.0445188	0.0429747	0.0415567	0.0402647	0.0390989	0.0367548	0.0374356	0.0374403	0.0373596	0.0363322	0.0348385	0.0339445	0.0313351	0.0279944	0.0250255	0.0218963	0.0187458	0.0167251	0.0150495	0.0151444	0.0167214	0.0161239	0.0167629	0.0161598	0.0149356	0.014375	0.0153125	0.0153584	0.0136745	0.0153269	0.0167246	0.01872	0.0195373	0.0200839	0.0205182	0.0206712	0.0227688	0.0224301	0.023118	0.0246703	0.0247526	0.0264521	0.0282813	0.0301261	0.0314617	0.0316422	0.0327582	0.033874
0.0431405	0.0414275	0.0400251	0.0389332	0.0381518	0.0376811	0.0375209	0.0387779	0.0375147	0.0371524	0.0377287	0.0372686	0.0361054	0.0341308	0.0336765	0.0314098	0.0278793	0.024867	0.0222715	0.0215955	0.0185877	0.0164713	0.0148954	0.0127258	0.0119587	0.01085	0.0112439	0.0100407	0.00964766	0.00992456	0.0106147	0.0128474	0.0142013	0.0141467	0.0157924	0.0164521	0.0175428	0.0187133	0.0196079	0.0207909	0.0231879	0.0252207	0.0270954	0.0295021	0.029452	0.0295535	0.0293449	0.0293115	0.0292884	0.03016
0.0392144	0.0399435	0.04055	0.0410339	0.0413951	0.0416336	0.0417495	0.0420435	0.0453183	0.0438753	0.0428252	0.0414071	0.0368078	0.0352571	0.0349001	0.0317199	0.0302866	0.029454	0.0294823	0.0288672	0.0287127	0.0302349	0.0277475	0.0264789	0.0239062	0.0227199	0.0217213	0.0177991	0.0180241	0.0163918	0.0159081	0.0174115	0.0184367	0.0198522	0.0205591	0.0212734	0.0226482	0.0246534	0.0247337	0.022361	0.0234043	0.0247803	0.0276953	0.0289305	0.0310139	0.0314801	0.0336353	0.0338806	0.035069	0.0365649
0.0420696	0.043363	0.0442758	0.0448081	0.0449599	0.0447312	0.044122	0.0415518	0.0397512	0.0390227	0.0381242	0.0371046	0.0361374	0.0348488	0.0340107	0.0320306	0.030679	0.0307488	0.0288197	0.0269883	0.0250369	0.0228503	0.020957	0.018953	0.017787	0.0153206	0.0138319	0.0127668	0.0135153	0.0139925	0.0131563	0.0146668	0.015474	0.0167199	0.0177934	0.0187466	0.020326	0.0215059	0.0221849	0.0242304	0.0248216	0.0255627	0.0253559	0.0266587	0.0287272	0.0299164	0.0301554	0.0302077	0.0313132	0.0321693
0.0441034	0.0427418	0.0415077	0.0404009	0.0394215	0.0385695	0.037845	0.0374463	0.0372255	0.036507	0.037263	0.0365417	0.0357262	0.0344847	0.0339306	0.030815	0.0288049	0.0250494	0.0244248	0.0218398	0.0220552	0.0202106	0.0189579	0.0169725	0.0160766	0.0155827	0.0155134	0.0122813	0.0117884	0.0108813	0.0106004	0.0106578	0.0115472	0.0101046	0.0112989	0.0138188	0.0164474	0.0200035	0.0219999	0.0217704	0.0238884	0.0248236	0.0253857	0.0258559	0.0255719	0.0260349	0.0285202	0.0303734	0.03085	0.0318319
0.03782	0.0381793	0.0383849	0.0384368	0.038335	0.0380795	0.0376703	0.0375256	0.0373476	0.03682	0.0357239	0.0335166	0.0316653	0.0297058	0.0270801	0.0247751	0.0230117	0.0214101	0.0208168	0.0181887	0.016424	0.0150131	0.0144119	0.0140541	0.0131986	0.0120587	0.0115612	0.0113424	0.011634	0.0116563	0.0114596	0.011516	0.0118982	0.0134064	0.0142602	0.0163076	0.0172179	0.0188487	0.0197286	0.0187667	0.0187988	0.0193648	0.0196624	0.0205915	0.0213209	0.0230431	0.0248005	0.0269973	0.0271303	0.0287452
0.0328592	0.0368238	0.0400673	0.0425897	0.044391	0.0454712	0.0458302	0.0467139	0.0429821	0.0410579	0.0403922	0.0362969	0.0336553	0.0330106	0.0314592	0.030845	0.0284461	0.0286199	0.0274795	0.0278616	0.0252292	0.0240408	0.0215822	0.0206193	0.0197768	0.0187582	0.0177433	0.0177688	0.0146305	0.0159009	0.0137015	0.016584	0.0154668	0.0152026	0.0171894	0.0172651	0.0172623	0.0185924	0.0207065	0.0222273	0.0217568	0.0231375	0.0235386	0.0274073	0.0270618	0.0283667	0.0285122	0.0270774	0.0269219	0.0258383
0.0424732	0.0429499	0.0433122	0.04356	0.0436934	0.0437123	0.0436168	0.0453635	0.0444265	0.044153	0.0426459	0.0404429	0.0383451	0.0391649	0.0340559	0.0303764	0.0264571	0.0243123	0.0206794	0.0166839	0.01534	0.0144725	0.0164903	0.0185783	0.022122	0.0245255	0.0231458	0.0238066	0.0239381	0.0201227	0.0184589	0.0154179	0.015879	0.0138112	0.0136142	0.0165334	0.0199348	0.0240581	0.0239859	0.0264276	0.0269426	0.0246565	0.0243873	0.0235653	0.0231435	0.0214058	0.0216909	0.0248055	0.0288436	0.031443
0.0462246	0.0441252	0.0424184	0.041104	0.0401822	0.0396529	0.0395162	0.0422151	0.0422085	0.0411894	0.0408238	0.0414631	0.0383324	0.035625	0.0347617	0.0310244	0.0300496	0.0265004	0.0244734	0.0218894	0.0189415	0.0157261	0.01459	0.0151568	0.0151567	0.0152629	0.0166166	0.01773	0.0199275	0.0199069	0.0190544	0.0181894	0.0196981	0.0176643	0.0194622	0.0201584	0.0213965	0.022914	0.0253027	0.0248122	0.0241457	0.0248726	0.0242625	0.0244368	0.0256752	0.0238835	0.0249405	0.0240219	0.0259273	0.0262333
0.0564416	0.0540268	0.0519705	0.0502727	0.0489334	0.0479526	0.0473304	0.0476218	0.0476441	0.0490582	0.0500533	0.0469332	0.0452712	0.0433171	0.0412333	0.0391673	0.0354323	0.0331604	0.0291281	0.0275698	0.0247591	0.0235715	0.024835	0.0241754	0.0241686	0.024756	0.0243806	0.0239593	0.022636	0.0202813	0.0184979	0.0179311	0.0165867	0.0182725	0.0207227	0.0228627	0.0260718	0.029273	0.0315722	0.0349532	0.0372416	0.0350591	0.0364324	0.0351839	0.032195	0.0307807	0.0316216	0.0329701	0.0358219	0.0374058
0.0529111	0.0487357	0.0451743	0.0422269	0.0398934	0.0381739	0.0370683	0.0368052	0.037839	0.040085	0.0400413	0.039825	0.0388824	0.0364884	0.0342064	0.0327506	0.0291065	0.0271694	0.0253275	0.0239381	0.0224699	0.0217991	0.0203761	0.0206237	0.020107	0.0207387	0.0196784	0.0196698	0.0190042	0.0193131	0.0193978	0.0193643	0.0183954	0.0199233	0.0210757	0.0224337	0.0242212	0.0264459	0.0263292	0.0274895	0.0272482	0.0272215	0.0252801	0.0256554	0.0248712	0.0257679	0.0254884	0.0259667	0.0287586	0.0317028
0.0385154	0.0378929	0.037452	0.0371927	0.0371149	0.0372188	0.0375043	0.0378445	0.0366598	0.0397644	0.0404587	0.0416076	0.0426242	0.0409743	0.0389199	0.0354753	0.0343406	0.0324103	0.026891	0.0245747	0.0194146	0.018039	0.0167797	0.0154858	0.0147628	0.0148351	0.0145188	0.0144587	0.0151623	0.0146024	0.0117114	0.0139025	0.014986	0.0155672	0.0168988	0.0180742	0.0177087	0.0219732	0.0255715	0.0254431	0.0277618	0.0266154	0.0236901	0.025992	0.0254077	0.0240567	0.023152	0.026301	0.0271214	0.0300584
0.0358398	0.0364117	0.0368484	0.0371499	0.0373163	0.0373475	0.0372436	0.0384644	0.0377449	0.03759	0.035926	0.0339069	0.0299569	0.0275639	0.0244126	0.0225918	0.0221653	0.0223482	0.021616	0.0196788	0.017028	0.0161297	0.0160176	0.0157364	0.0150783	0.0151613	0.0162555	0.0169323	0.016725	0.01653	0.0152476	0.0148771	0.0142985	0.0142999	0.0151261	0.0142834	0.0152319	0.0160312	0.0181765	0.0203666	0.0222478	0.0243661	0.0270176	0.0278698	0.0288242	0.0287888	0.0294278	0.0304355	0.0304846	0.0309815
0.0431698	0.0419322	0.0407946	0.039757	0.0388195	0.0379819	0.0372444	0.0368846	0.036099	0.0366108	0.0360753	0.0351524	0.0342901	0.0317624	0.0292558	0.0263023	0.023885	0.0212304	0.0191238	0.0177089	0.0169708	0.0168604	0.0158784	0.015686	0.015867	0.0151177	0.0153464	0.0148332	0.0137452	0.0127049	0.0136439	0.0140656	0.0140965	0.0141422	0.0137663	0.0142905	0.0156946	0.0173699	0.0196877	0.0205921	0.0225604	0.0236676	0.0251087	0.0260737	0.0272046	0.027272	0.0271997	0.0282849	0.0299711	0.030381
0.0482757	0.0488348	0.0491878	0.0493347	0.0492756	0.0490104	0.0485391	0.047549	0.0453404	0.0441849	0.0414532	0.0422192	0.0409323	0.039784	0.0383462	0.0350671	0.0312382	0.02756	0.0260465	0.0256762	0.0254688	0.025558	0.0258295	0.0263879	0.0226337	0.0208082	0.0184012	0.016551	0.014117	0.0106003	0.0122839	0.0118778	0.0133299	0.0151199	0.0180042	0.0200953	0.0206149	0.0211755	0.0244115	0.0264529	0.0265993	0.0271612	0.0283139	0.0265693	0.0273127	0.0284425	0.0298176	0.031506	0.0305088	0.0291584
0.0455547	0.0451303	0.0447622	0.0444505	0.044195	0.0439959	0.043853	0.0442094	0.0452683	0.0464051	0.0444516	0.043277	0.041042	0.0381235	0.0350952	0.0336613	0.0321892	0.0289096	0.0264693	0.0251019	0.0234546	0.0222143	0.0204142	0.0201466	0.0194193	0.0171961	0.0179581	0.0184133	0.016862	0.016088	0.0156444	0.0151578	0.0150604	0.0151854	0.0152927	0.0178033	0.0180691	0.0188768	0.021808	0.023801	0.026924	0.0284205	0.030473	0.0307496	0.0311578	0.0301175	0.0297683	0.0294442	0.0285172	0.0288775
0.0440719	0.0446587	0.045055	0.0452608	0.0452763	0.0451013	0.0447358	0.0443704	0.042857	0.0412832	0.0409794	0.0400953	0.0383	0.0356791	0.0322775	0.0288856	0.0260501	0.0246877	0.0219811	0.0194299	0.0170875	0.0160655	0.0155619	0.014984	0.0148096	0.0143941	0.0127491	0.0124972	0.014195	0.0145596	0.0123281	0.0120014	0.0134756	0.0148977	0.0174453	0.0199828	0.0217365	0.0236372	0.0234029	0.0258876	0.0282024	0.0270478	0.0268924	0.0273758	0.0288092	0.0288182	0.0293189	0.0287455	0.028148	0.0277883
0.0490575	0.0493316	0.0493669	0.0491636	0.0487216	0.0480408	0.0471214	0.0457091	0.0431514	0.0429744	0.0395008	0.0392362	0.0379563	0.0356469	0.0347456	0.0331342	0.0296723	0.0255476	0.0223671	0.0203981	0.0192905	0.017151	0.015584	0.0175242	0.0186951	0.0205639	0.0191574	0.0210095	0.0202511	0.0179993	0.0169235	0.0180933	0.0160043	0.0169323	0.0194598	0.0218476	0.0234021	0.0260449	0.0272178	0.0295833	0.0290991	0.0288585	0.0290766	0.0288045	0.0270602	0.0287588	0.0291081	0.0315632	0.0320254	0.0340821
0.0533601	0.0492259	0.0457122	0.042819	0.0405463	0.038894	0.0378623	0.0373538	0.0379022	0.0381285	0.0406423	0.0408432	0.0399962	0.0400469	0.0374606	0.0339115	0.0293705	0.024996	0.023356	0.0216599	0.0207238	0.0198817	0.0172405	0.0141161	0.0144917	0.0166787	0.0168459	0.0168103	0.0159746	0.0164689	0.0163713	0.0167802	0.0157683	0.0141354	0.012106	0.0119532	0.0136496	0.0166128	0.0179287	0.018421	0.0220222	0.0237609	0.0251554	0.027098	0.0269156	0.0272559	0.0282637	0.0284459	0.0290621	0.029439
0.053714	0.0518884	0.0503448	0.0490833	0.0481039	0.0474066	0.0469913	0.0486087	0.0499649	0.0490418	0.0468376	0.0463958	0.0449504	0.0427243	0.0430277	0.0401542	0.0378191	0.033512	0.0330618	0.031091	0.0282198	0.0247936	0.0228035	0.0229157	0.0220759	0.0208143	0.0220005	0.021318	0.0214649	0.0200449	0.0200935	0.0187057	0.0174891	0.0172569	0.0175521	0.0184047	0.01815	0.0183519	0.0211539	0.0232973	0.0261367	0.0287827	0.0290946	0.0303718	0.0343087	0.035713	0.03796	0.040019	0.039839	0.0411001
0.0356993	0.0377733	0.0393442	0.040412	0.0409767	0.0410382	0.0405966	0.0383122	0.0370498	0.0368565	0.0353145	0.0345394	0.0337468	0.0319829	0.0301631	0.0292743	0.0276832	0.0265393	0.0234929	0.0203049	0.0193128	0.0169091	0.0154608	0.0146956	0.0135878	0.011568	0.0121755	0.0120893	0.0123594	0.0124442	0.0119296	0.0128631	0.0138715	0.0135521	0.0155577	0.0172644	0.019191	0.0190263	0.0201664	0.0199593	0.0206045	0.0214015	0.0231573	0.0254351	0.025391	0.0261012	0.0269021	0.0255468	0.0262178	0.0240897
0.0436705	0.0421665	0.0407619	0.0394568	0.038251	0.0371447	0.0361378	0.0341603	0.032017	0.0341243	0.0336091	0.0332555	0.0347579	0.0326104	0.0331287	0.0310951	0.0291443	0.0276077	0.0250436	0.0215619	0.0192628	0.0208393	0.0188217	0.0182624	0.0189188	0.0172532	0.0169069	0.0168525	0.0161041	0.0162338	0.0147187	0.0129693	0.0123508	0.0151147	0.0170146	0.0189702	0.0215223	0.0232745	0.0232617	0.0232735	0.0229081	0.0243094	0.0234961	0.0221729	0.0216386	0.02377	0.0257581	0.0281125	0.0295427	0.0311797
0.0403954	0.0398027	0.0393007	0.0388894	0.0385688	0.0383388	0.0381996	0.0377349	0.0382039	0.0385166	0.0379025	0.0365686	0.0356375	0.0347811	0.033189	0.0298292	0.0268303	0.0241901	0.0220206	0.020512	0.0198182	0.0185121	0.0164408	0.0150224	0.0145467	0.0143866	0.012565	0.0120482	0.0117349	0.0113231	0.00970351	0.0113228	0.01247	0.0130014	0.014644	0.0151331	0.015433	0.0173195	0.0191943	0.0216654	0.0227227	0.0236904	0.0240907	0.025592	0.0247651	0.0259048	0.0268642	0.0257285	0.0264712	0.027613
0.0405233	0.0406504	0.0406605	0.0405535	0.0403295	0.0399885	0.0395305	0.0380605	0.0382197	0.0369967	0.036759	0.0363897	0.0355681	0.0333943	0.0309839	0.0288273	0.0267548	0.0239509	0.0224217	0.0207991	0.0192964	0.0168602	0.0170591	0.0171772	0.0165152	0.0157585	0.0151101	0.0157781	0.0144291	0.0146353	0.0150075	0.0148465	0.0151895	0.0152669	0.0167576	0.0178788	0.0193241	0.0207541	0.0222186	0.024375	0.0245421	0.0256909	0.0254063	0.025035	0.025846	0.0252976	0.0254734	0.0265373	0.0273771	0.0288303
0.0450255	0.0446629	0.0442379	0.0437505	0.0432009	0.0425889	0.0419145	0.0424023	0.041326	0.0393342	0.0385273	0.0353886	0.0347151	0.0337746	0.0321903	0.03181	0.0302638	0.0302339	0.0291787	0.0284048	0.025535	0.0235283	0.0215953	0.0175904	0.0158623	0.0145561	0.0150165	0.0160275	0.0151882	0.0164207	0.0161151	0.0170659	0.016822	0.0182994	0.0185558	0.0184329	0.0200264	0.0229787	0.0249914	0.0263863	0.0257925	0.0273371	0.0276845	0.0281437	0.0266021	0.0270869	0.0275856	0.0293858	0.0325184	0.0331758
0.0562266	0.0535816	0.0511675	0.0489842	0.0470319	0.0453105	0.0438199	0.0409253	0.0394259	0.0393017	0.0403941	0.0389825	0.0387364	0.0368908	0.0364177	0.0316654	0.0278489	0.0246533	0.0225862	0.0211203	0.0186901	0.0208141	0.0203915	0.0188401	0.0164236	0.0143162	0.0140575	0.0138469	0.0125104	0.0132324	0.0133163	0.0137034	0.0162143	0.0206307	0.0189811	0.0175583	0.0149868	0.0178768	0.0196039	0.0217221	0.0230461	0.0244606	0.0264024	0.0269175	0.0308438	0.0307884	0.0288981	0.0270783	0.0269768	0.031571
0.0521015	0.0505156	0.0490487	0.0477007	0.0464716	0.0453613	0.04437	0.0443224	0.0446614	0.0419437	0.0393113	0.0367216	0.0358985	0.0322535	0.0288053	0.024022	0.0224423	0.0203763	0.0214737	0.0233203	0.0237512	0.0215308	0.0222626	0.0225794	0.0225332	0.0204594	0.0178211	0.0169991	0.0163761	0.0153641	0.017207	0.0165551	0.0169629	0.016249	0.0179038	0.0188469	0.0193891	0.0202654	0.0211462	0.0221073	0.0242444	0.0259804	0.026834	0.0264448	0.0282202	0.0279251	0.0289458	0.0303573	0.0322286	0.0330513
0.0500712	0.0505188	0.0507118	0.0506502	0.0503338	0.0497629	0.0489373	0.0467041	0.0415054	0.0436625	0.0434114	0.0461206	0.0446707	0.0424215	0.0444943	0.0387381	0.038145	0.03466	0.0272999	0.0242407	0.0185997	0.0231222	0.0212089	0.0251422	0.0253949	0.025311	0.0249798	0.0256474	0.0282393	0.0288067	0.0338694	0.0329852	0.0312596	0.0331564	0.0279548	0.0283158	0.0280299	0.0275912	0.0272258	0.0318026	0.0366629	0.0430373	0.0500528	0.0486343	0.0506594	0.0511279	0.0492667	0.0485618	0.0464528	0.0452109
0.0485607	0.0481038	0.0476789	0.0472861	0.0469253	0.0465965	0.0462997	0.0459823	0.0465491	0.0464943	0.0448763	0.044277	0.0428543	0.0399132	0.0377281	0.0329386	0.0296129	0.026867	0.0243261	0.0239441	0.0232514	0.0253326	0.0218944	0.0224314	0.0194158	0.0148656	0.0135186	0.0114796	0.0113144	0.0119627	0.0121975	0.0128487	0.0131248	0.0120329	0.0127444	0.0146921	0.0165114	0.0190257	0.0244516	0.0288201	0.0295013	0.0328538	0.0347998	0.0357428	0.0358783	0.0342388	0.0376571	0.0344665	0.0360518	0.0344526
0.0388073	0.0400872	0.0410659	0.0417434	0.0421198	0.0421949	0.0419689	0.0417544	0.0425389	0.0400742	0.0381776	0.0361707	0.0348788	0.0318949	0.0322214	0.0316248	0.0312509	0.028399	0.0261201	0.0237529	0.0231461	0.0218145	0.0199491	0.0206496	0.0201722	0.0173491	0.0173465	0.0138718	0.0137073	0.0135525	0.0120191	0.0122582	0.0149383	0.015914	0.0162823	0.018455	0.0204194	0.0203634	0.0217862	0.0221167	0.0252015	0.0265255	0.0274184	0.0261097	0.0264682	0.026584	0.0267973	0.0261093	0.0273847	0.0292767
0.046322	0.0452079	0.0442106	0.0433302	0.0425665	0.0419197	0.0413896	0.0413132	0.038344	0.0378368	0.040423	0.0396248	0.038064	0.0382348	0.0376751	0.034761	0.0333922	0.0351225	0.0349322	0.0346835	0.029898	0.02836	0.0271245	0.0262266	0.0236145	0.0251695	0.022691	0.0212454	0.0200878	0.0209118	0.0196142	0.0166867	0.0151937	0.0165321	0.0178004	0.0191092	0.0212966	0.0247847	0.027315	0.0299207	0.0324418	0.034104	0.032204	0.031619	0.0333036	0.0343535	0.0336103	0.0326543	0.0331385	0.0332876
0.0570651	0.05299	0.0494737	0.0465163	0.0441177	0.0422779	0.0409969	0.0405591	0.0418781	0.0419033	0.0414933	0.0393496	0.0401404	0.037096	0.0343168	0.0332364	0.0299242	0.0271752	0.0236069	0.0236386	0.0220389	0.0190917	0.0173848	0.0178373	0.0185899	0.0182277	0.0181074	0.0166163	0.0165771	0.0163981	0.0156861	0.0166424	0.01704	0.015969	0.0165664	0.0200096	0.0233571	0.0254501	0.0260023	0.0238268	0.0255118	0.0242666	0.0238146	0.0229132	0.0241292	0.0217611	0.0222968	0.0236746	0.0258666	0.0274973
0.0488127	0.045429	0.0425125	0.0400634	0.0380816	0.0365671	0.0355199	0.0357302	0.0353987	0.0378052	0.0383476	0.0368185	0.034881	0.0324399	0.0308726	0.0271767	0.0226238	0.0188157	0.0185982	0.0187699	0.0210955	0.0227862	0.0238337	0.0242844	0.0252978	0.0243264	0.024874	0.0217611	0.0177763	0.0156787	0.0150515	0.0136201	0.0114353	0.00930747	0.00856956	0.0107281	0.0147675	0.0170123	0.0205244	0.0215627	0.023754	0.0261143	0.0283283	0.0271207	0.0257942	0.0245331	0.023881	0.0247478	0.0260205	0.0287232
[truncated: 1,950 more columns]
