# Supplementary material for: Rapid identification of lactic acid bacteria at species/subspecies level via ensemble learning of Ramanomes
Source: Front Microbiol. 2024 Apr 8;15:1361180. doi: 10.3389/fmicb.2024.1361180 (PMC11033474; doi:10.3389/fmicb.2024.1361180)
Supplement: Supplementary file 1 [file Data_Sheet_1.zip › Table S3.XLSX]

## Sheet: 114_model_data
402.134	404.521	406.904	409.289	411.674	414.058	416.441	418.824	421.204	423.585	425.966	428.346	430.725	433.104	435.481	437.858	440.235	442.612	444.988	447.363	449.736	452.11	454.483	456.856	459.228	461.599	463.968	466.339	468.708	471.077	473.446	475.812	478.179	480.546	482.912	485.277	487.642	490.004	492.367	494.73	497.093	499.455	501.816	504.174	506.534	508.893	511.252	513.61	515.968	518.322
0.0423366	0.0465406	0.0500638	0.0529064	0.0550682	0.0565493	0.0573497	0.0565623	0.0565561	0.0568437	0.0559707	0.0538144	0.0539271	0.0486796	0.0468096	0.0440282	0.0417713	0.0396184	0.0344822	0.0308115	0.0301574	0.0283166	0.025144	0.021577	0.0224252	0.0179949	0.0201484	0.0210927	0.0239526	0.0267006	0.0275923	0.0290901	0.032135	0.0331637	0.0307141	0.0294435	0.0310441	0.0284189	0.0331919	0.0357178	0.0418552	0.0417431	0.0412662	0.0442705	0.0449198	0.0454943	0.0412216	0.0391877	0.0376481	0.0342444
0.047909	0.0494477	0.0506005	0.0513673	0.0517482	0.0517432	0.0513523	0.0482805	0.0484705	0.0448909	0.046604	0.0470478	0.0466772	0.0467857	0.0503139	0.048262	0.044687	0.0422566	0.036392	0.0292579	0.0261088	0.0256994	0.0265735	0.0277013	0.0294085	0.0325094	0.0378518	0.0369002	0.0363652	0.0396475	0.038705	0.0361721	0.0354015	0.0366425	0.0337688	0.033989	0.0344484	0.0318947	0.0301407	0.0265566	0.0262723	0.029374	0.0276617	0.0258723	0.0253087	0.0281118	0.0297219	0.0343394	0.0340614	0.0348366
0.0537846	0.0534415	0.0530235	0.0525307	0.0519631	0.0513206	0.0506034	0.0477458	0.0478883	0.0491908	0.0490642	0.0467011	0.0430179	0.0380727	0.0374987	0.0365754	0.0323065	0.0268775	0.0250377	0.025096	0.0263325	0.0302126	0.0314488	0.0300194	0.031699	0.0286984	0.028254	0.0275913	0.0243828	0.0225197	0.0220783	0.0240295	0.0228749	0.0267493	0.0261688	0.0273554	0.0287671	0.0247566	0.0256005	0.0303133	0.030393	0.033396	0.0357223	0.039121	0.0424975	0.0451717	0.0433908	0.0452278	0.0418933	0.0375983
0.0551139	0.0555928	0.0557416	0.0555602	0.0550487	0.054207	0.0530352	0.0478225	0.0462825	0.047062	0.0463939	0.0468083	0.0467758	0.0445613	0.0431027	0.0416655	0.0395753	0.0376612	0.0352616	0.0339272	0.0352559	0.0316748	0.0310359	0.0293059	0.0312225	0.0333753	0.0341749	0.0345404	0.0346094	0.0300262	0.0286515	0.0284664	0.0297501	0.0253722	0.0251262	0.0254857	0.0328077	0.0345154	0.037086	0.0389004	0.0378365	0.0317679	0.0285856	0.0309869	0.031369	0.0285763	0.0315563	0.0315676	0.0347743	0.0331137
0.0581196	0.0540553	0.0503237	0.046925	0.0438591	0.041126	0.0387257	0.0338582	0.0324669	0.0301761	0.0292825	0.0300218	0.0300533	0.0332883	0.0338985	0.0359943	0.037961	0.0386853	0.033799	0.0333472	0.0318042	0.0261656	0.023911	0.020307	0.0185609	0.0186062	0.0194181	0.020311	0.0217235	0.0248648	0.0244744	0.0264098	0.0294031	0.0270804	0.0288052	0.0284727	0.0318522	0.0322713	0.0343084	0.0311623	0.0308728	0.0284855	0.0280774	0.0300688	0.0308914	0.0305708	0.0313631	0.0313551	0.0364707	0.0384194
0.0468506	0.0477243	0.0481448	0.0481121	0.047626	0.0466867	0.0452941	0.0430544	0.0405195	0.0394857	0.0368049	0.0343553	0.0326491	0.0291394	0.0294926	0.0267085	0.0261475	0.0281616	0.0289379	0.0258156	0.0243081	0.0258595	0.0257889	0.02437	0.0243596	0.0244701	0.0250214	0.0240396	0.0257004	0.0250669	0.0244367	0.0208576	0.018975	0.0198453	0.0189085	0.0184943	0.0200789	0.0232319	0.0241473	0.0249202	0.0288158	0.0315338	0.0316762	0.0288731	0.0282466	0.0280608	0.0304	0.0314905	0.0276079	0.0278581
0.0645258	0.0614325	0.0585426	0.055856	0.0533729	0.0510932	0.0490169	0.0497465	0.0473752	0.0445511	0.0409681	0.0387926	0.0391711	0.0409449	0.041103	0.0414814	0.0395382	0.0381743	0.0423754	0.0413744	0.0353877	0.0276628	0.0239076	0.0224289	0.0214355	0.0216374	0.02086	0.0201803	0.0207244	0.021456	0.0238806	0.0222128	0.0183987	0.0203085	0.0216306	0.025331	0.0274114	0.0315396	0.035333	0.0364292	0.0377495	0.0355852	0.0335062	0.0315655	0.0299794	0.0299759	0.0299476	0.0285234	0.0264419	0.0315203
0.0811318	0.0750625	0.069811	0.0653774	0.0617617	0.0589638	0.0569837	0.0564327	0.0587127	0.0564485	0.0544213	0.054993	0.0529173	0.0507642	0.0482965	0.0439268	0.0389715	0.0388652	0.0377328	0.0413479	0.0428576	0.0426057	0.0415696	0.037712	0.0335493	0.0302237	0.0248701	0.0236638	0.0219346	0.0278224	0.0279753	0.0306783	0.0294078	0.0296905	0.0311053	0.028716	0.0294091	0.031002	0.0290714	0.0321395	0.0344475	0.0385166	0.0386362	0.036268	0.0334927	0.0375406	0.038965	0.038787	0.0384052	0.0406119
0.0667441	0.061796	0.0572697	0.0531651	0.0494823	0.0462211	0.0433817	0.0431446	0.0418458	0.0406716	0.0390261	0.0362809	0.0296899	0.0295231	0.0268374	0.0272717	0.0286702	0.0247818	0.0281193	0.0282717	0.027606	0.0260411	0.0281486	0.0268976	0.0287991	0.0339613	0.0331595	0.036366	0.0337547	0.0292853	0.0315596	0.0281082	0.0256478	0.0253594	0.0241769	0.0246355	0.0275856	0.0301399	0.0329486	0.0351394	0.0321733	0.030848	0.0347442	0.03292	0.0311496	0.0305217	0.0266976	0.0238751	0.0211281	0.0218961
0.0344976	0.0401345	0.0447952	0.0484798	0.0511883	0.0529206	0.0536767	0.0528723	0.047341	0.0457537	0.0446335	0.0403822	0.0392274	0.0410176	0.0420294	0.0400268	0.0402643	0.0382788	0.0388622	0.0360895	0.0329362	0.0291254	0.027092	0.0238216	0.0235697	0.0250735	0.021794	0.02405	0.0292379	0.0304297	0.0326851	0.0315282	0.0335022	0.032241	0.0301709	0.028732	0.0260386	0.0247246	0.0260656	0.0296464	0.0335427	0.0377803	0.0424457	0.0439581	0.0456733	0.0432451	0.0393244	0.0362986	0.0328355	0.0323863
0.0496392	0.0488751	0.0479433	0.0468439	0.0455768	0.0441421	0.0425397	0.0401352	0.0369269	0.0347716	0.0348106	0.0311039	0.0323084	0.0348029	0.0372813	0.0395064	0.0415868	0.0358744	0.0324608	0.0305059	0.0257779	0.0220867	0.0192756	0.016597	0.0179051	0.0220545	0.0256893	0.0264223	0.0243499	0.0238768	0.0250595	0.0274798	0.026118	0.0244988	0.0245634	0.0251422	0.0253631	0.0283045	0.0295216	0.0251721	0.0256452	0.0287504	0.0312404	0.0338667	0.0330565	0.0330618	0.0324157	0.0325851	0.0320468	0.0330112
0.0524153	0.0532539	0.0538443	0.0541863	0.0542801	0.0541255	0.0537227	0.0536491	0.0525402	0.0506259	0.0463819	0.0453427	0.0456881	0.044842	0.0421263	0.0376151	0.0374796	0.0325039	0.0310247	0.0290976	0.0309339	0.0300748	0.0304276	0.0327813	0.0350157	0.0319908	0.0301244	0.0281921	0.0305696	0.0278809	0.0307799	0.0311517	0.0344241	0.0335917	0.0346408	0.0345556	0.0335744	0.0335996	0.0333656	0.0343886	0.0347127	0.0329944	0.0326481	0.0318248	0.0339388	0.0325682	0.0345252	0.0352286	0.0348755	0.0378912
0.0768132	0.0707915	0.0654568	0.0608093	0.0568489	0.0535756	0.0509895	0.0497217	0.0479858	0.0473313	0.043953	0.0431451	0.0448592	0.0422919	0.0391999	0.0350265	0.0327576	0.0277689	0.021973	0.0217013	0.0231	0.0249021	0.0278421	0.0285786	0.0319945	0.031613	0.0311264	0.0313418	0.0301528	0.0263205	0.0226655	0.0225371	0.0270288	0.0265972	0.0290667	0.028909	0.0309502	0.0316272	0.0323685	0.0364183	0.035912	0.0360792	0.0356286	0.0372437	0.0391893	0.0349929	0.0377648	0.0371628	0.034575	0.0332982
0.0536495	0.0546871	0.0554925	0.056066	0.0564073	0.0565166	0.0563938	0.0559334	0.0571542	0.0586673	0.0582231	0.0542458	0.0513892	0.048821	0.0447339	0.039863	0.0373879	0.0373657	0.0373149	0.0361067	0.0395563	0.038628	0.038658	0.0334533	0.0288129	0.0253623	0.0209814	0.0198249	0.0191514	0.0194117	0.0228231	0.024886	0.0288655	0.0303553	0.0291241	0.0270519	0.0265469	0.0282224	0.0318915	0.0335866	0.0360529	0.0370407	0.0399611	0.0371754	0.0378655	0.0346282	0.0304524	0.0310436	0.0286821	0.0290003
0.0589699	0.0566296	0.0546959	0.0531688	0.0520484	0.0513346	0.0510274	0.0524633	0.0544685	0.0543579	0.0545447	0.0508186	0.0483926	0.0460429	0.0461276	0.0422314	0.0378423	0.0352757	0.0311159	0.0311619	0.029619	0.0285603	0.030093	0.0320504	0.0333534	0.0343462	0.0349989	0.0336759	0.0312651	0.0302943	0.025916	0.0283351	0.027096	0.0293532	0.0293456	0.0330552	0.0321379	0.0325076	0.0325244	0.0327065	0.0338611	0.035504	0.0339516	0.0364052	0.0329444	0.0337232	0.0320374	0.0302832	0.0294419	0.0321349
0.0528415	0.0522494	0.0517053	0.0512091	0.0507609	0.0503607	0.0500084	0.0479056	0.0509897	0.0514186	0.048131	0.0486447	0.0434428	0.0413322	0.0377588	0.0315611	0.0326535	0.0288446	0.0249198	0.0235999	0.026857	0.0284507	0.0278175	0.0302908	0.0294451	0.0311888	0.0320756	0.0308126	0.0308577	0.0269932	0.0261272	0.0229338	0.0225652	0.0220651	0.0215571	0.0210103	0.0239211	0.0288345	0.0315595	0.0346546	0.0377649	0.0375404	0.0381878	0.0393018	0.0353481	0.0344699	0.033464	0.033187	0.0385595	0.0385248
0.0610666	0.0571432	0.0537209	0.0507999	0.0483802	0.0464617	0.0450444	0.0457833	0.0442348	0.0402925	0.0396171	0.0409585	0.0415537	0.0408618	0.0377843	0.0348747	0.0352115	0.0331298	0.0336878	0.0369471	0.036308	0.035759	0.0375956	0.0374194	0.0377062	0.0314918	0.0259208	0.0222353	0.0238742	0.0191143	0.0212612	0.0218214	0.0258493	0.0272495	0.0299898	0.0285447	0.0302597	0.0302857	0.0334512	0.0346242	0.0347107	0.0321325	0.0363952	0.036497	0.0382463	0.0356009	0.0333692	0.0327152	0.0366475	0.0375379
0.09217	0.0867952	0.0821982	0.0783789	0.0753375	0.0730738	0.071588	0.0750586	0.0767032	0.0732313	0.0702306	0.0719928	0.0775839	0.0781174	0.0776747	0.0748252	0.0783711	0.0700094	0.0643068	0.0539673	0.0468591	0.0371757	0.0293855	0.0281926	0.0326209	0.0357866	0.0422677	0.045576	0.0511141	0.0522845	0.0529328	0.0520913	0.0469325	0.0470918	0.0449702	0.0509268	0.0515899	0.0504686	0.057114	0.0575907	0.0612815	0.0671093	0.0687795	0.0634056	0.0596217	0.0624768	0.0611826	0.0612931	0.0545109	0.0500507
0.0644392	0.0640998	0.0635031	0.0626492	0.0615381	0.0601696	0.0585439	0.0570455	0.0527341	0.0494722	0.0529001	0.0513689	0.0477291	0.0453955	0.0457675	0.0411152	0.0391732	0.0406741	0.0410971	0.0385718	0.0389806	0.0397813	0.0418973	0.0441485	0.0458211	0.0438781	0.0443327	0.042394	0.0414067	0.0437781	0.0408684	0.0388214	0.036513	0.0355152	0.0333274	0.0347455	0.033061	0.0297667	0.031529	0.0343032	0.0369231	0.0372287	0.0375806	0.0356274	0.0355024	0.0366366	0.0373364	0.0375131	0.0364811	0.0396891
0.0746677	0.0713431	0.068041	0.0647613	0.0615039	0.058269	0.0550565	0.0516048	0.0466708	0.0431842	0.0386687	0.0413815	0.0385314	0.038467	0.0393922	0.0412547	0.0383999	0.0406416	0.0421071	0.0425873	0.0423567	0.0406131	0.0423921	0.0438832	0.0419169	0.0397717	0.0362966	0.0354109	0.0363562	0.0374233	0.0346668	0.0326598	0.0296542	0.0296261	0.0334604	0.0313259	0.0319595	0.0317993	0.0351135	0.0366355	0.0373636	0.0372412	0.0371881	0.0376621	0.0387374	0.0396508	0.0400841	0.0404691	0.0423575	0.0431119
0.0579017	0.056043	0.0542312	0.0524663	0.0507482	0.0490771	0.0474528	0.0454056	0.0431244	0.0447151	0.043148	0.0406328	0.0393757	0.0366354	0.0329621	0.0315256	0.028542	0.0300715	0.0300814	0.0312643	0.0316083	0.0353013	0.0346634	0.0334328	0.03157	0.0283971	0.025139	0.020887	0.018519	0.0175276	0.0155209	0.01693	0.0170503	0.0188936	0.0214417	0.0231142	0.025829	0.0276955	0.0318715	0.03168	0.030619	0.0300956	0.0269126	0.0259357	0.0237944	0.0237042	0.0257652	0.0259234	0.02871	0.0295571
0.0732417	0.0686844	0.0645779	0.0609223	0.0577176	0.0549637	0.0526607	0.0499536	0.0503444	0.0507934	0.0486104	0.0494161	0.0500616	0.0484354	0.0452476	0.0426858	0.0418968	0.0382391	0.0339588	0.029511	0.0275167	0.0249908	0.0244741	0.0237899	0.0231892	0.024252	0.0227301	0.0253433	0.0277743	0.0278207	0.0271716	0.0267006	0.0255996	0.0243346	0.0260979	0.0223132	0.0212148	0.0228207	0.0229484	0.0272548	0.0281426	0.0258848	0.0274198	0.0291837	0.0262403	0.0264308	0.0284883	0.027462	0.0312622	0.0347526
0.0419402	0.0434111	0.0445652	0.0454023	0.0459225	0.0461258	0.0460122	0.0456916	0.0449049	0.0422752	0.0400146	0.0372941	0.0373615	0.0380451	0.0387193	0.0376633	0.0345296	0.0301787	0.0312876	0.0300623	0.0299258	0.0267448	0.0272213	0.0262772	0.0273386	0.0304994	0.0314573	0.0295052	0.0279128	0.0257101	0.025954	0.0234537	0.022383	0.022279	0.0224814	0.026626	0.0292715	0.033087	0.0323466	0.0320565	0.0300453	0.0290005	0.0290286	0.0313436	0.0310237	0.0303561	0.0302576	0.0325617	0.0320651	0.0316431
0.0757906	0.0689856	0.0631959	0.0584214	0.0546622	0.0519183	0.0501896	0.0498943	0.0476173	0.0481309	0.0510877	0.0506511	0.0483197	0.0459284	0.0473974	0.0498491	0.0500746	0.048997	0.0473927	0.0514348	0.0480766	0.0459724	0.0435641	0.0398146	0.0319386	0.0273798	0.0267951	0.0252112	0.0245664	0.026332	0.0293732	0.0317682	0.0330172	0.0324798	0.0370782	0.0401018	0.0408881	0.0417773	0.0426064	0.0448631	0.0457946	0.0441305	0.0452023	0.0427772	0.040862	0.0365954	0.0385178	0.034842	0.0321266	0.0320982
0.0633347	0.0620001	0.0606895	0.0594027	0.0581398	0.0569008	0.0556857	0.0567659	0.0565886	0.0539144	0.0529273	0.0498459	0.0467012	0.0428191	0.0401493	0.0369229	0.0383013	0.0373817	0.0331329	0.0294856	0.0267112	0.0277543	0.0317963	0.0310208	0.0311045	0.0308263	0.0325924	0.0335532	0.0368162	0.0376273	0.0338019	0.0302476	0.0291175	0.0323839	0.0332209	0.0340441	0.0356495	0.0366033	0.0353448	0.0370307	0.0388881	0.0375381	0.035966	0.0325797	0.030749	0.033803	0.0347893	0.0364809	0.0362992	0.0389396
0.059991	0.0558731	0.0523933	0.0495516	0.047348	0.0457825	0.0448551	0.0465916	0.0457507	0.0460947	0.045853	0.0454207	0.0442699	0.0452164	0.0473271	0.0418592	0.0368917	0.031039	0.0283558	0.0258156	0.023248	0.0225937	0.0238901	0.0268649	0.0285185	0.0281668	0.0313522	0.0296008	0.0300249	0.0281438	0.0264941	0.0245207	0.0242597	0.0257552	0.0289323	0.0279114	0.0289738	0.0289772	0.0327458	0.034982	0.0346202	0.0325116	0.033082	0.032086	0.0320021	0.0336372	0.0312306	0.0313533	0.032085	0.0329013
0.0718428	0.0712613	0.0702901	0.0689291	0.0671784	0.065038	0.0625078	0.0586391	0.0589845	0.0529985	0.0492265	0.0478413	0.0438351	0.039956	0.0408763	0.0390685	0.0347718	0.0340225	0.0332171	0.0335924	0.0359118	0.0382055	0.0383107	0.0402326	0.038663	0.0374699	0.0382207	0.0357192	0.0325405	0.0309445	0.0298317	0.0338897	0.0338605	0.0381927	0.0375929	0.039619	0.038988	0.038433	0.0385698	0.0379683	0.0408629	0.0407339	0.0432103	0.0445971	0.044136	0.0455473	0.0453702	0.0456455	0.0418995	0.0425503
0.0549933	0.0547629	0.0543825	0.0538519	0.0531712	0.0523404	0.0513595	0.0493308	0.0456885	0.0457828	0.0458054	0.0419944	0.0420564	0.0379226	0.0340684	0.0337537	0.0308175	0.0259841	0.0238295	0.0247446	0.0214351	0.023892	0.02542	0.0262019	0.0260478	0.02244	0.0225653	0.0177881	0.015496	0.0135838	0.0134287	0.0156653	0.0165927	0.0221784	0.0271362	0.0283858	0.0290289	0.0306114	0.0317597	0.0293001	0.0303653	0.0280807	0.0276426	0.0280757	0.0267081	0.0253115	0.0242838	0.0250201	0.0270722	0.0321038
0.0651887	0.0653627	0.0652493	0.0648483	0.0641598	0.0631838	0.0619203	0.0599833	0.0564101	0.0557626	0.0565568	0.0535163	0.0497569	0.0501197	0.0498356	0.0452939	0.0408029	0.037411	0.0317318	0.0300732	0.0259665	0.0300069	0.0351464	0.0380873	0.0389817	0.0415375	0.0411251	0.039275	0.0363931	0.0335998	0.026388	0.026114	0.0249477	0.0301906	0.035188	0.0382361	0.0388273	0.0430966	0.0452726	0.044624	0.0417088	0.0424293	0.0396782	0.0406557	0.0440722	0.0456237	0.0424268	0.039965	0.037621	0.0371621
0.0547067	0.0557965	0.0565859	0.057075	0.0572637	0.0571521	0.0567401	0.0563967	0.0528167	0.0499763	0.0508835	0.0479131	0.0476322	0.0468045	0.0473708	0.0457315	0.0422947	0.0427801	0.0399931	0.0403707	0.0379556	0.0366385	0.034389	0.0332017	0.0293874	0.0298584	0.0280745	0.0239952	0.0234526	0.0269039	0.0251909	0.0245803	0.0244044	0.0274378	0.0282072	0.0279811	0.0272034	0.0302446	0.0280587	0.0294406	0.0339959	0.0327726	0.0303656	0.0340097	0.0381734	0.0435246	0.042205	0.0391457	0.0386411	0.0349442
0.0657463	0.0623787	0.059516	0.0571584	0.0553057	0.053958	0.0531152	0.0533934	0.0529395	0.0560003	0.0545514	0.0512865	0.0489558	0.0466978	0.0434449	0.0393628	0.0354383	0.0326705	0.0284507	0.0270052	0.0262635	0.0260191	0.0239343	0.0274429	0.0314894	0.0310058	0.029523	0.0274739	0.0256186	0.0254457	0.0213575	0.0204197	0.0202825	0.018503	0.0217182	0.0264539	0.0271407	0.0283894	0.0317005	0.0305097	0.0343621	0.0371099	0.0378675	0.0380746	0.0366594	0.0366877	0.0375689	0.03684	0.0351925	0.0338478
0.0586014	0.0572384	0.0559925	0.0548638	0.0538521	0.0529575	0.0521801	0.0515071	0.0524997	0.0527801	0.0501037	0.0457838	0.0440385	0.0379081	0.0358548	0.0358233	0.0359809	0.0358343	0.0349753	0.0359451	0.0376531	0.0344603	0.0303214	0.0278406	0.0257456	0.0232126	0.0240554	0.0270163	0.0242677	0.0218119	0.0212405	0.0229616	0.0232467	0.0203226	0.0225994	0.0251876	0.02897	0.0337909	0.036905	0.0389243	0.0384986	0.0388923	0.0392561	0.0398828	0.0357902	0.0332146	0.0294514	0.0270937	0.0282525	0.0290992
0.05395	0.0547618	0.0554852	0.05612	0.0566663	0.057124	0.0574933	0.059168	0.0565717	0.0575799	0.054228	0.0542223	0.0532217	0.0531315	0.0489347	0.0501116	0.0478247	0.0420132	0.0364831	0.0381478	0.0312283	0.0304053	0.0336748	0.035644	0.0352571	0.0405207	0.0414147	0.0415482	0.037772	0.0348357	0.030571	0.0272165	0.0201681	0.018667	0.0211079	0.021047	0.0206432	0.0249323	0.0263113	0.0260425	0.0291948	0.0313376	0.0318796	0.0317876	0.0339902	0.0329727	0.0367794	0.0393466	0.0421526	0.0434938
0.0507749	0.0496795	0.0485814	0.0474807	0.0463772	0.0452711	0.0441622	0.0433304	0.0429169	0.041181	0.0410402	0.040593	0.0405418	0.0341027	0.0300058	0.0302421	0.0324918	0.0291866	0.0279248	0.0287398	0.0274778	0.0254686	0.0260891	0.0271989	0.0241807	0.0202621	0.0212184	0.019765	0.0195256	0.0156101	0.0156767	0.0171401	0.0152526	0.0159573	0.0170167	0.0188342	0.0193888	0.0224349	0.0281179	0.0319143	0.0350715	0.033503	0.034437	0.0345862	0.0317765	0.0336396	0.0330631	0.0318997	0.030508	0.029116
0.0633196	0.0617003	0.0599348	0.058023	0.0559649	0.0537605	0.0514098	0.0461043	0.0397567	0.0403239	0.0375541	0.0395727	0.0424587	0.0433389	0.0429421	0.0471048	0.0484005	0.0416188	0.0432576	0.0383972	0.0371386	0.0341573	0.028893	0.0268269	0.0216407	0.0225619	0.0252236	0.0240604	0.0231018	0.0177461	0.0215996	0.0195321	0.0246984	0.0262383	0.0284888	0.0303053	0.02758	0.032769	0.0381685	0.0386105	0.0419615	0.0398491	0.0391638	0.0351534	0.0363648	0.0397803	0.0394008	0.0378403	0.0336774	0.0335255
0.055374	0.0564616	0.05709	0.0572593	0.0569694	0.0562204	0.0550123	0.0538894	0.0508564	0.0472428	0.045585	0.0443651	0.0436138	0.0394093	0.0374865	0.0357215	0.033172	0.0347888	0.0337927	0.0291191	0.0268699	0.0234694	0.0220603	0.0286016	0.0318067	0.0337027	0.034529	0.0338271	0.0294529	0.0293262	0.0247376	0.0216003	0.022894	0.0196952	0.0205758	0.0267429	0.0295737	0.0290223	0.0301208	0.0276944	0.0285478	0.0300222	0.0262043	0.0274539	0.0280765	0.0288007	0.0298656	0.0323613	0.0315561	0.0315807
0.0514734	0.0510376	0.050451	0.0497136	0.0488256	0.0477867	0.0465971	0.0475912	0.0477142	0.0448736	0.0424083	0.0382222	0.0348291	0.0296621	0.0275932	0.026714	0.0273926	0.027317	0.0276379	0.0265849	0.0263497	0.024599	0.0248097	0.0241069	0.0239917	0.0192202	0.0203971	0.0230539	0.0257176	0.0259593	0.0254183	0.0245443	0.0259468	0.0246156	0.0249767	0.0242576	0.0233223	0.0198799	0.0222794	0.0240804	0.0252968	0.0258047	0.0241631	0.0240826	0.0251455	0.0268029	0.0285731	0.0280416	0.0302855	0.0301533
0.0479406	0.045828	0.044178	0.0429905	0.0422655	0.042003	0.0422029	0.0433737	0.0446615	0.045154	0.0459339	0.0459085	0.0444998	0.0397901	0.0354512	0.0295453	0.0289316	0.0295408	0.0308181	0.033228	0.0346455	0.0374261	0.0373232	0.0373004	0.0356302	0.033245	0.0283103	0.0272879	0.0321525	0.0307957	0.0325861	0.0312289	0.0331893	0.035527	0.0369223	0.0360922	0.0354522	0.0359447	0.0316189	0.0332734	0.0330266	0.0303604	0.030006	0.0275263	0.0291257	0.029004	0.0295135	0.0297485	0.0304475	0.0334414
0.0526948	0.0514928	0.0503792	0.0493542	0.0484176	0.0475696	0.0468099	0.0462059	0.0481975	0.0484758	0.0481298	0.04288	0.0427945	0.0390391	0.0361514	0.0342026	0.0339669	0.0320081	0.0313397	0.0301845	0.0308359	0.0297248	0.0278147	0.0264969	0.0261327	0.0243919	0.0263157	0.0237635	0.0241827	0.0240561	0.0245734	0.0248151	0.0224634	0.0237715	0.0226631	0.0252219	0.0263276	0.0306212	0.0329579	0.0331583	0.0353272	0.0355933	0.035397	0.032612	0.0295588	0.0295851	0.0282861	0.028985	0.0269748	0.0272845
0.0391823	0.044211	0.0481501	0.0509998	0.05276	0.0534307	0.0530119	0.0493761	0.047773	0.0446891	0.0470533	0.0438667	0.04175	0.0385163	0.0348245	0.0344666	0.0370574	0.0370589	0.036735	0.0315066	0.0359801	0.0375647	0.0384559	0.0370874	0.0366003	0.0330274	0.0286498	0.0269169	0.0243878	0.0220854	0.0194061	0.0215756	0.0288547	0.0293846	0.0314849	0.0351213	0.0390999	0.0400182	0.0409833	0.0396927	0.0420566	0.041908	0.0409031	0.042915	0.039838	0.0351386	0.0346586	0.0360355	0.0382037	0.0376623
0.0351706	0.0463089	0.0554219	0.0625094	0.0675715	0.0706082	0.0716194	0.0730069	0.0675321	0.0567559	0.0532167	0.0484133	0.0403661	0.0356062	0.0330435	0.0376394	0.0417383	0.0503799	0.0585505	0.0664508	0.0630244	0.0572	0.0533897	0.0528578	0.0435365	0.0412603	0.0356794	0.0353822	0.0314837	0.0312036	0.031368	0.0383334	0.0288711	0.028006	0.0350318	0.0460597	0.0481411	0.0539543	0.0562881	0.0533814	0.055427	0.0557285	0.0479294	0.0458674	0.0421658	0.0417163	0.0490792	0.0498411	0.0458855	0.0469781
0.067855	0.067304	0.0665357	0.0655501	0.0643473	0.0629272	0.0612898	0.0591206	0.0540543	0.0554446	0.0544182	0.0531586	0.0479383	0.0435529	0.0391209	0.032025	0.0337368	0.0322388	0.0346176	0.0333434	0.0318125	0.0326327	0.0342925	0.030536	0.0302595	0.0321427	0.0333914	0.0312856	0.0308824	0.0295413	0.0304858	0.0283325	0.0272566	0.0279112	0.0296337	0.0281651	0.0288514	0.0341745	0.0362643	0.0344491	0.0354233	0.033388	0.0361667	0.0357168	0.0366659	0.0409455	0.0385861	0.0367254	0.035536	0.0377329
0.075341	0.0676443	0.0610256	0.0554851	0.0510226	0.0476381	0.0453318	0.0453787	0.0465181	0.0467398	0.0471654	0.0505192	0.0496481	0.0488595	0.0468325	0.0441839	0.0387185	0.031903	0.0267872	0.0234875	0.0252236	0.0224433	0.0236984	0.0259441	0.0242317	0.0263654	0.0261874	0.0241686	0.0223051	0.0229229	0.0202479	0.0181312	0.0209337	0.017651	0.0194963	0.0196805	0.0227344	0.0289155	0.0343824	0.0342497	0.0352773	0.0362123	0.0332667	0.030991	0.030502	0.0301728	0.0283426	0.025667	0.0272645	0.0287255
0.0605198	0.0569859	0.0537643	0.0508551	0.0482581	0.0459735	0.0440012	0.0413598	0.0369893	0.0385437	0.0372009	0.0372375	0.0422152	0.043416	0.0429068	0.0404265	0.0393371	0.0372101	0.0340534	0.0309427	0.0278818	0.0289168	0.0283148	0.0306674	0.035137	0.0328556	0.0332021	0.0344937	0.0358236	0.0331034	0.0282199	0.0248462	0.0224367	0.0231699	0.0231845	0.0243822	0.0243001	0.0245098	0.0256413	0.0288551	0.0285067	0.0277892	0.0232712	0.0251388	0.0246584	0.025019	0.0273888	0.0280329	0.0262713	0.0330238
0.0698261	0.0677765	0.0657585	0.0637719	0.0618169	0.0598934	0.0580015	0.0549254	0.0533842	0.0549529	0.0514867	0.048337	0.0497547	0.0477863	0.0445518	0.0427011	0.0400111	0.0368426	0.0319037	0.0293901	0.0306416	0.028897	0.0272995	0.0291947	0.0304825	0.0306622	0.0312319	0.0306495	0.0283332	0.0262597	0.0242633	0.0230248	0.0224853	0.0220008	0.0231722	0.0229484	0.0223894	0.0252603	0.0300631	0.0312145	0.0322735	0.032655	0.0344419	0.0362395	0.0346138	0.0367086	0.0353985	0.0357257	0.0343005	0.0348033
0.0729475	0.0698284	0.0669909	0.064435	0.0621609	0.0601685	0.0584577	0.0557778	0.057052	0.0595397	0.0575188	0.0561359	0.0537801	0.0502056	0.0481218	0.0416077	0.0401617	0.0382188	0.0362706	0.0362785	0.035397	0.0374288	0.0374205	0.0404876	0.0408086	0.0422591	0.0426425	0.0421313	0.0417402	0.0402034	0.0391423	0.0362869	0.0317785	0.0305911	0.0303239	0.0327343	0.0356047	0.0375594	0.0370503	0.0384028	0.0384158	0.0431463	0.0406114	0.0396241	0.0403833	0.0412205	0.0430457	0.0436517	0.0458472	0.0443442
0.044501	0.046163	0.0475311	0.0486053	0.0493857	0.0498722	0.0500648	0.0509009	0.0504578	0.0475958	0.0454131	0.0434875	0.0402096	0.0394171	0.0374216	0.0348927	0.0334652	0.0327202	0.0341463	0.0355691	0.0341795	0.0318723	0.0307967	0.0302161	0.0283308	0.0297403	0.0292038	0.029229	0.028562	0.0278917	0.0264213	0.0257855	0.0243178	0.0221198	0.0207882	0.0238464	0.022511	0.0256417	0.0295402	0.0325719	0.0316862	0.0306128	0.0300057	0.0289856	0.0301237	0.0292615	0.0296242	0.0299834	0.0318816	0.0381441
0.0637756	0.0631909	0.0625675	0.0619055	0.0612049	0.0604656	0.0596877	0.0558734	0.0587352	0.0535782	0.0549481	0.0505463	0.0487506	0.0439851	0.0381194	0.0346405	0.0314506	0.0276406	0.0255181	0.0251205	0.0272822	0.0247678	0.0286868	0.0254308	0.027895	0.0262751	0.0275968	0.0278367	0.0293631	0.028591	0.0280191	0.0285425	0.0277416	0.0283765	0.0282091	0.0269413	0.028517	0.0298639	0.0320683	0.0339786	0.035511	0.0350384	0.0347005	0.0343063	0.0349886	0.0385143	0.0370325	0.0321423	0.0331771	0.0356612
0.0646291	0.0640622	0.0631153	0.0617884	0.0600815	0.0579946	0.0555277	0.0490092	0.0456643	0.0412224	0.039866	0.0408688	0.0409872	0.0433437	0.043209	0.0419514	0.0396042	0.0354113	0.0318605	0.0300303	0.0259069	0.0267841	0.0277677	0.028164	0.0309928	0.0291288	0.0277232	0.0279025	0.0290649	0.0257986	0.0246565	0.027726	0.0269723	0.0279208	0.0263997	0.026834	0.0297738	0.0294627	0.0315507	0.030927	0.0318	0.0325258	0.0350894	0.0369297	0.0357318	0.0318479	0.0328981	0.0344066	0.0329354	0.0341347
0.0577767	0.0552354	0.0531078	0.051394	0.050094	0.0492078	0.0487354	0.0499258	0.0493946	0.046382	0.0470186	0.048145	0.0454377	0.0469793	0.0464159	0.0451993	0.0428432	0.0379418	0.0366611	0.0365375	0.0340568	0.0328397	0.031445	0.0309802	0.0253007	0.0231672	0.0240367	0.0230672	0.02252	0.0215004	0.0224756	0.0231525	0.0223381	0.0272955	0.0293027	0.0303619	0.031325	0.0333101	0.0366047	0.035831	0.0349434	0.0346483	0.0365252	0.0373971	0.0369162	0.0414897	0.0410115	0.0405577	0.0416795	0.0410224
0.0525972	0.053427	0.0538581	0.0538905	0.0535242	0.0527591	0.0515953	0.0470568	0.0465459	0.0456396	0.0449542	0.0453387	0.0428856	0.0422195	0.0417859	0.0416275	0.0441398	0.0416167	0.0394617	0.0369191	0.0348182	0.0357331	0.0330195	0.031554	0.0300303	0.0277078	0.0251759	0.0209653	0.021352	0.0195522	0.0182057	0.0192081	0.0199467	0.0229411	0.0251522	0.0266032	0.0311862	0.0321095	0.0340946	0.0327419	0.0371646	0.0350475	0.034124	0.0343049	0.0320394	0.0306844	0.0323216	0.0292485	0.0297296	0.030059
0.0712155	0.0724647	0.0733084	0.0737465	0.073779	0.0734059	0.0726272	0.070668	0.0675454	0.0685073	0.0643919	0.0692928	0.0676432	0.0698316	0.0668604	0.0656343	0.0592803	0.0564985	0.0478681	0.0461294	0.0486395	0.0529451	0.0438589	0.0427519	0.0441738	0.0486178	0.0486735	0.0506575	0.0450349	0.0449634	0.0390747	0.0416394	0.0421678	0.0439226	0.0316405	0.0363412	0.0439185	0.0468609	0.0529645	0.0559126	0.0563377	0.0553272	0.0526346	0.0525719	0.0477732	0.0447698	0.0417597	0.0421952	0.0437938	0.0444752
0.0429756	0.044924	0.0464082	0.0474283	0.0479841	0.0480757	0.0477031	0.0470949	0.0474878	0.0464954	0.0446024	0.0418593	0.0379135	0.0361778	0.0327042	0.0295138	0.0283921	0.0261493	0.0261137	0.0260496	0.0270339	0.0290604	0.0305577	0.0313497	0.0306743	0.032886	0.0308282	0.031352	0.0318095	0.0317096	0.0331712	0.0319217	0.0304327	0.0301147	0.0311631	0.0311028	0.0298617	0.0308368	0.0294377	0.031275	0.0273469	0.0261484	0.0248267	0.0239865	0.0222579	0.0222072	0.0255283	0.027558	0.0295212	0.0316634
0.0804939	0.0830869	0.085362	0.0873193	0.0889588	0.0902804	0.0912841	0.0967397	0.0935622	0.0914908	0.0929414	0.0807239	0.0827594	0.0808661	0.0728572	0.0664249	0.0595603	0.0452323	0.0406182	0.0462394	0.0424009	0.0451232	0.0483159	0.0587686	0.0690052	0.0715113	0.0674948	0.0730142	0.070142	0.0533727	0.0548233	0.0584099	0.0528801	0.0510502	0.0440707	0.0483436	0.058554	0.0586308	0.0606146	0.0665779	0.0695023	0.0666159	0.0791775	0.0773969	0.0712295	0.0720421	0.064768	0.0668261	0.0727618	0.0684746
0.0686486	0.0667501	0.0651409	0.0638211	0.0627908	0.0620499	0.0615984	0.0608318	0.0623214	0.0618691	0.062803	0.064197	0.0612808	0.0538689	0.0523781	0.0515551	0.044188	0.0439485	0.0437425	0.0441426	0.0459962	0.0454195	0.0457631	0.0443667	0.0440758	0.0419269	0.0406254	0.0375558	0.035339	0.0363771	0.0347828	0.0344903	0.0353312	0.0312666	0.0292839	0.031308	0.035762	0.0388069	0.0375579	0.0378239	0.0400986	0.0382366	0.0421998	0.0440354	0.0457919	0.041683	0.0436966	0.0475561	0.0468016	0.0469109
0.056462	0.0566248	0.0565031	0.056097	0.0554063	0.0544311	0.0531714	0.048492	0.0493119	0.0474905	0.0454385	0.0411047	0.0411732	0.0428965	0.0419968	0.0395713	0.0433688	0.0411045	0.0398772	0.0406782	0.0408844	0.0396569	0.0363318	0.0319141	0.025514	0.0238111	0.0200936	0.0203957	0.0241226	0.024143	0.0283167	0.0339376	0.0371381	0.0374389	0.0354944	0.0341029	0.0281105	0.0302955	0.0296268	0.0271829	0.0291734	0.029066	0.0305117	0.0332938	0.0372511	0.0371052	0.0361015	0.0357749	0.0349039	0.0378124
0.0620505	0.0582536	0.0549598	0.0521691	0.0498815	0.0480971	0.0468159	0.0478142	0.0471554	0.0471069	0.0455036	0.0443708	0.0444655	0.0437758	0.0456536	0.0430136	0.0417408	0.0416067	0.0420214	0.0401313	0.0369863	0.0335548	0.0293662	0.0243252	0.0249472	0.0229506	0.025001	0.0250396	0.0272397	0.0280723	0.0281683	0.0263479	0.0249398	0.0211686	0.0202169	0.0183921	0.0212892	0.0229859	0.0278327	0.0324644	0.0365843	0.0396844	0.0424227	0.0438718	0.0448535	0.0446004	0.0449811	0.0431349	0.0457172	0.046475
0.058713	0.055989	0.0534767	0.0511763	0.0490878	0.047211	0.0455461	0.0425276	0.0427549	0.0421932	0.039943	0.0406766	0.0414076	0.0407995	0.0397134	0.0391643	0.037654	0.0349204	0.0347541	0.033187	0.0309285	0.0289552	0.0282565	0.027807	0.026427	0.0250161	0.0228674	0.0207442	0.0208517	0.0173918	0.0178021	0.0161819	0.0172575	0.0181915	0.0197266	0.0202977	0.0203135	0.0228604	0.0239113	0.0258845	0.0292915	0.0290694	0.0291861	0.0293461	0.0314719	0.0332426	0.0328567	0.0326425	0.0325488	0.0345979
0.0639361	0.060779	0.0580217	0.0556642	0.0537065	0.0521486	0.0509905	0.0541396	0.0531454	0.0510585	0.0493607	0.0455285	0.0419752	0.0420344	0.0431628	0.0386267	0.0389019	0.040258	0.038434	0.0386618	0.0357842	0.0341957	0.0315183	0.0309005	0.0308171	0.0279231	0.028036	0.0269615	0.0295427	0.0299812	0.026021	0.0256926	0.0250299	0.0273033	0.0307478	0.0342942	0.0337248	0.0336817	0.036107	0.0352142	0.037737	0.0366155	0.0327224	0.0319146	0.0287872	0.0295234	0.0294337	0.0279677	0.0249209	0.0263313
0.0518808	0.0523233	0.0524878	0.0523742	0.0519826	0.051313	0.0503654	0.0498875	0.0499116	0.0467517	0.0441768	0.0422855	0.0379431	0.0341118	0.0325221	0.0292542	0.0278584	0.0275373	0.0271606	0.0280925	0.0276387	0.0258391	0.0256684	0.0255252	0.0224844	0.0220607	0.0220311	0.0210622	0.0209891	0.0208451	0.0223729	0.0222315	0.0202486	0.0186811	0.0200787	0.0200966	0.0211519	0.0256835	0.0291001	0.033939	0.0360648	0.0376637	0.0385356	0.0382924	0.035761	0.0335063	0.0324276	0.0267388	0.0266969	0.0280434
0.0636319	0.0600023	0.0567171	0.0537765	0.0511804	0.0489287	0.0470215	0.0441521	0.0448743	0.0468516	0.045079	0.0427679	0.0405874	0.0396344	0.0358777	0.0344494	0.0330211	0.0321233	0.0290673	0.027116	0.0284908	0.0283688	0.0254431	0.0262038	0.0290393	0.027519	0.0267191	0.0273169	0.0289243	0.0315809	0.0317782	0.0319832	0.0319821	0.0286387	0.026186	0.0236697	0.022844	0.020636	0.0230528	0.0268948	0.0310215	0.0375911	0.0416539	0.0432374	0.0451175	0.0442769	0.0404857	0.038088	0.0374876	0.0377421
0.0583171	0.0572327	0.056203	0.0552279	0.0543075	0.0534417	0.0526305	0.0520958	0.0528743	0.0533585	0.0528421	0.0530871	0.0496572	0.0467864	0.0421535	0.0384181	0.0368089	0.033283	0.0310961	0.0290195	0.0287342	0.0275108	0.0289505	0.0292719	0.0276765	0.0265666	0.0252505	0.0239931	0.0256416	0.0254873	0.028732	0.0314687	0.0347901	0.0340685	0.0327065	0.0305644	0.0275796	0.0260807	0.0247066	0.0242407	0.0282403	0.0307864	0.0357859	0.0391332	0.0421896	0.0425638	0.0395974	0.0387641	0.0382688	0.0376075
0.0552003	0.0554583	0.0554331	0.0551246	0.054533	0.0536581	0.0525001	0.0520363	0.0497373	0.0481105	0.0450337	0.0449511	0.0407641	0.039292	0.0379179	0.0372688	0.0362685	0.0341957	0.0327081	0.0327497	0.0333009	0.0332781	0.0355887	0.037431	0.0358144	0.036146	0.0357751	0.0311599	0.0287988	0.025671	0.024597	0.0246217	0.024816	0.0259579	0.0298597	0.0300419	0.0327802	0.0351066	0.0361829	0.0371946	0.0358876	0.0343122	0.0336312	0.0327007	0.0292739	0.028048	0.0290684	0.0290348	0.0342833	0.0365294
0.0592223	0.0616507	0.0634134	0.0645103	0.0649413	0.0647066	0.0638062	0.0633064	0.0590811	0.0559147	0.054561	0.0530069	0.050556	0.0487013	0.0450053	0.0432029	0.0410475	0.0380143	0.0357108	0.0310174	0.0270061	0.0286853	0.0303167	0.0306601	0.0321004	0.0353818	0.033497	0.0377225	0.037712	0.0388079	0.0371798	0.0352128	0.0351441	0.0368877	0.0401003	0.0387189	0.0388827	0.0398427	0.0423289	0.0440276	0.0424775	0.0416473	0.0379641	0.0366321	0.0385195	0.0382026	0.041792	0.0426762	0.0462454	0.0503817
0.0571689	0.0556051	0.0540459	0.0524915	0.0509417	0.0493966	0.0478562	0.0464246	0.0442416	0.0438388	0.041736	0.0403044	0.0407989	0.0395678	0.0388	0.0377586	0.0358197	0.0355989	0.0344916	0.0328953	0.0325576	0.0306474	0.030656	0.0313429	0.0304611	0.0281602	0.0255964	0.0247215	0.0237734	0.023179	0.0239998	0.0258309	0.0278113	0.0298863	0.0322091	0.0323612	0.032057	0.0340398	0.0325312	0.0325436	0.0321835	0.0304806	0.0326077	0.0373682	0.0388634	0.0383665	0.0362495	0.0359852	0.0339184	0.0361082
0.057819	0.0589318	0.0597432	0.0602533	0.0604621	0.0603695	0.0599757	0.0605815	0.0612754	0.0570463	0.052964	0.0499484	0.0479458	0.0477685	0.0460888	0.0447418	0.0374489	0.0363269	0.0349111	0.034518	0.0292997	0.0240323	0.0224301	0.0250168	0.0256947	0.0297883	0.0304953	0.0321319	0.0305874	0.0309807	0.0295924	0.0303815	0.026218	0.0244913	0.0259355	0.0284901	0.0255098	0.0269383	0.0257924	0.0263002	0.0247181	0.0274273	0.0306793	0.0352522	0.0373191	0.0394247	0.0415543	0.0439918	0.0430863	0.0440155
0.052811	0.0562729	0.0588703	0.0606033	0.0614719	0.061476	0.0606156	0.0589711	0.0571123	0.0502885	0.0463609	0.0430022	0.0426357	0.0387671	0.0391652	0.0409116	0.0408256	0.0413232	0.0412223	0.041402	0.0421247	0.042271	0.043555	0.0414808	0.0386677	0.0360502	0.036591	0.0342355	0.0343843	0.0341562	0.0338835	0.0344602	0.0375007	0.0404375	0.0393621	0.0375477	0.0381526	0.0356171	0.0346809	0.0343686	0.0349093	0.0342712	0.0335735	0.0348518	0.0370643	0.037854	0.0376459	0.0373449	0.0399543	0.0400955
0.0478999	0.0490018	0.0499126	0.0506324	0.0511611	0.0514988	0.0516453	0.0519184	0.05128	0.0513849	0.0523938	0.052028	0.0478482	0.0440642	0.0402055	0.0367054	0.0335638	0.0304857	0.0292305	0.0259953	0.0242692	0.0255352	0.027324	0.0289596	0.0280212	0.0251963	0.0227783	0.0200912	0.0239861	0.0218478	0.0226305	0.0219749	0.0252899	0.0285711	0.0286656	0.0291446	0.0295822	0.0280061	0.0297544	0.0321262	0.0341316	0.031822	0.0309093	0.0311803	0.0322578	0.033772	0.0315577	0.0291637	0.029089	0.0311618
0.0724836	0.0689066	0.0656156	0.0626106	0.0598915	0.0574583	0.0553111	0.0557929	0.0499649	0.0479575	0.0454584	0.0459966	0.0448856	0.0455325	0.0471193	0.0479446	0.0475774	0.044077	0.0403285	0.0380681	0.0334099	0.0306837	0.0280487	0.026632	0.0262334	0.0283064	0.0267892	0.0281829	0.02754	0.0277192	0.0271411	0.0253051	0.0261973	0.0269848	0.029282	0.0300907	0.0347502	0.0350012	0.0344251	0.035302	0.0352213	0.0365065	0.0357026	0.0322133	0.0313607	0.0318435	0.0336531	0.0338086	0.0354387	0.0309892
0.0562653	0.0546699	0.0530634	0.051446	0.0498176	0.0481782	0.0465278	0.0425925	0.0426811	0.0398775	0.0402297	0.0404336	0.0405111	0.0390175	0.0394493	0.038991	0.037316	0.03179	0.0290024	0.0266899	0.0256545	0.0230672	0.0203369	0.0196857	0.0190619	0.0189378	0.0204314	0.0203756	0.0212976	0.019588	0.0189248	0.0202554	0.0204597	0.0209275	0.019931	0.0226451	0.0222442	0.0266689	0.0298519	0.0336498	0.0359093	0.0361716	0.0353377	0.0351325	0.0341276	0.0320319	0.0307489	0.0312672	0.0296016	0.0293253
0.0567176	0.0534583	0.0506768	0.0483729	0.0465467	0.0451983	0.0443276	0.0424667	0.0471085	0.0512466	0.0531848	0.0515005	0.0515567	0.0520326	0.04548	0.0417149	0.0414396	0.0386154	0.0314353	0.0270868	0.0287328	0.0277149	0.0283757	0.0262046	0.0258888	0.0230636	0.0217668	0.0252629	0.0319306	0.0328818	0.0303297	0.0332772	0.034082	0.0365608	0.0371354	0.0372503	0.0377802	0.0359288	0.0355172	0.0371373	0.0387439	0.0381457	0.0379624	0.0373635	0.0354699	0.0336244	0.031624	0.0340936	0.0338945	0.0338099
0.0558206	0.0591924	0.0617079	0.0633672	0.0641704	0.0641173	0.0632081	0.0604538	0.0566562	0.0530325	0.0476808	0.0435245	0.0401724	0.0431014	0.0414553	0.0400482	0.0442811	0.0459873	0.0494158	0.0500297	0.0489916	0.0418787	0.0347657	0.0315049	0.0280266	0.02551	0.0232756	0.0247794	0.0285434	0.0370669	0.0408413	0.0403772	0.0402226	0.0405242	0.0435803	0.0441747	0.0420085	0.0416785	0.0389193	0.0376921	0.0389857	0.0412243	0.0370562	0.0320347	0.0307945	0.0310807	0.0333767	0.0332054	0.0354624	0.0373602
0.0667891	0.0675161	0.0677227	0.0674088	0.0665744	0.0652194	0.063344	0.0598062	0.060673	0.0571025	0.055196	0.0552796	0.0530957	0.0482961	0.0430288	0.0417473	0.0438971	0.0402174	0.03899	0.0355712	0.0392866	0.0381296	0.0438513	0.0451573	0.044212	0.0441528	0.0440717	0.0419185	0.0437892	0.0399336	0.0381876	0.0352886	0.0336726	0.0346066	0.0349531	0.0342497	0.0365803	0.0413521	0.0409359	0.0374687	0.0373018	0.0358022	0.0346393	0.0384025	0.0437749	0.048081	0.0492163	0.0539944	0.0514363	0.0546851
0.0481726	0.0484421	0.0485054	0.0483626	0.0480137	0.0474587	0.0466976	0.0442207	0.0447272	0.0422673	0.0389999	0.0377342	0.0367447	0.0343357	0.0353349	0.0346619	0.0321656	0.031945	0.0295719	0.0294553	0.0295128	0.0267485	0.0246576	0.0244704	0.0239369	0.0229739	0.0246011	0.0243539	0.0243276	0.0249046	0.0245316	0.0267911	0.0258121	0.0233115	0.0248203	0.0249584	0.0247031	0.0243667	0.0273407	0.0263388	0.0265265	0.0275255	0.0259107	0.0276252	0.0254381	0.024279	0.0251212	0.0272465	0.0285639	0.0299276
0.0592372	0.0582513	0.0573714	0.0565974	0.0559295	0.0553675	0.0549115	0.0540177	0.0549521	0.055872	0.0541731	0.0536283	0.0492573	0.0456718	0.0433277	0.0404599	0.0428294	0.0411592	0.0417052	0.0384006	0.0369241	0.0347443	0.033287	0.0329546	0.028437	0.0301217	0.0288869	0.0302415	0.0301411	0.0261851	0.0234606	0.0220211	0.0245336	0.0267404	0.0268616	0.031866	0.0309197	0.0342746	0.0345983	0.0349943	0.0350748	0.0358629	0.0382995	0.0392031	0.0400046	0.0430218	0.0456311	0.0504999	0.0480454	0.0461141
0.0452188	0.0515874	0.0567669	0.0607573	0.0635585	0.0651706	0.0655935	0.0626094	0.0628936	0.0597588	0.0538618	0.0524344	0.051371	0.0466666	0.0455278	0.0453933	0.0449113	0.0412153	0.0414195	0.0380163	0.0375716	0.0373738	0.0358994	0.0376389	0.0361559	0.0373427	0.0402242	0.0418081	0.0419942	0.0380034	0.0385865	0.0366208	0.0360275	0.0358524	0.0362796	0.0388953	0.0420128	0.043004	0.0455099	0.0467807	0.0460592	0.0473335	0.0449121	0.0435574	0.0424282	0.0403694	0.0421896	0.0395146	0.0409906	0.0394235
0.0562282	0.0564549	0.0564242	0.0561361	0.0555905	0.0547874	0.0537269	0.0543178	0.0528829	0.0495024	0.0443072	0.0457378	0.0447037	0.0468516	0.047974	0.044243	0.0426516	0.0377008	0.0345224	0.0329139	0.0335125	0.0349931	0.0336037	0.0355904	0.0350068	0.035533	0.0332863	0.0301194	0.0292144	0.0250892	0.0235887	0.0251562	0.0281583	0.0329833	0.036179	0.0379396	0.0404468	0.0394847	0.0390793	0.0384921	0.0354315	0.0339742	0.0330061	0.0316577	0.0323642	0.0346022	0.0361941	0.0360256	0.0389375	0.0364046
0.0524958	0.0515525	0.0508363	0.0503473	0.0500855	0.0500508	0.0502432	0.0543489	0.0538558	0.0535877	0.0537771	0.0509898	0.046916	0.0444145	0.041352	0.0407943	0.0363058	0.0366842	0.0348899	0.0332206	0.0288533	0.0264442	0.0262467	0.0248057	0.0215207	0.0205403	0.0207747	0.0231208	0.0238194	0.0230098	0.0191556	0.018192	0.0167387	0.0175791	0.0197522	0.0219608	0.0204599	0.0212707	0.0249542	0.0293199	0.0304728	0.0299138	0.0282431	0.0296522	0.0302927	0.0303825	0.0319799	0.0346345	0.0338869	0.0356758
0.0583407	0.0575718	0.0568649	0.0562202	0.0556375	0.055117	0.0546585	0.0561537	0.0541472	0.0519803	0.0534051	0.0505993	0.0517131	0.0473019	0.0427335	0.0384895	0.0362185	0.0344726	0.0307266	0.0291811	0.0260704	0.0273941	0.0283198	0.0283055	0.0306957	0.0304002	0.0303454	0.0276617	0.0251551	0.0240329	0.0220242	0.0232426	0.0236146	0.025023	0.0245885	0.0279964	0.0310361	0.0325371	0.0330345	0.0310902	0.0321186	0.0298726	0.0295893	0.030931	0.0304663	0.0315932	0.0316092	0.0333036	0.0355126	0.0362931
0.0566144	0.059654	0.0621745	0.064176	0.0656584	0.0666219	0.0670662	0.0650235	0.0627717	0.0633278	0.0642107	0.06362	0.0650656	0.0621384	0.0600739	0.0536153	0.0497127	0.0467424	0.0442971	0.038867	0.0377719	0.0368321	0.03743	0.0361469	0.0386147	0.039614	0.0383143	0.040326	0.0434467	0.0449114	0.0446021	0.0440407	0.0440952	0.0423436	0.0413794	0.0392252	0.0406341	0.0397867	0.0403429	0.0419703	0.0411271	0.0414783	0.0445191	0.0431171	0.040959	0.0399418	0.0375147	0.0389023	0.0383656	0.0393073
0.0572186	0.0576931	0.0578683	0.0577443	0.057321	0.0565986	0.0555769	0.0530558	0.0540898	0.0520933	0.0475646	0.0455265	0.043613	0.0389407	0.0366006	0.0338378	0.0300975	0.0307574	0.0282963	0.0248992	0.0260004	0.0239465	0.0215303	0.0235218	0.0234752	0.0229078	0.0241893	0.0266331	0.0252386	0.0241836	0.021166	0.0229221	0.0262216	0.023875	0.0260078	0.0296159	0.0315218	0.0323782	0.0333286	0.0340184	0.0340322	0.0318909	0.0304662	0.0330188	0.0336917	0.033164	0.0370136	0.037289	0.0365939	0.038242
0.0562429	0.0563009	0.0562301	0.0560304	0.0557019	0.0552445	0.0546583	0.05521	0.0534909	0.0517105	0.0500267	0.0491482	0.0496644	0.0478162	0.0460066	0.042754	0.0419171	0.0391507	0.0369478	0.0343133	0.0326515	0.0293274	0.029147	0.0283158	0.0291692	0.0265467	0.0254059	0.0221582	0.0216258	0.02013	0.0192203	0.0182653	0.0192008	0.0195627	0.0225141	0.0241381	0.0258842	0.0290151	0.0308508	0.030032	0.0327882	0.0335503	0.0321602	0.0345771	0.0371353	0.0363239	0.0338048	0.0320937	0.0322053	0.0317205
0.0549067	0.0599918	0.0637394	0.0661495	0.0672221	0.0669571	0.0653547	0.0578149	0.0552893	0.0488915	0.0455193	0.0415259	0.0417002	0.0430116	0.0417632	0.0362718	0.0334303	0.0347564	0.0333123	0.0303002	0.0310049	0.0300815	0.0274147	0.0239863	0.0247405	0.0230852	0.0214196	0.0195985	0.0207528	0.0209001	0.0244684	0.0275156	0.0251975	0.0280288	0.0294622	0.0266975	0.0244084	0.0258308	0.0295523	0.0323466	0.0352859	0.0373482	0.0425009	0.0415968	0.0389792	0.0406942	0.0396036	0.0352564	0.032151	0.0369098
0.0565476	0.0601823	0.0627526	0.0642587	0.0647004	0.0640778	0.0623909	0.0589448	0.0526679	0.0470605	0.0437627	0.0412749	0.0370949	0.0352005	0.0344447	0.0374781	0.0351063	0.0341739	0.0341116	0.031956	0.0293874	0.0308644	0.0282073	0.027575	0.0275641	0.0267951	0.030148	0.0308062	0.0283125	0.0282526	0.0285372	0.027739	0.029158	0.0299793	0.0272236	0.0291911	0.0286402	0.0312005	0.0351519	0.0356065	0.0370992	0.0357768	0.0372046	0.0383153	0.0365185	0.0390999	0.0371177	0.0366187	0.0359388	0.0379529
0.0530621	0.052103	0.0512591	0.0505304	0.0499169	0.0494187	0.0490358	0.0477412	0.0496633	0.0485878	0.0501133	0.0458769	0.0449682	0.0443481	0.0412208	0.0385977	0.036729	0.0311848	0.0294203	0.0282122	0.0295459	0.0272387	0.0266944	0.0245261	0.0255812	0.0240594	0.0228295	0.0261931	0.0261	0.0265423	0.0258333	0.0247312	0.0250303	0.0224255	0.0232457	0.0245037	0.0236682	0.0240494	0.0267011	0.0321378	0.0309881	0.0311073	0.0307775	0.0306978	0.0288442	0.0293513	0.0320871	0.0315119	0.0305956	0.0331248
0.0592032	0.0594793	0.0594328	0.0590637	0.0583721	0.057358	0.0560213	0.0515731	0.0481245	0.0502427	0.0489743	0.0485245	0.0480013	0.0448973	0.0439432	0.0442214	0.0452233	0.0437348	0.0456069	0.0437089	0.0443571	0.046634	0.040819	0.0397951	0.0385212	0.0346576	0.0332369	0.0298856	0.0288997	0.0245786	0.0276295	0.0261172	0.025656	0.0288095	0.0273352	0.0320522	0.0345499	0.033484	0.0322842	0.0315537	0.0353254	0.0345295	0.0373007	0.036142	0.0373312	0.0400235	0.040643	0.0451483	0.0458701	0.0440321
0.0507094	0.0507715	0.0507124	0.0505322	0.0502308	0.0498083	0.0492647	0.0500923	0.0489581	0.0461874	0.0456512	0.0416875	0.0410363	0.0378579	0.0365527	0.0365158	0.0365676	0.0343059	0.0329051	0.0315962	0.0295116	0.0254159	0.0224011	0.0207172	0.018928	0.0196296	0.0209422	0.0226359	0.0211254	0.020594	0.0203615	0.0193729	0.0201686	0.0207011	0.0213484	0.0244141	0.0268946	0.0284481	0.0302938	0.0324547	0.0335998	0.0336569	0.0315448	0.031013	0.0324755	0.0302309	0.0298228	0.0279158	0.0284829	0.0285238
0.0531105	0.0513413	0.0497454	0.048323	0.047074	0.0459984	0.0450962	0.0440242	0.0451541	0.0441403	0.0430909	0.0410923	0.0419025	0.0393453	0.0388155	0.0392866	0.0332618	0.0314953	0.0300162	0.0263964	0.0253787	0.0223722	0.020996	0.0192484	0.0203966	0.0220678	0.0234191	0.022378	0.0223053	0.0240566	0.0247583	0.0241007	0.0268716	0.0271692	0.0257425	0.025013	0.0245835	0.022788	0.0212635	0.019461	0.0203121	0.0219248	0.0234694	0.0241678	0.0276649	0.0313199	0.0338381	0.0361202	0.0364776	0.0364537
0.0555759	0.0601105	0.0636404	0.0661655	0.0676858	0.0682014	0.0677123	0.0657695	0.0652374	0.0631609	0.0537971	0.0520014	0.0460271	0.0439973	0.0430905	0.0370626	0.0303794	0.027781	0.0308184	0.0257395	0.0259019	0.0258569	0.0263466	0.032218	0.0319787	0.0351087	0.0384658	0.0342883	0.0292547	0.0254378	0.0274436	0.0225899	0.0253306	0.0268878	0.0305907	0.0354632	0.0398341	0.0474404	0.0474917	0.0433977	0.0428934	0.0421213	0.0450793	0.0431364	0.0449704	0.0448183	0.0421453	0.043443	0.0449875	0.0468925
0.0590809	0.0586215	0.0581147	0.0575604	0.0569586	0.0563095	0.0556129	0.0542567	0.052437	0.0534498	0.0521074	0.0538257	0.0529605	0.0513101	0.0512368	0.0494722	0.0472407	0.0445179	0.0433238	0.0421606	0.0400636	0.0346049	0.031598	0.0311399	0.0313803	0.0275845	0.0278176	0.0247338	0.0250184	0.0227816	0.0240964	0.027365	0.0285755	0.0277246	0.0297127	0.035083	0.0362301	0.0354644	0.0362788	0.0353499	0.035216	0.0329824	0.0330068	0.034224	0.0336561	0.0321713	0.0328234	0.0360376	0.0347865	0.0361979
0.0544091	0.0558529	0.0565504	0.0565017	0.0557069	0.0541658	0.0518785	0.0457159	0.0431126	0.0386592	0.0381472	0.0343322	0.0375354	0.0377874	0.0356716	0.0385025	0.0400917	0.0431136	0.0418018	0.0347186	0.0286107	0.0234477	0.0193555	0.0195414	0.0208884	0.0184247	0.0173432	0.0182022	0.0199207	0.0229662	0.0234727	0.0260704	0.0284467	0.0320896	0.0345006	0.0392993	0.0409255	0.0369008	0.0333081	0.0303988	0.0275998	0.0259216	0.0215232	0.022926	0.0260327	0.0283799	0.0311992	0.0370446	0.0417634	0.042294
0.0678398	0.0605649	0.0540175	0.0481975	0.0431049	0.0387398	0.0351021	0.0310908	0.030912	0.028502	0.0335113	0.0339699	0.0342556	0.033397	0.0333447	0.0306696	0.0275835	0.0249811	0.0241568	0.0200566	0.0211215	0.0229927	0.0274022	0.0280635	0.0257333	0.0232262	0.022858	0.0201357	0.0161612	0.013308	0.014218	0.0129005	0.0175543	0.0231296	0.0244229	0.0268987	0.0277038	0.029822	0.031675	0.0300486	0.0295355	0.0279123	0.0281206	0.0247533	0.0242736	0.0243235	0.0222801	0.022122	0.0226086	0.0235517
0.0497189	0.0463441	0.0434313	0.0409807	0.0389923	0.0374659	0.0364017	0.0348781	0.0328314	0.0351179	0.0343531	0.0361683	0.0366895	0.038213	0.0365815	0.0325896	0.0299955	0.0318624	0.0281619	0.026606	0.0255852	0.0258023	0.0223411	0.0202777	0.0206742	0.0194413	0.0151729	0.0139636	0.0143996	0.0141126	0.0111696	0.0120564	0.0141611	0.016034	0.0162813	0.0195356	0.0236005	0.0273576	0.02764	0.033693	0.0344542	0.0353948	0.033236	0.0320235	0.0285462	0.02804	0.0254607	0.0261241	0.0260163	0.0271622
0.0475845	0.0474317	0.0469294	0.0460775	0.0448759	0.0433248	0.0414241	0.0382633	0.035018	0.0331298	0.0332633	0.0316739	0.027975	0.0286709	0.0279955	0.0277701	0.0296226	0.0298436	0.0296181	0.0261298	0.0243044	0.0235583	0.0199045	0.0175831	0.0157503	0.0141987	0.0103159	0.0110915	0.0127845	0.0142841	0.0149995	0.0149447	0.018258	0.021353	0.0198422	0.019973	0.0221639	0.0213169	0.0213873	0.0218899	0.0247373	0.0258793	0.0285222	0.0292312	0.0311528	0.03171	0.030087	0.0286113	0.0297758	0.0283908
0.0492413	0.0503933	0.0511482	0.0515057	0.051466	0.0510291	0.0501949	0.0488939	0.0467303	0.0394229	0.0403704	0.0384361	0.0363321	0.0338013	0.0302655	0.0270279	0.025768	0.0263939	0.0254367	0.0268104	0.0245039	0.023083	0.0256265	0.0291059	0.0312408	0.0279656	0.0276958	0.0276966	0.0268483	0.0293036	0.0305474	0.0295563	0.0259817	0.0257289	0.0257605	0.0276777	0.0236387	0.0218983	0.022351	0.0209909	0.02471	0.030613	0.0335607	0.0361271	0.0361052	0.036886	0.0356061	0.0334218	0.0305856	0.0294971
0.0622723	0.0613477	0.0603023	0.0591363	0.0578495	0.056442	0.0549138	0.0512917	0.0545947	0.0518303	0.0469217	0.0453758	0.0462585	0.0420164	0.0446313	0.0429664	0.0423968	0.0436953	0.0389051	0.0390103	0.0394466	0.0341764	0.0300481	0.0270533	0.0257483	0.0218064	0.0203907	0.01948	0.0199958	0.022214	0.0208229	0.0256264	0.0290328	0.030439	0.0327834	0.0355648	0.0367366	0.0353479	0.0371179	0.0387006	0.03985	0.0400861	0.0378591	0.0380605	0.0415732	0.0402833	0.040857	0.0396341	0.0370776	0.0375139
0.0341248	0.0387753	0.042585	0.0455541	0.0476824	0.04897	0.0494169	0.0488035	0.044887	0.043751	0.0400487	0.0376949	0.0389316	0.0336875	0.0359851	0.0336729	0.0285541	0.0285937	0.028926	0.0284271	0.0298568	0.0291592	0.0273743	0.027957	0.0302277	0.0310506	0.0305301	0.0296279	0.0238912	0.0226856	0.0202986	0.0191658	0.0204893	0.0190268	0.0200311	0.0200525	0.0213542	0.0239152	0.0276362	0.0318116	0.0321767	0.0333986	0.0325453	0.0297213	0.0289143	0.0253057	0.0212367	0.0153067	0.0163902	0.0173218
0.0551341	0.0542662	0.053368	0.0524397	0.0514811	0.0504924	0.0494734	0.0489571	0.0463798	0.0432301	0.0395298	0.0380886	0.0395406	0.0394381	0.0422287	0.0418398	0.0409577	0.0425987	0.0423902	0.0430051	0.0410085	0.0401611	0.0353548	0.0339259	0.0330253	0.0305437	0.0288194	0.024347	0.0254891	0.0267147	0.0279709	0.0266904	0.0286067	0.0270087	0.0230544	0.0227329	0.0214644	0.0224942	0.0180897	0.0170051	0.0214072	0.0226736	0.0267931	0.0251259	0.0272762	0.0256874	0.0280218	0.0332755	0.0342307	0.0357094
0.0303376	0.0370475	0.0427104	0.0473263	0.0508951	0.0534169	0.0548916	0.0533288	0.0535888	0.0487401	0.0462398	0.0456522	0.0421671	0.0403674	0.0413469	0.0387801	0.0387273	0.0380211	0.036259	0.0361255	0.0358215	0.0356358	0.0325051	0.0289907	0.0264089	0.0262843	0.0260695	0.023189	0.0236415	0.0215371	0.0201144	0.0213002	0.022481	0.0244665	0.0244917	0.0263962	0.0290817	0.0298257	0.0307257	0.0322646	0.0317814	0.0259905	0.0257954	0.0262629	0.0240076	0.0255775	0.0244057	0.0269974	0.0285707	0.0307118
0.0580665	0.0534821	0.049797	0.0470113	0.0451248	0.0441376	0.0440497	0.0448748	0.0468614	0.0505018	0.0515849	0.0518459	0.0498459	0.0492464	0.0464816	0.0449881	0.0418121	0.0367145	0.0346711	0.0375797	0.0337581	0.0325844	0.0265638	0.0219149	0.0189054	0.0172532	0.0201084	0.0196031	0.0199771	0.0220766	0.02756	0.0304956	0.0285316	0.0279489	0.0251624	0.0265248	0.0320502	0.034851	0.0380722	0.0347208	0.0355852	0.0344943	0.03076	0.028689	0.0234582	0.0205454	0.0209306	0.0242409	0.0276084	0.0286526
0.0518938	0.0496609	0.0477534	0.0461714	0.0449149	0.0439838	0.0433782	0.04314	0.0457004	0.0487697	0.0439131	0.0413964	0.0373339	0.0317948	0.0276628	0.0246024	0.0228835	0.0208214	0.0215966	0.0235706	0.0260149	0.0273834	0.0251437	0.0252399	0.0270746	0.0267196	0.025231	0.0253306	0.024659	0.0228655	0.0220933	0.0231406	0.0219209	0.0234304	0.0194886	0.0207008	0.0225141	0.0254991	0.0286805	0.0307552	0.0288204	0.030297	0.0338704	0.0382993	0.0365252	0.036177	0.0344369	0.0343077	0.0334804	0.0337668
0.0636158	0.0648235	0.0654393	0.0654632	0.0648953	0.0637355	0.0619838	0.0570776	0.0560397	0.0542231	0.0511886	0.0471108	0.0444506	0.0403228	0.0368489	0.0349821	0.0384761	0.0374877	0.0381613	0.0378465	0.0361091	0.0347858	0.0338318	0.0308162	0.0290932	0.0275047	0.0274735	0.0246069	0.0257133	0.025347	0.0271518	0.0266253	0.0253499	0.0270491	0.0247499	0.0234686	0.0255313	0.0261361	0.0285126	0.0308338	0.0359948	0.0408759	0.0418632	0.0432545	0.0426637	0.0464499	0.0446003	0.0446071	0.0450875	0.042348
0.0758493	0.0699936	0.064587	0.0596294	0.0551209	0.0510615	0.0474512	0.0414854	0.0420693	0.0427466	0.0415458	0.0450283	0.0475193	0.0427898	0.0383985	0.0324266	0.0331327	0.033238	0.0301704	0.0219235	0.0206346	0.0237548	0.0222498	0.0279069	0.0288862	0.0247446	0.0256362	0.0263643	0.030195	0.0295288	0.029708	0.0271109	0.0275463	0.0353303	0.0360861	0.0398685	0.0405596	0.0363686	0.0356826	0.034693	0.0277716	0.0247458	0.0231194	0.0186873	0.0137124	0.0157883	0.0149361	0.0183818	0.02381	0.0260592
0.0428406	0.0441563	0.0451439	0.0458033	0.0461345	0.0461375	0.0458124	0.042191	0.0429433	0.0400856	0.041178	0.0431235	0.048649	0.048357	0.0439479	0.0360302	0.0328382	0.0322118	0.0312095	0.0270447	0.0281484	0.0288881	0.0295083	0.0299136	0.0323058	0.0307538	0.0310513	0.0306983	0.0319383	0.0294429	0.0291073	0.0246903	0.0251539	0.0244716	0.0243082	0.0226827	0.0261586	0.0233452	0.0263849	0.0295258	0.0276244	0.0251082	0.0290894	0.0261667	0.0313048	0.0285485	0.0304577	0.0258271	0.0278011	0.0265885
0.0437907	0.0466858	0.0488538	0.0502946	0.0510083	0.0509949	0.0502543	0.048061	0.0447477	0.0399157	0.0397169	0.0391672	0.0334459	0.0318388	0.0301691	0.0254186	0.0249071	0.0256884	0.0274356	0.0262943	0.0224759	0.0196907	0.0218028	0.016946	0.0145641	0.0141143	0.011862	0.0114359	0.0143836	0.0173263	0.0189423	0.0188856	0.0181223	0.0199156	0.020387	0.0164269	0.0162394	0.0167823	0.0196559	0.0235242	0.0292569	0.0302361	0.0303259	0.0330973	0.0346716	0.0340491	0.0301438	0.0279539	0.028854	0.0282446
0.0512847	0.0495274	0.0478205	0.046164	0.0445578	0.043002	0.0414966	0.0371361	0.0387267	0.0388052	0.0372824	0.0379973	0.0363163	0.0341163	0.034369	0.0351688	0.0326688	0.0319524	0.0298373	0.0292019	0.0303176	0.0283036	0.027072	0.0245146	0.020372	0.0177495	0.0174174	0.0153257	0.0126622	0.0113648	0.0112104	0.0140922	0.0133496	0.0132554	0.0155731	0.0152191	0.0138432	0.0144819	0.0164865	0.0174611	0.0200733	0.0222068	0.0227631	0.0235257	0.0217706	0.0242718	0.026578	0.0270232	0.0232722	0.021041
0.0423025	0.04305	0.0434819	0.0435983	0.0433992	0.0428844	0.0420542	0.0430836	0.0404125	0.0381123	0.0358945	0.0326258	0.0286813	0.0284414	0.023924	0.0257856	0.0251253	0.0256228	0.0282713	0.0274047	0.0268388	0.0267715	0.0254019	0.0253138	0.0267709	0.0289161	0.0250406	0.0278325	0.0269979	0.0246014	0.0218379	0.0172736	0.0167309	0.0130192	0.0106548	0.013812	0.0158564	0.0187083	0.0218237	0.0262451	0.0279671	0.0257329	0.0222456	0.0227553	0.0215133	0.0204647	0.0210723	0.0232537	0.0258221	0.0295109
0.0479307	0.0503296	0.0523823	0.0540887	0.0554488	0.0564626	0.0571301	0.0588404	0.0605321	0.0602272	0.0577862	0.0536364	0.0456233	0.0483179	0.0481056	0.0439835	0.048981	0.046939	0.04668	0.0446565	0.0436543	0.0374329	0.0312763	0.0308775	0.0334503	0.0346206	0.0341563	0.035447	0.0390685	0.0390029	0.0368383	0.0350449	0.0319883	0.0339091	0.0308241	0.035159	0.038667	0.0409488	0.0450041	0.0441741	0.0376416	0.0411757	0.0410132	0.0414261	0.0404919	0.0465224	0.0461724	0.0581362	0.0648152	0.0679276
0.0503233	0.0485422	0.0471774	0.0462287	0.0456963	0.0455802	0.0458803	0.047424	0.0495802	0.0511418	0.0514843	0.0495077	0.0444091	0.041374	0.0395043	0.0361776	0.0330829	0.0302199	0.030235	0.0313739	0.0318764	0.030809	0.0317751	0.030315	0.031822	0.030314	0.0361676	0.0359081	0.033365	0.0357869	0.03718	0.0333103	0.0315335	0.0282996	0.0285262	0.0265703	0.0274744	0.0304832	0.0339734	0.0331045	0.0344474	0.0357661	0.0365018	0.0355186	0.0378174	0.0390454	0.0393632	0.0399423	0.0403127	0.0436678
0.0596899	0.0568464	0.0543044	0.0520639	0.0501248	0.0484873	0.0471512	0.0447014	0.0475068	0.045057	0.0458464	0.0506362	0.0457555	0.0448858	0.0457643	0.04186	0.0399716	0.0396896	0.0389981	0.0354347	0.037053	0.035432	0.0357218	0.034426	0.030631	0.0279594	0.026784	0.0292045	0.0302337	0.0308584	0.0268944	0.0241167	0.0246988	0.0206501	0.0213314	0.0255195	0.0283266	0.0288706	0.0336878	0.0386203	0.035079	0.0332279	0.0309039	0.0282594	0.0274469	0.0233107	0.0263562	0.0294959	0.0315852	0.0332751
0.0565027	0.0551709	0.0539101	0.0527203	0.0516014	0.0505534	0.0495764	0.0556869	0.0513277	0.0483245	0.0449901	0.0394955	0.043367	0.0398275	0.0400171	0.0371871	0.0355475	0.0330012	0.0359971	0.0364702	0.0382834	0.0424065	0.0434784	0.0412547	0.0388654	0.036673	0.0333136	0.0309789	0.025869	0.0221464	0.0227755	0.0196833	0.0202173	0.0198682	0.0166806	0.0122944	0.0130718	0.0164664	0.017535	0.0231917	0.0225174	0.0271013	0.0279952	0.0262634	0.0250753	0.0220184	0.0173686	0.0111022	0.0120885	0.0180493
0.0556365	0.0545648	0.0536638	0.0529335	0.052374	0.0519852	0.0517672	0.0559996	0.0523589	0.0551583	0.0508634	0.0472881	0.0458535	0.0475407	0.0445777	0.0432737	0.042713	0.0376329	0.0349432	0.0359105	0.0320075	0.0324335	0.0299277	0.0266487	0.0260515	0.0249962	0.0238873	0.0271726	0.0279364	0.027154	0.0296478	0.0341811	0.0372275	0.0370566	0.0331274	0.030506	0.0307863	0.0309532	0.0313102	0.0346638	0.0348952	0.034817	0.0402745	0.042259	0.0451171	0.040078	0.0375716	0.0436811	0.0414532	0.0393497
0.0417609	0.0442336	0.0461516	0.0475146	0.0483229	0.0485763	0.0482749	0.0482116	0.0459698	0.0434752	0.0387965	0.0401426	0.0335274	0.0314038	0.0310338	0.0338859	0.0328057	0.0308433	0.0312423	0.0330021	0.0341056	0.0328852	0.0310515	0.0299815	0.026523	0.0255442	0.0265179	0.0290354	0.0244144	0.0250058	0.0239186	0.0259351	0.0267948	0.0236146	0.0221877	0.0205239	0.0248846	0.0274162	0.0303132	0.03009	0.0305712	0.0353124	0.0357822	0.0408832	0.0437192	0.0411809	0.0352695	0.0334513	0.0333648	0.0335199
0.0569302	0.0559066	0.0549143	0.0539535	0.0530241	0.0521261	0.0512594	0.0475595	0.0493583	0.0527423	0.0525311	0.0487931	0.0424991	0.0434407	0.0367446	0.0331732	0.026295	0.0254085	0.0261601	0.0262064	0.0333138	0.0318884	0.0323818	0.0294847	0.0274522	0.030342	0.030228	0.0296892	0.0267231	0.030803	0.034071	0.0335694	0.0345616	0.033521	0.0311907	0.0327131	0.0370416	0.0406417	0.0394176	0.032702	0.0317731	0.0333088	0.0383786	0.0401866	0.0457486	0.0425045	0.0402232	0.0442215	0.0469072	0.0436915
0.0783739	0.0760665	0.0736634	0.0711644	0.0685695	0.0658789	0.0630924	0.0608883	0.057682	0.0580701	0.0564236	0.0521999	0.0509752	0.0449881	0.0442532	0.0455452	0.0407183	0.0384384	0.0345306	0.0321299	0.0288851	0.0343889	0.0381067	0.0354342	0.0401841	0.0321535	0.0311459	0.0314267	0.03384	0.0346027	0.0324038	0.0376348	0.0388416	0.0437029	0.0426712	0.0383537	0.0391828	0.035302	0.0338172	0.0363109	0.0396031	0.0429628	0.042351	0.0439242	0.0418347	0.0385167	0.0270749	0.0266423	0.0269628	0.0299355
0.0576002	0.0500528	0.0438684	0.0390473	0.0355892	0.0334943	0.0327626	0.0393209	0.04227	0.0426384	0.0444956	0.0404607	0.0414651	0.0412875	0.0389759	0.0374086	0.0338742	0.0313639	0.0325666	0.0309585	0.030952	0.0301061	0.0288632	0.0271058	0.0294539	0.029298	0.0263898	0.0250064	0.0232258	0.020845	0.018225	0.0162499	0.0188043	0.01982	0.0248915	0.0305582	0.0326516	0.0355748	0.0362961	0.0355598	0.0315298	0.0299132	0.0305702	0.0341413	0.0341028	0.0335948	0.036082	0.0358574	0.0382853	0.0410466
0.0539815	0.0526618	0.0515543	0.0506592	0.0499764	0.049506	0.0492479	0.0491707	0.0505251	0.0511066	0.0465381	0.0438585	0.0412612	0.0406077	0.0379737	0.03287	0.0295041	0.0293991	0.0285532	0.0328936	0.0360951	0.0329666	0.0288776	0.0280449	0.0247926	0.0235982	0.0195361	0.0177744	0.017604	0.0184672	0.0192478	0.0187156	0.0165595	0.0162921	0.0172502	0.0168634	0.0154564	0.017086	0.0200966	0.0221098	0.0231942	0.0271826	0.0280057	0.0294779	0.0322394	0.0338572	0.0315962	0.0311551	0.0282941	0.0289727
0.0401245	0.0419296	0.0435904	0.0451068	0.0464788	0.0477066	0.04879	0.0487389	0.0503246	0.04792	0.0496581	0.0518025	0.0473094	0.0428784	0.0404002	0.0372278	0.0359009	0.0347997	0.0346297	0.037372	0.0411865	0.042828	0.0466367	0.0402465	0.0319202	0.027443	0.0279268	0.0292402	0.0319305	0.0336894	0.0358432	0.0366309	0.0411887	0.0415866	0.0410191	0.0324707	0.026953	0.0246747	0.0279386	0.0242544	0.0210328	0.0217618	0.022101	0.0225924	0.0235011	0.0227897	0.0228681	0.0220036	0.0233682	0.0257202
0.0383085	0.0395795	0.0404476	0.0409128	0.0409751	0.0406344	0.0398909	0.0365591	0.0363198	0.033656	0.0338454	0.0332638	0.031705	0.031783	0.0343473	0.0351716	0.0339424	0.0357026	0.028507	0.0285559	0.0267698	0.0254909	0.022208	0.0234605	0.0236532	0.0242953	0.0249497	0.0214023	0.019735	0.0180593	0.0144166	0.017705	0.017039	0.0196425	0.0196895	0.0267704	0.0296084	0.0323925	0.0312965	0.0297961	0.0285181	0.0267368	0.0259283	0.0245464	0.0230652	0.0224042	0.0246745	0.025691	0.0254001	0.0251088
0.0467734	0.0508297	0.0539343	0.056087	0.057288	0.0575371	0.0568344	0.0562064	0.0507368	0.0466044	0.040946	0.0386975	0.0386515	0.0367058	0.034233	0.0315989	0.0298772	0.0278801	0.0260953	0.0266192	0.0279296	0.0284296	0.0288981	0.0283675	0.0288515	0.0275379	0.0239154	0.0238798	0.0218027	0.0195012	0.0180727	0.0189252	0.0208551	0.0228556	0.025379	0.0269975	0.0312902	0.0292228	0.029637	0.0332799	0.0326236	0.0313731	0.032258	0.029229	0.0301131	0.0316143	0.0322891	0.0292508	0.0293505	0.0265394
0.0549792	0.0559829	0.0564887	0.0564966	0.0560067	0.0550188	0.053533	0.048841	0.047993	0.0462301	0.0438691	0.0423712	0.0407246	0.0398861	0.0391964	0.0395961	0.0357088	0.0365061	0.0338827	0.0309327	0.0287424	0.025401	0.0243614	0.0244921	0.0248554	0.0228487	0.0220607	0.0223136	0.0219909	0.0248783	0.0239474	0.0260294	0.0266886	0.0259445	0.0284332	0.0309798	0.0343667	0.0345656	0.0347803	0.0327542	0.0308604	0.0318889	0.0317628	0.0320728	0.0348654	0.0336519	0.0368219	0.0382295	0.0407036	0.0404549
0.0584625	0.053377	0.0488992	0.0450291	0.0417666	0.0391118	0.0370647	0.0357104	0.0361808	0.0362499	0.0353134	0.0330984	0.0293895	0.0229082	0.0222985	0.0216473	0.0152942	0.0151602	0.0153447	0.0179581	0.0203894	0.0234165	0.0232821	0.0225724	0.0215068	0.022688	0.0239517	0.0228361	0.0193328	0.0204431	0.0179988	0.0186701	0.0183192	0.0186344	0.0176624	0.0186268	0.0217593	0.0253467	0.0277504	0.0317511	0.0332274	0.0332346	0.0322525	0.0327349	0.0308461	0.03379	0.0331998	0.0362878	0.0354735	0.034394
0.0504401	0.0490411	0.0478019	0.0467225	0.0458029	0.045043	0.0444429	0.0440636	0.04239	0.042669	0.0420107	0.0410344	0.0393579	0.0372881	0.0352851	0.0346211	0.0338036	0.0308074	0.028252	0.0282655	0.0261729	0.026984	0.0259735	0.0231888	0.0232604	0.0201408	0.0194171	0.0174269	0.0189456	0.0195659	0.0192517	0.0190822	0.0195876	0.0192811	0.020648	0.0194596	0.0208763	0.019467	0.0234103	0.0263631	0.0295304	0.0333167	0.0318418	0.0304085	0.030799	0.0305589	0.0309654	0.0302419	0.0288932	0.0274437
0.0322885	0.0370155	0.0410039	0.0442537	0.046765	0.0485377	0.0495719	0.048275	0.0496901	0.0450059	0.0431453	0.0384509	0.0345691	0.0323275	0.0314012	0.0298604	0.0300818	0.0318672	0.0356078	0.0357528	0.0356793	0.0349608	0.0370303	0.0331883	0.0344145	0.0275659	0.0265065	0.0277831	0.0259821	0.0249223	0.019378	0.0208876	0.020523	0.0203562	0.0234141	0.0256084	0.028153	0.0264466	0.0326268	0.0351809	0.0379733	0.0378607	0.0322072	0.0296311	0.0238908	0.0250316	0.028879	0.03039	0.0283966	0.0304556
0.0486559	0.0448375	0.0415855	0.0388997	0.0367803	0.0352271	0.0342403	0.034696	0.0351542	0.0392337	0.0400651	0.0402282	0.0389941	0.034633	0.0347607	0.0334509	0.0307389	0.0263701	0.0265757	0.024373	0.0251535	0.027104	0.0269891	0.0254845	0.0265471	0.0242001	0.024241	0.0228243	0.0224969	0.019882	0.0211732	0.0215136	0.0219748	0.0222165	0.022869	0.0231304	0.0253914	0.0257684	0.0273581	0.027142	0.0299063	0.0302192	0.0277881	0.0296236	0.025356	0.0241142	0.0232529	0.023458	0.0218092	0.0242504
0.0625647	0.0585755	0.0552554	0.0526045	0.0506227	0.04931	0.0486665	0.049279	0.0503554	0.0518955	0.0529667	0.0532886	0.0506899	0.0458893	0.0431172	0.0388568	0.0382355	0.0320075	0.0311516	0.0310653	0.0281908	0.0312134	0.0271766	0.0220235	0.0228693	0.0194029	0.0225063	0.0220774	0.0245077	0.0232069	0.0254227	0.0274192	0.0286	0.0309477	0.0278823	0.0301939	0.0312667	0.0298316	0.0367298	0.0355337	0.034057	0.0313211	0.0313118	0.0311646	0.0285145	0.0270669	0.028983	0.0291709	0.0280791	0.0281643
0.0548951	0.0498386	0.0456716	0.0423941	0.0400062	0.0385079	0.0378991	0.0395496	0.038645	0.0410318	0.0435421	0.0441991	0.0378235	0.0367607	0.0376993	0.0343383	0.0316592	0.0293656	0.0326514	0.0341136	0.0321756	0.0320314	0.0329349	0.033685	0.0284502	0.0268329	0.0265448	0.0251051	0.0248266	0.0237474	0.024709	0.0256754	0.0224804	0.0226755	0.0263001	0.0268455	0.0248011	0.0249013	0.0257475	0.0297958	0.0321636	0.0316053	0.0370513	0.0415284	0.0426247	0.0450798	0.0455428	0.0468406	0.0439669	0.0439789
0.0476474	0.0449503	0.042587	0.0405575	0.0388619	0.0375001	0.0364721	0.0377439	0.0376178	0.0372044	0.0356033	0.0350147	0.0305476	0.0263994	0.0257091	0.0253551	0.021459	0.0228776	0.0255049	0.025946	0.0242849	0.0234365	0.0231556	0.0242129	0.0210624	0.0212297	0.0218067	0.0219247	0.0205465	0.022013	0.0195765	0.0194802	0.0208867	0.0201699	0.0209524	0.0228243	0.0241669	0.0250995	0.0269077	0.0306251	0.0276049	0.0275065	0.0252566	0.0278973	0.0272515	0.0246749	0.0248903	0.0265383	0.0245107	0.0239928
0.0524866	0.0538666	0.0548241	0.055359	0.0554715	0.0551616	0.0544291	0.0549368	0.0522466	0.0500956	0.0475422	0.0441385	0.0364461	0.0340005	0.0285767	0.0246047	0.0263978	0.0260009	0.0264086	0.0267954	0.0282688	0.029962	0.0319993	0.0285118	0.0271602	0.0290436	0.0270945	0.0238179	0.0219347	0.0211174	0.0166374	0.014173	0.0153999	0.0186838	0.0194995	0.0196514	0.0224077	0.0231978	0.0248337	0.0251338	0.0311159	0.0339039	0.0323158	0.0386453	0.0432241	0.0477112	0.0465488	0.0450376	0.0416926	0.0366218
0.0359631	0.0370029	0.0378053	0.0383705	0.0386984	0.0387891	0.0386425	0.0378732	0.0368445	0.0353858	0.0344642	0.0323962	0.0290709	0.0270276	0.0277378	0.0246881	0.0255485	0.0249147	0.0261413	0.0262463	0.0266351	0.0256472	0.0248237	0.0232223	0.0222464	0.0215647	0.0209405	0.0184146	0.0178354	0.0145231	0.0134189	0.0125862	0.0127329	0.0135544	0.0167178	0.018535	0.0207698	0.0215474	0.021874	0.0222663	0.0222714	0.0230665	0.0217541	0.0210278	0.0212562	0.0218301	0.0240891	0.0250163	0.0255686	0.0245133
0.050394	0.052175	0.053615	0.0547138	0.0554715	0.0558881	0.0559635	0.0534107	0.0528825	0.054345	0.0525067	0.0525513	0.0505541	0.0502016	0.0488906	0.0453393	0.0424514	0.0392516	0.034855	0.0342242	0.0348183	0.0344085	0.0322914	0.0313652	0.0272572	0.0279414	0.0298959	0.0307896	0.0283143	0.0256799	0.0251892	0.0271257	0.0321756	0.0316444	0.0325649	0.0363719	0.0360385	0.0397825	0.0436283	0.0424601	0.0400098	0.0387898	0.0381934	0.0387875	0.0408558	0.0403715	0.0386163	0.0413071	0.0429368	0.0421386
0.0552687	0.0535076	0.0518328	0.0502444	0.0487422	0.0473264	0.0459968	0.0450488	0.0438326	0.0422982	0.0383148	0.0350393	0.0360932	0.0347089	0.0324307	0.0322403	0.0308272	0.0276372	0.0282975	0.0307847	0.0308586	0.0283618	0.0260293	0.0267107	0.030681	0.0325168	0.0340737	0.034068	0.0331935	0.0299484	0.0296169	0.0281161	0.0254925	0.0196976	0.0184535	0.0206665	0.0250385	0.0277586	0.0320908	0.0316856	0.0313195	0.0316394	0.0290596	0.0281418	0.0258044	0.0247072	0.0254722	0.0273201	0.0283417	0.030482
0.0547013	0.0512589	0.0482814	0.0457687	0.0437209	0.042138	0.0410199	0.042424	0.0407836	0.0415193	0.0430238	0.0392125	0.0417739	0.0395918	0.0364269	0.0348736	0.0305991	0.0288012	0.0268503	0.0247726	0.023931	0.0236615	0.0263445	0.0215016	0.0232148	0.0211147	0.0174245	0.0184996	0.0170018	0.0220601	0.0232177	0.0259999	0.0269911	0.0272746	0.0279771	0.0217476	0.0220042	0.0211031	0.0204988	0.0248649	0.0274617	0.0334609	0.0329692	0.0359365	0.0376717	0.0374062	0.0356553	0.0311916	0.0286232	0.0257924
0.0591263	0.0569955	0.0552088	0.0537661	0.0526675	0.051913	0.0515025	0.0537648	0.0554899	0.054184	0.0488444	0.0488233	0.0486187	0.0482215	0.0469557	0.0435768	0.0457089	0.0411971	0.0386552	0.0383471	0.033459	0.0299945	0.025809	0.0231501	0.0235891	0.027126	0.0258321	0.0282762	0.0281863	0.0279215	0.0281087	0.0301401	0.0276765	0.0308133	0.0295176	0.0323763	0.0321993	0.0365437	0.0382151	0.0422007	0.0418657	0.0419736	0.0394844	0.0391214	0.0383819	0.037333	0.0348466	0.0355339	0.03276	0.0369741
0.0334413	0.0352388	0.0366041	0.037537	0.0380376	0.038106	0.037742	0.0342907	0.0333206	0.0331605	0.034014	0.0337776	0.0354738	0.0358804	0.0350046	0.0354583	0.0329477	0.0316831	0.0283986	0.025154	0.0241797	0.0206662	0.0215118	0.022143	0.0244888	0.0202374	0.0192917	0.021223	0.021316	0.0202936	0.0175927	0.0169188	0.0162883	0.0172814	0.0190918	0.0222787	0.0234747	0.0223529	0.0253176	0.027018	0.0264985	0.0283691	0.0278309	0.0265877	0.0265322	0.0253466	0.023031	0.0268652	0.0265433	0.0250986
0.0590681	0.060466	0.0612663	0.061469	0.061074	0.0600815	0.0584914	0.0555911	0.051521	0.0473365	0.0464662	0.0424808	0.0401694	0.0374809	0.0389287	0.0373885	0.0351575	0.0345157	0.0319624	0.0292479	0.0274869	0.0283705	0.0296989	0.027607	0.0315713	0.0360525	0.0361725	0.0328296	0.0314786	0.0282117	0.0236519	0.0218086	0.0221011	0.0213549	0.0204221	0.0229388	0.0278033	0.0321842	0.0353655	0.0343421	0.0347849	0.0335701	0.0310073	0.0310124	0.0287878	0.0248252	0.0215826	0.0207045	0.020716	0.0236387
0.0454813	0.0436385	0.0420796	0.0408047	0.0398136	0.0391065	0.0386833	0.0387093	0.0376437	0.0376982	0.0352478	0.0398353	0.0426225	0.0432878	0.042271	0.038729	0.0381478	0.037697	0.0343625	0.0346935	0.0330206	0.035567	0.0373314	0.0365705	0.0339604	0.0338754	0.0312529	0.0268219	0.026989	0.025763	0.0252047	0.0272203	0.0265477	0.0290597	0.0292012	0.0295461	0.0307013	0.0347804	0.0318296	0.031587	0.0319387	0.0307505	0.0313419	0.0286747	0.0250418	0.0229766	0.0219741	0.0246936	0.0238084	0.0268855
0.02988	0.0310472	0.0322946	0.0336222	0.0350301	0.0365182	0.0380865	0.0408938	0.0447053	0.0455239	0.046995	0.0434702	0.041639	0.038483	0.035273	0.0324403	0.0309806	0.0270528	0.023349	0.0217331	0.0234534	0.0220955	0.0219887	0.021042	0.0242967	0.0227172	0.0209418	0.0213309	0.0203552	0.0177	0.0166248	0.015975	0.0178896	0.0177557	0.0185749	0.0198279	0.0214098	0.0202566	0.0235828	0.0261399	0.0274457	0.0283341	0.0307912	0.0290521	0.0291113	0.0267447	0.0263012	0.0263765	0.02545	0.0250168
0.0440254	0.0437917	0.0434356	0.042957	0.042356	0.0416326	0.0407867	0.0401049	0.0375812	0.0361927	0.0365092	0.0361662	0.033842	0.0324759	0.0306228	0.0304075	0.0281011	0.0290725	0.0281929	0.0259312	0.0240262	0.0227089	0.0197291	0.0175142	0.0154406	0.0127588	0.0136755	0.0144619	0.0157934	0.0192336	0.0204392	0.0223849	0.0252077	0.0255893	0.0244878	0.0240076	0.0237268	0.0215074	0.022368	0.0217949	0.021383	0.0232547	0.0233965	0.0235715	0.0244351	0.0234878	0.0220107	0.0231626	0.0226047	0.0235338
0.0595143	0.0569653	0.0545925	0.0523962	0.0503762	0.0485325	0.0468652	0.0443142	0.0435885	0.0434625	0.0415728	0.0410676	0.0419071	0.0414855	0.0404378	0.0386361	0.0391183	0.0420872	0.0370092	0.0366666	0.0340841	0.0307387	0.0284161	0.0302777	0.0287441	0.0231979	0.0210335	0.0165717	0.0167482	0.016951	0.0131898	0.0148119	0.0160547	0.0189595	0.0233059	0.027286	0.0320066	0.0345004	0.0372892	0.0384199	0.0396032	0.0407023	0.0350904	0.0343899	0.0309686	0.0290857	0.024354	0.0215709	0.0252203	0.0266911
0.053849	0.0547662	0.0551808	0.0550929	0.0545024	0.0534093	0.0518137	0.0498803	0.0475576	0.0472479	0.0447352	0.0355714	0.0322137	0.0292452	0.0324341	0.032352	0.0344156	0.0334029	0.0342368	0.0321889	0.0353109	0.0353043	0.0353545	0.0336955	0.0352362	0.0365156	0.0419679	0.0388983	0.036854	0.033955	0.0319198	0.0304352	0.0341725	0.0332381	0.0358023	0.0364483	0.0344544	0.0366997	0.0396949	0.0366984	0.035121	0.0361355	0.0380801	0.0408788	0.0423146	0.0412576	0.0379499	0.0353918	0.031447	0.0315323
0.10622	0.0966834	0.0883141	0.0811123	0.0750779	0.0702109	0.0665113	0.0685068	0.0660406	0.0717002	0.0705979	0.0562955	0.0489745	0.0432255	0.0411057	0.0406851	0.0408422	0.0356939	0.0385325	0.0426656	0.0503587	0.0596006	0.0572953	0.0484014	0.04746	0.0456515	0.0487324	0.0459993	0.033996	0.0336901	0.0390364	0.0443133	0.0535549	0.0583001	0.0601672	0.0588094	0.0579025	0.0562789	0.0554413	0.0451603	0.0324635	0.0318225	0.03599	0.040562	0.0408111	0.0448399	0.0537234	0.0549551	0.060949	0.0612214
0.0417362	0.0435252	0.0450064	0.0461799	0.0470456	0.0476036	0.0478537	0.0468987	0.0482526	0.0490504	0.0457349	0.0404418	0.0359294	0.0338106	0.0322036	0.0284975	0.0272697	0.0243111	0.0248876	0.0256481	0.0301278	0.0316578	0.0279291	0.0257948	0.024014	0.0227117	0.0210152	0.0206885	0.0230167	0.0234814	0.0245315	0.0246644	0.0284207	0.032383	0.0311087	0.0309204	0.0284672	0.0255019	0.0240498	0.0274951	0.0298428	0.031347	0.0300521	0.0291399	0.0328047	0.0353534	0.0351509	0.0322046	0.0335038	0.0324937
0.0395386	0.0396577	0.0396915	0.0396402	0.0395036	0.0392818	0.0389749	0.0381526	0.0393626	0.0375781	0.0357882	0.0344939	0.0331686	0.0312761	0.028233	0.0253985	0.0251412	0.0257838	0.0258209	0.0256439	0.0265607	0.0256099	0.0259265	0.024103	0.0231043	0.0217634	0.0195169	0.018474	0.0189491	0.0181254	0.0180588	0.0182116	0.0191342	0.0194714	0.021076	0.0204341	0.0219249	0.0225704	0.0229431	0.0234546	0.0256834	0.0244823	0.0237821	0.0236687	0.022582	0.0225668	0.0230891	0.0249208	0.0277234	0.0305147
0.0543863	0.0542207	0.0539729	0.053643	0.0532309	0.0527366	0.0521601	0.0529128	0.0508197	0.0519608	0.0511594	0.0468312	0.0431689	0.0402534	0.0348049	0.0306329	0.0337818	0.0335502	0.0341056	0.0317345	0.0282281	0.0287479	0.0266339	0.0239596	0.0269816	0.0272284	0.0239079	0.0236045	0.0230889	0.0224521	0.0207556	0.0207339	0.0189057	0.0183286	0.0190327	0.0238639	0.0283516	0.0314062	0.0332495	0.034583	0.034786	0.0385356	0.0379458	0.0363416	0.0315482	0.0303417	0.0274952	0.0293909	0.0275223	0.0318138
0.0378208	0.0382958	0.0384933	0.0384133	0.0380558	0.0374208	0.0365083	0.0364208	0.0335855	0.0315328	0.0298467	0.0276242	0.0258884	0.0230405	0.0210002	0.0200532	0.0211686	0.0225284	0.024617	0.0246782	0.0240002	0.0230301	0.0207532	0.0200149	0.0183715	0.0170262	0.0170476	0.0161411	0.0158516	0.0162888	0.01679	0.0167403	0.0171833	0.0160399	0.016758	0.017362	0.0178229	0.0180207	0.0187856	0.0190037	0.0180847	0.0189359	0.0188634	0.0182915	0.0192145	0.0189444	0.0189019	0.0197557	0.0188511	0.0192487
0.057756	0.0553115	0.0531747	0.0513456	0.0498242	0.0486105	0.0477045	0.0475585	0.0468021	0.0469043	0.0430756	0.0398128	0.0356516	0.0365626	0.034327	0.0325281	0.0294387	0.0280367	0.0300443	0.0318383	0.0315528	0.0303539	0.0262714	0.0271022	0.0277145	0.0281877	0.0277476	0.0285977	0.0278396	0.0309426	0.0305812	0.0315646	0.0289743	0.0265724	0.0239469	0.0233163	0.0241199	0.0208881	0.0247483	0.0274171	0.027743	0.0294235	0.0280861	0.032034	0.0305768	0.0276451	0.0243558	0.0231554	0.0251907	0.0242476
0.0886776	0.0949988	0.0996699	0.102691	0.104062	0.103783	0.101853	0.100923	0.089966	0.0797639	0.073165	0.0601143	0.0530025	0.0606601	0.0540609	0.0546968	0.0494932	0.0579764	0.0642376	0.0769505	0.0727717	0.071427	0.0669773	0.0661876	0.0794977	0.083493	0.0728468	0.0763715	0.0655396	0.0682946	0.0653096	0.0758401	0.0637534	0.0666208	0.0637765	0.0770541	0.0853891	0.0799654	0.082232	0.0874605	0.0918196	0.0937141	0.0789728	0.0772056	0.0619928	0.0563217	0.0484991	0.0590484	0.0560808	0.0608601
0.0526775	0.0545099	0.0559578	0.0570213	0.0577003	0.057995	0.0579052	0.0589876	0.0569925	0.056097	0.0571955	0.0517884	0.0484356	0.0456991	0.0429827	0.0404113	0.0375457	0.0369117	0.0362615	0.0354863	0.0346144	0.0356719	0.0359115	0.0363846	0.0363741	0.0368671	0.0357566	0.0354033	0.0340266	0.0329398	0.0315506	0.0305317	0.0284814	0.0270311	0.0289078	0.0307358	0.0311174	0.0329006	0.0339704	0.03336	0.0373415	0.0385834	0.0380565	0.0382664	0.0353298	0.0358127	0.0372579	0.0357942	0.0340923	0.0345933
0.0422276	0.0461137	0.0489705	0.050798	0.0515964	0.0513654	0.0501053	0.0504386	0.0449881	0.0413463	0.031709	0.0288984	0.025841	0.0256401	0.0264569	0.0297626	0.0326853	0.0316227	0.0314618	0.0280765	0.0244845	0.0218699	0.0236534	0.0244142	0.0232603	0.0248873	0.0214156	0.0248914	0.0289011	0.0312127	0.0331716	0.0285503	0.0276672	0.028371	0.0331	0.0287853	0.029438	0.0270272	0.022747	0.0256963	0.025028	0.0253921	0.0254788	0.0258071	0.0288103	0.0324429	0.0364026	0.0371224	0.0381743	0.0372509
0.0409622	0.042244	0.0431442	0.043663	0.0438002	0.043556	0.0429302	0.0418606	0.0409608	0.0386616	0.0357632	0.0336336	0.0339425	0.0326719	0.0309233	0.0301652	0.0277515	0.0265395	0.0246868	0.0211299	0.0207837	0.0198971	0.0195022	0.0208078	0.0196819	0.0195534	0.0196465	0.0196493	0.0187966	0.0197101	0.0191687	0.0193441	0.0196545	0.0211561	0.0207422	0.0214364	0.0223451	0.0240468	0.0267839	0.0300368	0.0319663	0.033525	0.0325169	0.0304105	0.0262395	0.0263423	0.0223126	0.0205825	0.0203344	0.0231408
0.0568486	0.0539807	0.0512467	0.0486466	0.0461805	0.0438483	0.0416501	0.0394957	0.0374885	0.0372768	0.0363124	0.03264	0.0330716	0.0392641	0.0362097	0.0327683	0.0303781	0.0289425	0.0257406	0.0213024	0.0181424	0.0175012	0.0187396	0.0200114	0.0248407	0.0269659	0.028086	0.0278814	0.0296278	0.0328163	0.0302732	0.0267165	0.0256364	0.0257755	0.0261836	0.027033	0.0259267	0.0278731	0.029403	0.0315465	0.030784	0.0352355	0.0335726	0.0317075	0.0350058	0.0356084	0.032918	0.0321111	0.0319052	0.0313666
0.0453435	0.0433075	0.041604	0.0402331	0.0391946	0.0384886	0.0381151	0.0398029	0.0390807	0.0375398	0.0350564	0.0388503	0.0331691	0.0341101	0.0315957	0.0325366	0.0340285	0.0298147	0.024643	0.0264487	0.0271061	0.0260383	0.0225399	0.0254937	0.021717	0.0197322	0.0185403	0.0183061	0.0178657	0.0163078	0.0157075	0.0192885	0.0204387	0.0208884	0.0200453	0.0236512	0.0254289	0.0243329	0.0244313	0.0280054	0.0317749	0.0325162	0.0312953	0.0306457	0.0291513	0.031256	0.0280822	0.0283272	0.0302198	0.0286824
0.0381782	0.0414855	0.044277	0.0465527	0.0483127	0.049557	0.0502855	0.0523913	0.0526446	0.0482347	0.0481849	0.0469419	0.0442442	0.0410274	0.035871	0.0338626	0.0321155	0.0305692	0.0293561	0.0277338	0.02957	0.0315577	0.0322725	0.0323431	0.0304551	0.0274495	0.0225383	0.0200021	0.0196857	0.0196456	0.0202228	0.0208642	0.0220812	0.0228358	0.0211658	0.0230148	0.022689	0.024117	0.023946	0.02937	0.0331192	0.0374326	0.0387567	0.038069	0.0380779	0.0371698	0.0354392	0.0347689	0.0339012	0.0359764
0.0390366	0.0406384	0.0422493	0.0438693	0.0454983	0.0471364	0.0487836	0.0507922	0.052785	0.0532002	0.0549335	0.0565769	0.0539852	0.0479684	0.0408187	0.0354901	0.0303202	0.0299992	0.0307264	0.0306012	0.0255051	0.0246015	0.0256777	0.0259967	0.0239176	0.0203773	0.020643	0.0250853	0.0327884	0.0348535	0.0328529	0.0359234	0.0325619	0.0321222	0.0332599	0.0317823	0.0320037	0.0329342	0.0362307	0.0394846	0.0405307	0.037458	0.0317539	0.0300516	0.0238334	0.021204	0.0197811	0.0183367	0.0237472	0.0299672
0.0586608	0.0542529	0.0503237	0.0468732	0.0439016	0.0414086	0.0393944	0.0391409	0.0385622	0.0405041	0.0422834	0.0406359	0.0390174	0.0393039	0.0386088	0.0399639	0.0375321	0.0386315	0.0371405	0.0328963	0.0303712	0.02924	0.0263895	0.0255136	0.0271177	0.0250219	0.0275144	0.0258713	0.0294322	0.0277946	0.0277018	0.0287182	0.0278525	0.0280321	0.029768	0.0304176	0.032217	0.0334004	0.0334219	0.0330714	0.0349741	0.0352793	0.0377506	0.0387637	0.0365065	0.0363688	0.0387341	0.0391126	0.0388982	0.03909
0.0419779	0.0437326	0.0450717	0.0459953	0.0465033	0.0465958	0.0462727	0.0452997	0.0442287	0.0427006	0.0420269	0.0420388	0.0411392	0.0388409	0.0362487	0.0353136	0.03369	0.0317344	0.030244	0.0266012	0.0258997	0.0260988	0.0266434	0.0275797	0.0290002	0.0289213	0.0275552	0.0273128	0.027024	0.0252901	0.0229983	0.0221484	0.021652	0.0220752	0.0219784	0.0240718	0.0240561	0.0242634	0.0245465	0.0253192	0.0285595	0.0305098	0.0323101	0.0332855	0.0316376	0.0322206	0.031146	0.032052	0.0317386	0.0304969
0.0591606	0.0557431	0.052593	0.0497105	0.0470956	0.0447481	0.0426682	0.040059	0.0368758	0.0366109	0.0372445	0.0394973	0.0419281	0.0410002	0.038751	0.0378275	0.0368327	0.0364162	0.0344426	0.0305917	0.0317185	0.0301984	0.0293633	0.0305299	0.0296722	0.026955	0.0259014	0.0241537	0.0244743	0.0210403	0.0156576	0.0156307	0.0173385	0.0162347	0.01695	0.0170379	0.0167296	0.0149175	0.0134743	0.0164882	0.021984	0.023378	0.0256614	0.028981	0.0306765	0.0324651	0.0319667	0.0340214	0.0332198	0.0303848
0.0489891	0.051376	0.0531361	0.0542693	0.0547757	0.0546552	0.0539079	0.0518755	0.051572	0.0495529	0.0450489	0.0429395	0.0401109	0.0372155	0.0358784	0.0334644	0.0318831	0.0307131	0.0339943	0.0312857	0.032296	0.0329884	0.0318346	0.0292895	0.0269249	0.025463	0.0229175	0.0196327	0.0178158	0.017865	0.0187935	0.0196081	0.0222986	0.0258518	0.028281	0.029011	0.030801	0.0316308	0.0322028	0.0309585	0.0297474	0.0304389	0.0293107	0.0271654	0.0267856	0.0269906	0.0272555	0.0256838	0.0242054	0.0237198
0.0549798	0.0556862	0.0561156	0.056268	0.0561432	0.0557414	0.0550626	0.0524211	0.0530353	0.0522359	0.0513614	0.046913	0.0433172	0.0396506	0.0399466	0.0384534	0.0375123	0.035882	0.0336067	0.0325328	0.0332303	0.032439	0.0318861	0.0281259	0.0272016	0.0274435	0.0287277	0.0283286	0.0269841	0.0256967	0.026291	0.0262623	0.0246032	0.0251747	0.0263291	0.0272182	0.0299491	0.0309303	0.0324104	0.034089	0.0330416	0.0317686	0.0313433	0.0296145	0.0289278	0.0280375	0.0300667	0.0317952	0.0324187	0.0312924
0.0479392	0.0481809	0.0482623	0.0481835	0.0479444	0.0475449	0.0469852	0.046296	0.0456068	0.042115	0.0400426	0.0397281	0.0382779	0.0375273	0.0363405	0.0346654	0.0303079	0.0278923	0.0273935	0.0273715	0.0252305	0.0233459	0.0239506	0.0240281	0.0233311	0.0225023	0.0222888	0.0215868	0.0206689	0.0194193	0.0198797	0.0212801	0.0214926	0.0225974	0.0227481	0.0230234	0.0229624	0.0234871	0.0238799	0.0236341	0.0249347	0.0244567	0.0248141	0.0265431	0.0263866	0.0256824	0.0246666	0.0255878	0.0258681	0.0257279
0.0541191	0.0527433	0.0512734	0.0497094	0.0480515	0.0462994	0.0444534	0.0423757	0.0388579	0.0366521	0.0356169	0.0363708	0.0354151	0.0347155	0.0338923	0.0330115	0.0378779	0.0357911	0.0341856	0.0315464	0.0311733	0.0282336	0.0276968	0.0272439	0.0238576	0.0257016	0.0264101	0.0256033	0.0277781	0.0239626	0.0221216	0.0212831	0.0212573	0.0198176	0.0225258	0.0239968	0.0261612	0.0294606	0.0309972	0.0342916	0.0363003	0.0358171	0.0375379	0.0361176	0.0343567	0.0332581	0.0350526	0.0334805	0.0341389	0.0323319
0.0512647	0.0500136	0.0486894	0.0472918	0.045821	0.0442769	0.0426596	0.0411918	0.0397998	0.0391795	0.0377038	0.0351161	0.0345612	0.0334935	0.0332943	0.0329591	0.0332778	0.0340019	0.0347025	0.0317639	0.027627	0.0248608	0.0237219	0.0209686	0.0208001	0.0192736	0.0202532	0.0206075	0.0213069	0.0227256	0.0253424	0.0239039	0.0233311	0.0233128	0.0259576	0.0251409	0.0250696	0.0256966	0.0274195	0.0279125	0.0284576	0.0298186	0.0324063	0.0325554	0.0330782	0.0334516	0.0339084	0.0324733	0.0325578	0.0326759
0.0396746	0.0396988	0.0395629	0.039267	0.038811	0.0381949	0.0374188	0.0374058	0.0364768	0.0331223	0.0314009	0.0285017	0.0264271	0.025654	0.0243304	0.0246166	0.0229291	0.0235109	0.0236464	0.0234573	0.0222661	0.019906	0.0201434	0.0185181	0.0182551	0.016791	0.0156243	0.0164474	0.0158917	0.0169565	0.0160797	0.0163286	0.0161166	0.0157449	0.0161474	0.0181684	0.0192607	0.0187592	0.0210127	0.0225633	0.0234611	0.0240271	0.024306	0.0253609	0.0250369	0.0237734	0.0235438	0.024135	0.0243477	0.0239165
0.0537655	0.0534631	0.0530787	0.0526123	0.0520639	0.0514334	0.050721	0.0514419	0.0501785	0.0474716	0.0466241	0.0461011	0.0437394	0.0428752	0.0407005	0.0398862	0.0380609	0.0374918	0.0364942	0.0344357	0.0309377	0.0288457	0.0260215	0.0250358	0.0248696	0.0239585	0.0257721	0.0275523	0.0254676	0.023699	0.0230533	0.0215046	0.0248355	0.0262525	0.0260011	0.0274343	0.0274112	0.029838	0.0339535	0.0341417	0.0340008	0.0342757	0.0365886	0.0364966	0.0412382	0.0393358	0.0416096	0.0426766	0.0416465	0.0434198
0.0474954	0.0494521	0.0508384	0.051654	0.0518992	0.0515738	0.0506779	0.048745	0.0466259	0.0438184	0.0416127	0.0380238	0.0365496	0.0337919	0.0333119	0.0324495	0.0285378	0.0269936	0.0257785	0.0251851	0.0238202	0.0218234	0.0199562	0.0214307	0.0197063	0.0196809	0.0190768	0.01948	0.0171298	0.0178886	0.0216199	0.0228671	0.0217931	0.0220556	0.0230328	0.0254763	0.0251794	0.0257569	0.0259051	0.0261927	0.0268425	0.0284563	0.0300931	0.0310678	0.0301069	0.0288895	0.0289155	0.0294332	0.0295248	0.0299353
0.0609503	0.058832	0.056711	0.0545873	0.0524609	0.0503319	0.0482002	0.046221	0.0453242	0.0445985	0.041455	0.0385644	0.0373104	0.0368152	0.0348135	0.0338904	0.0340645	0.035243	0.0337468	0.0302457	0.0292925	0.029961	0.0298408	0.0292815	0.03159	0.0333515	0.031304	0.031901	0.0337476	0.0303456	0.0256191	0.0218001	0.018602	0.019023	0.0175467	0.0185176	0.0226501	0.0247624	0.0243712	0.0270483	0.028148	0.0255686	0.0247817	0.0257204	0.0246055	0.0256736	0.0260941	0.0275742	0.0278711	0.0297855
0.0583798	0.0581012	0.0576426	0.0570039	0.0561853	0.0551865	0.0540077	0.0525818	0.0509252	0.0459536	0.0412041	0.042119	0.0408895	0.0391173	0.03805	0.035543	0.0340697	0.0341941	0.0321354	0.0320972	0.0304784	0.0275351	0.0250403	0.0250145	0.0229381	0.0198662	0.0206345	0.0213599	0.0214315	0.022336	0.0205533	0.0207183	0.0214427	0.0236492	0.026052	0.0264339	0.0273452	0.0293584	0.0335671	0.0340717	0.0330851	0.0312182	0.0301839	0.0305633	0.0306133	0.0317095	0.0306993	0.0275911	0.0294464	0.0300411
0.0508282	0.048184	0.0459337	0.0440774	0.0426151	0.0415467	0.0408723	0.040044	0.0417968	0.0417318	0.0406819	0.0401894	0.0399789	0.0398265	0.0382706	0.0363363	0.0337349	0.0309342	0.028805	0.0288874	0.0278347	0.0254143	0.0244644	0.0240853	0.0231978	0.0217664	0.0202519	0.0194447	0.017442	0.0165919	0.0174608	0.0203844	0.0206754	0.0220609	0.024778	0.0240095	0.023449	0.0228525	0.0219154	0.0232076	0.0222879	0.0228296	0.0239731	0.024315	0.0240364	0.0254901	0.0247095	0.0234069	0.0226456	0.0230927
0.0486638	0.0484937	0.0481801	0.047723	0.0471223	0.0463782	0.0454905	0.0430532	0.041543	0.0447077	0.0442364	0.04152	0.0423794	0.0421698	0.040153	0.0386512	0.0382397	0.0367593	0.0338836	0.0306044	0.0311413	0.0293386	0.0293559	0.0263124	0.0250245	0.0244748	0.0233326	0.022671	0.0246579	0.0232147	0.0222993	0.0227317	0.0219275	0.0221963	0.0237699	0.0245191	0.0222243	0.0234023	0.0230731	0.0245552	0.0264019	0.0274241	0.0274329	0.0296735	0.029673	0.0343984	0.0362645	0.0393622	0.036295	0.034571
0.0499833	0.0474985	0.0451067	0.0428078	0.0406018	0.0384887	0.0364685	0.0341331	0.0297054	0.0272565	0.0257229	0.0259583	0.0254812	0.0254309	0.0283642	0.0280798	0.0278813	0.0240452	0.0226662	0.0210187	0.0188515	0.0195613	0.0179342	0.0177387	0.0179836	0.018717	0.0227748	0.0203006	0.0197672	0.0183734	0.0169175	0.0158468	0.0176599	0.0190186	0.0184568	0.0197807	0.0203679	0.0220218	0.0257541	0.0250433	0.027316	0.0296023	0.0276416	0.0270365	0.0285581	0.0305749	0.0306058	0.0299481	0.0255355	0.0263983
0.052339	0.0494579	0.0472181	0.0456196	0.0446625	0.0443467	0.0446722	0.0499341	0.0501023	0.0544649	0.0550863	0.0532185	0.044631	0.0402594	0.0357295	0.0284512	0.0308063	0.0280172	0.0226741	0.0253167	0.0238009	0.0304362	0.0326829	0.0317351	0.0307512	0.0353284	0.0382436	0.0401659	0.0411023	0.0386859	0.036406	0.0392412	0.0394287	0.0426087	0.0366085	0.0350901	0.03814	0.0388154	0.039289	0.0364313	0.035854	0.038262	0.0453173	0.0432784	0.0422175	0.0412138	0.0357564	0.0365145	0.0407039	0.0376983
0.0562122	0.0527477	0.050022	0.0480352	0.0467872	0.046278	0.0465077	0.0487978	0.0514278	0.0506342	0.0508312	0.0463661	0.0473255	0.0473184	0.0439314	0.0410542	0.0334615	0.028054	0.0254097	0.0254265	0.0228209	0.0205308	0.0175996	0.0163776	0.0223963	0.0247434	0.0249391	0.0231969	0.0226347	0.0243595	0.0241514	0.0211702	0.0189463	0.0158918	0.0134441	0.016945	0.0193482	0.0193472	0.019074	0.0208887	0.0234704	0.0273241	0.0293952	0.0297517	0.0312247	0.0338047	0.0345534	0.0360398	0.0370354	0.0348156
0.0523865	0.0533799	0.0540871	0.0545082	0.0546432	0.054492	0.0540547	0.0545942	0.0553236	0.0562026	0.0519189	0.0483545	0.0461255	0.0405869	0.038306	0.035012	0.0349468	0.0383003	0.0375846	0.0357925	0.0367227	0.0377679	0.0322861	0.0311382	0.0281944	0.0280765	0.0256734	0.0250371	0.0272152	0.0307686	0.0276742	0.0308646	0.0301814	0.0299526	0.0290905	0.0287346	0.0317973	0.0327129	0.0317404	0.035775	0.0350034	0.0322918	0.0299195	0.0299239	0.0265322	0.026605	0.0257968	0.0231407	0.0272355	0.0277499
0.0600497	0.0547371	0.0500028	0.0458468	0.042269	0.0392695	0.0368482	0.0340181	0.0342556	0.0351276	0.0377194	0.0379175	0.0414501	0.0425846	0.0410846	0.0444201	0.0456289	0.043713	0.0390883	0.0326517	0.030193	0.0278786	0.0246407	0.0250218	0.0272845	0.0292757	0.0288905	0.0313453	0.0291263	0.0285306	0.0273528	0.0261879	0.0273508	0.0268331	0.0266697	0.0311928	0.0334314	0.0341337	0.0305033	0.0288551	0.0270884	0.0286034	0.0296936	0.026298	0.0256721	0.0251903	0.0289222	0.032855	0.0340698	0.034234
0.0544074	0.0547741	0.0548878	0.0547486	0.0543565	0.0537114	0.0528134	0.0522438	0.0533869	0.0527374	0.0485691	0.0467037	0.0400727	0.0344179	0.0326234	0.0351551	0.0349445	0.0349735	0.0379842	0.0383724	0.0400118	0.0375778	0.0322062	0.0295501	0.0231755	0.0246057	0.0249576	0.022607	0.0223196	0.0241662	0.0261414	0.0281296	0.0310006	0.027961	0.022006	0.0215261	0.0217471	0.0266313	0.0270469	0.0287268	0.0317863	0.0335543	0.0348826	0.0384957	0.0409592	0.0371569	0.0357104	0.0375913	0.0391967	0.0404599
[truncated: 1,950 more columns]

## Sheet: 138_model_data
402.134	404.521	406.904	409.289	411.674	414.058	416.441	418.824	421.204	423.585	425.966	428.346	430.725	433.104	435.481	437.858	440.235	442.612	444.988	447.363	449.736	452.11	454.483	456.856	459.228	461.599	463.968	466.339	468.708	471.077	473.446	475.812	478.179	480.546	482.912	485.277	487.642	490.004	492.367	494.73	497.093	499.455	501.816	504.174	506.534	508.893	511.252	513.61	515.968	518.322
0.0509709	0.0508808	0.0507936	0.0507092	0.0506275	0.0505487	0.0504728	0.0499154	0.0499481	0.0507799	0.0506298	0.0495639	0.0468963	0.0458039	0.0432969	0.0399138	0.0355355	0.0336029	0.0319224	0.0293183	0.0269155	0.0251609	0.0234568	0.0218462	0.0202707	0.0203055	0.0184292	0.0175147	0.0157999	0.0168103	0.015793	0.015088	0.0147186	0.0162224	0.0173308	0.0199932	0.0216415	0.02372	0.025327	0.0273014	0.03009	0.0325844	0.0337928	0.0344923	0.0357979	0.0356271	0.0332841	0.0322901	0.030686	0.0306081
0.0610331	0.0595367	0.0582729	0.0572415	0.0564426	0.0558763	0.0555425	0.0555314	0.0559103	0.0566641	0.0581217	0.0560549	0.0534161	0.052894	0.0506477	0.0473158	0.0446428	0.0378407	0.0343632	0.0307239	0.0275886	0.0247126	0.0229207	0.0205024	0.0201912	0.0212194	0.0200981	0.0189956	0.0188902	0.0164871	0.0152563	0.0153051	0.0145058	0.0147593	0.0160287	0.0167775	0.0199037	0.0218842	0.025007	0.0275887	0.0306388	0.0333068	0.0337869	0.0361552	0.035803	0.0359626	0.0361544	0.0358321	0.035989	0.033981
0.0546639	0.0527364	0.0511563	0.0499235	0.0490381	0.0485001	0.0483094	0.048828	0.0493466	0.0505468	0.0527915	0.0508818	0.0516513	0.0499382	0.0506499	0.0502593	0.046067	0.044001	0.0403342	0.0383867	0.0358592	0.0320463	0.0309734	0.0259631	0.0241812	0.020734	0.0189484	0.0180614	0.0143356	0.0157984	0.0147649	0.0140806	0.0192529	0.0178423	0.0223324	0.0257472	0.030013	0.0297612	0.0313437	0.0350524	0.0369192	0.0374325	0.0362972	0.0373625	0.039221	0.0370604	0.0380024	0.0384522	0.0368701	0.0349959
0.0521049	0.0535929	0.0549093	0.056054	0.0570271	0.0578287	0.0584585	0.0591715	0.0592444	0.0600277	0.0592477	0.0561406	0.0534333	0.0519393	0.0493246	0.0459513	0.041514	0.0396971	0.0378835	0.0363495	0.0342698	0.03173	0.0298507	0.0264852	0.0258447	0.0247218	0.0232332	0.0226488	0.0231316	0.0234563	0.0219172	0.0202388	0.0185052	0.0180378	0.0186307	0.0195717	0.0227158	0.0262491	0.0298679	0.0328428	0.035953	0.0371853	0.0378201	0.0377766	0.036988	0.0357818	0.0354281	0.0336204	0.0331422	0.0331697
0.0503218	0.0520663	0.0534851	0.0545783	0.0553459	0.0557879	0.0559042	0.0540221	0.0551015	0.0557313	0.0552632	0.0541346	0.0507049	0.0491793	0.0459976	0.0413707	0.0382354	0.0382787	0.0373047	0.033549	0.0329779	0.0291754	0.0245852	0.0220012	0.0184247	0.0190996	0.0192131	0.018148	0.0180286	0.0197448	0.0233432	0.0248481	0.0269079	0.0274045	0.0266728	0.028155	0.0291159	0.0320736	0.0341256	0.0305424	0.0295577	0.031683	0.034577	0.0336779	0.0355199	0.0364683	0.0357944	0.0361868	0.0378564	0.0374477
0.0557819	0.0547657	0.0538673	0.0530865	0.0524234	0.051878	0.0514504	0.0516372	0.052795	0.0522976	0.0505877	0.0487108	0.0476997	0.0441457	0.0427315	0.0399398	0.0379138	0.0362163	0.0346113	0.0344092	0.0322849	0.0285343	0.0255078	0.0240928	0.0226958	0.0209303	0.0199668	0.019132	0.0173514	0.0187305	0.0195394	0.0197275	0.0194053	0.0204077	0.0214662	0.0241652	0.0262903	0.0278616	0.0298573	0.0306784	0.0317424	0.0350783	0.035735	0.0375765	0.0386971	0.0390768	0.0383453	0.0381234	0.0338845	0.0323748
0.0505859	0.0511503	0.0515205	0.0516966	0.0516786	0.0514664	0.0510601	0.0488158	0.0486133	0.048653	0.048497	0.0489453	0.0478043	0.0450129	0.0423412	0.03935	0.0381756	0.0369971	0.0345607	0.0323505	0.0312543	0.0310044	0.0282309	0.0255665	0.0223335	0.0191457	0.0156502	0.0144053	0.0123763	0.0110791	0.0108984	0.0128471	0.0138905	0.0153636	0.0171412	0.020006	0.0234149	0.0270911	0.0283951	0.0302139	0.0308984	0.0324517	0.0342296	0.0347188	0.0347976	0.0355948	0.035947	0.035596	0.0352699	0.0348276
0.049025	0.0506723	0.0520107	0.0530402	0.0537608	0.0541725	0.0542753	0.0542936	0.0544125	0.0526967	0.0514482	0.0507	0.0479008	0.0458092	0.0428281	0.0406824	0.0389873	0.0362044	0.033839	0.0311626	0.0302951	0.0275088	0.0238448	0.023527	0.0200356	0.0192531	0.0191497	0.0184391	0.0174728	0.0163291	0.0158057	0.0161025	0.0176282	0.0178885	0.0181831	0.0213143	0.0219284	0.0231628	0.0270189	0.0283443	0.0301022	0.0304367	0.031381	0.0325412	0.033644	0.0341859	0.0348792	0.0354458	0.0347678	0.0340579
0.0569721	0.055836	0.0547712	0.0537778	0.0528556	0.0520048	0.0512253	0.0498651	0.0503976	0.0499369	0.0501751	0.0488908	0.046669	0.0452954	0.0444828	0.0414443	0.038822	0.0353274	0.0329639	0.029873	0.0282435	0.026286	0.0245521	0.0223019	0.0201179	0.0193555	0.0177694	0.0159057	0.0145843	0.0126513	0.0122256	0.0114585	0.0124673	0.0142022	0.015579	0.0190241	0.0212133	0.0239368	0.0261882	0.0290136	0.0306325	0.032472	0.0336573	0.0336961	0.0357342	0.0368017	0.0362951	0.0368351	0.0357523	0.0340709
0.0486165	0.0483147	0.0481306	0.0480641	0.0481153	0.0482842	0.0485707	0.0491077	0.0502829	0.0498473	0.0505891	0.0510505	0.0497006	0.0489501	0.0446373	0.0408764	0.0358972	0.0337233	0.0304646	0.0281073	0.0257088	0.0223012	0.0221106	0.0223534	0.0211599	0.0204385	0.0186	0.0188228	0.0183877	0.0197336	0.0195375	0.0176506	0.0186897	0.0161533	0.0168685	0.0182842	0.0192274	0.0225251	0.0264866	0.0305902	0.0340163	0.0361419	0.0374218	0.0359133	0.0353725	0.0322222	0.0319093	0.0306946	0.0310126	0.0340774
0.0571051	0.0571288	0.0569767	0.0566486	0.0561446	0.0554647	0.0546088	0.0540691	0.050475	0.0482969	0.0479444	0.046031	0.0459857	0.0453009	0.0435972	0.0418284	0.0414357	0.039944	0.0381201	0.0355618	0.0320844	0.0307047	0.0285657	0.0265813	0.0265275	0.0229669	0.0213068	0.0201136	0.0198143	0.0183459	0.0153689	0.0147018	0.0153306	0.0142909	0.0175792	0.0200954	0.0228236	0.0246049	0.0291682	0.0314959	0.0316729	0.0323615	0.0317735	0.0320368	0.032467	0.0327869	0.033968	0.0332931	0.0350002	0.036095
0.0562558	0.0560373	0.0558699	0.0557536	0.0556885	0.0556745	0.0557117	0.0562138	0.0576612	0.057748	0.0579677	0.0549508	0.0534048	0.0512287	0.0481584	0.0465632	0.0431798	0.0413573	0.0393261	0.0365992	0.034758	0.0339724	0.0307971	0.0273577	0.0250557	0.0229929	0.0226526	0.0206918	0.0192668	0.0185678	0.0168294	0.0169811	0.0184604	0.0209768	0.0220402	0.0241263	0.0250582	0.0271785	0.0295768	0.0311603	0.032852	0.0330129	0.0324553	0.0339862	0.0342176	0.0343625	0.0331035	0.0319484	0.031697	0.0346553
0.0524156	0.0524832	0.0526144	0.0528094	0.0530682	0.0533906	0.0537767	0.0533076	0.0536988	0.0574572	0.0593674	0.0594504	0.0586164	0.0546559	0.0506068	0.0456441	0.0430891	0.0390362	0.0328801	0.0319359	0.0321848	0.0331948	0.030749	0.0310258	0.0300704	0.031526	0.0266931	0.023163	0.0218492	0.0219161	0.0213455	0.0221237	0.022328	0.0227056	0.0217197	0.0244159	0.0287265	0.03275	0.032896	0.0340049	0.035301	0.0369156	0.0362	0.0343758	0.033532	0.0305918	0.0303776	0.0325459	0.0365904	0.0388819
0.0599201	0.0578887	0.0562585	0.0550295	0.0542017	0.0537751	0.0537496	0.0546373	0.0565483	0.0595579	0.0601194	0.0589664	0.0550926	0.0506483	0.0452793	0.0409995	0.0371929	0.0334928	0.0303285	0.0283271	0.0270654	0.0262157	0.025021	0.0251584	0.0235811	0.0228264	0.0224227	0.0219043	0.0196461	0.0185616	0.0175442	0.0170109	0.0169757	0.0178086	0.0201143	0.0224966	0.0249021	0.0283386	0.0312449	0.0319678	0.032518	0.0351742	0.0358066	0.0364575	0.0361034	0.0362629	0.0362387	0.0357908	0.0362749	0.0352885
0.0526647	0.0528323	0.0529894	0.0531359	0.0532718	0.0533971	0.0535118	0.0551376	0.0548051	0.0546962	0.0535526	0.0521652	0.0498648	0.0471466	0.0450028	0.0423245	0.0393111	0.0370696	0.0342902	0.0323053	0.0292324	0.0265432	0.0245736	0.0225221	0.0211414	0.0207145	0.0200907	0.0192762	0.0190994	0.018637	0.0182753	0.0187132	0.0191274	0.0194621	0.0207574	0.022452	0.0242002	0.0261822	0.0275625	0.0290435	0.0315998	0.032638	0.0340283	0.035003	0.0356693	0.0365458	0.036803	0.0365002	0.0348036	0.0343702
0.0607253	0.0587558	0.0570448	0.0555924	0.0543985	0.0534632	0.0527864	0.0519224	0.051978	0.0529648	0.0526716	0.0526276	0.0513943	0.0510576	0.0500312	0.0453185	0.0411882	0.036257	0.0323935	0.0289207	0.0271249	0.0264951	0.0253134	0.0253794	0.0237734	0.0250641	0.0250224	0.0230671	0.0227556	0.0212151	0.0192861	0.0165164	0.0155602	0.0161927	0.0157137	0.0181312	0.0200248	0.0232183	0.0256221	0.0292314	0.0326985	0.034464	0.0359378	0.0351174	0.0365713	0.0363746	0.0365925	0.0372979	0.0371956	0.0364095
0.054809	0.0546153	0.0544261	0.0542413	0.054061	0.0538852	0.0537139	0.052634	0.0528742	0.0543778	0.0539874	0.052949	0.0516085	0.0492461	0.0460921	0.0415463	0.038172	0.03385	0.0322159	0.0294894	0.0272348	0.0259187	0.0230787	0.0204927	0.0193537	0.0177628	0.016236	0.014529	0.0150077	0.0147676	0.0165408	0.0177072	0.018516	0.0202281	0.0200272	0.0208151	0.0221161	0.0243204	0.0262274	0.0286299	0.0296969	0.0314129	0.0323307	0.0344046	0.0338367	0.0341065	0.0335957	0.033798	0.0321209	0.0320706
0.0616775	0.0595283	0.0576301	0.0559831	0.0545872	0.0534424	0.0525487	0.0505393	0.0514142	0.0525694	0.0545844	0.052994	0.0498852	0.0493151	0.0477518	0.0459	0.0425679	0.0396629	0.0340477	0.0295834	0.0260578	0.0259687	0.0234686	0.0199616	0.0189034	0.0183566	0.0187865	0.0172979	0.0183478	0.0194274	0.0182973	0.0198772	0.0229751	0.0263612	0.0272002	0.0291001	0.0304365	0.0325127	0.0351328	0.0334697	0.0348782	0.0380931	0.0392207	0.0413329	0.0436052	0.0437166	0.0455418	0.0440551	0.042127	0.0425196
0.0553329	0.0559678	0.0564841	0.0568816	0.0571604	0.0573206	0.057362	0.0570373	0.057588	0.0576324	0.056388	0.0550797	0.0537231	0.051323	0.0461326	0.0443894	0.0429823	0.0414322	0.0391844	0.0354254	0.0340914	0.0317796	0.0286502	0.0269893	0.0256953	0.0243084	0.0215437	0.0211342	0.0206453	0.0185872	0.0178524	0.0173745	0.0194836	0.0208988	0.0230905	0.0258867	0.0282034	0.0309179	0.032177	0.0325275	0.031699	0.0312508	0.0315172	0.0306334	0.0309975	0.0307698	0.0313398	0.0326628	0.0332685	0.0358465
0.0614419	0.0612407	0.0608466	0.0602597	0.0594799	0.0585073	0.0573419	0.0554796	0.0550028	0.0528689	0.0514537	0.0500934	0.0488977	0.0487005	0.0479847	0.0458314	0.0453926	0.0437768	0.0392638	0.0379716	0.0359412	0.0323251	0.0312162	0.0289304	0.0270175	0.0264761	0.0233832	0.0222104	0.0204175	0.0209069	0.019676	0.0227163	0.0219951	0.0215919	0.0217234	0.0207353	0.0229347	0.0255508	0.0263889	0.0269961	0.029688	0.0332245	0.0348237	0.0384362	0.0397136	0.0403157	0.0393974	0.0398614	0.0423742	0.0409359
0.0527612	0.0528725	0.0528944	0.052827	0.0526703	0.0524243	0.0520889	0.0517952	0.0525748	0.0524595	0.0513021	0.0496531	0.0456693	0.0439438	0.0408031	0.0396197	0.0358128	0.0337085	0.0316681	0.0293633	0.0271906	0.0263894	0.0243159	0.0225583	0.0211397	0.0204484	0.0198018	0.0187423	0.0164609	0.0167672	0.0160614	0.0155432	0.0154608	0.0158439	0.0170141	0.0183189	0.0199557	0.0224232	0.0246914	0.0259896	0.0283962	0.0311757	0.0330504	0.0338487	0.0356668	0.0369533	0.037384	0.0365012	0.0362323	0.0354208
0.0551039	0.055536	0.0559071	0.0562172	0.0564663	0.0566544	0.0567815	0.0566555	0.0564806	0.0570497	0.0557424	0.0552054	0.0530978	0.0504048	0.0483797	0.0451499	0.0413028	0.0377464	0.0343138	0.0322902	0.0300376	0.0271131	0.0245075	0.022641	0.021312	0.0197276	0.0195174	0.0179308	0.0170729	0.017546	0.0174936	0.0185639	0.0195627	0.0198961	0.0204975	0.0213782	0.023255	0.0245657	0.0272777	0.029343	0.031604	0.0341479	0.0355882	0.0369071	0.036794	0.0366251	0.0350672	0.0344996	0.0330732	0.0325205
0.0552353	0.0546916	0.0542093	0.0537884	0.0534289	0.0531308	0.0528942	0.0521933	0.0527156	0.0532378	0.0520569	0.0508956	0.049055	0.045895	0.0445029	0.0419829	0.0394412	0.0358579	0.0326584	0.0303206	0.0286728	0.0269071	0.024143	0.0217214	0.0210302	0.0201052	0.0184497	0.0172348	0.0165969	0.0159274	0.0155346	0.0159366	0.0175133	0.0194206	0.0191937	0.0204252	0.0224151	0.0235459	0.0247411	0.0268313	0.0291871	0.0308094	0.0325883	0.0353818	0.0379649	0.0393069	0.0393399	0.0399193	0.0391455	0.0389936
0.0605401	0.0567826	0.0535842	0.0509448	0.0488645	0.0473432	0.046381	0.0459252	0.0461752	0.0480268	0.0476963	0.0495997	0.0491466	0.0493273	0.0480344	0.0462647	0.0426095	0.0380915	0.0333458	0.0313237	0.0288939	0.0271367	0.0238252	0.0226064	0.0204196	0.0202592	0.0184509	0.0185005	0.0177447	0.0187518	0.0195614	0.0210981	0.0197409	0.020302	0.0206929	0.0220688	0.0218729	0.0228536	0.0233528	0.0260123	0.0292966	0.032536	0.0332571	0.0336553	0.0342274	0.0335964	0.0340149	0.0340759	0.032925	0.0320532
0.0550716	0.0543946	0.0537692	0.0531953	0.0526729	0.0522021	0.0517827	0.0516008	0.0514738	0.0517566	0.0512779	0.0510704	0.0492993	0.0476709	0.0449773	0.0412868	0.037368	0.0352144	0.0328823	0.0289561	0.0264099	0.0247533	0.0228336	0.0234212	0.0219507	0.0206025	0.0185905	0.0178555	0.0162794	0.0155502	0.0150541	0.0138097	0.0146433	0.0153798	0.0164076	0.0197203	0.0207771	0.0240504	0.0265683	0.0287066	0.0304257	0.0316766	0.0328396	0.032404	0.0333868	0.0335976	0.0328561	0.033009	0.0330687	0.0334755
0.0471253	0.0496962	0.0516641	0.0530291	0.053791	0.05395	0.0535061	0.0518872	0.0503396	0.0491322	0.0463467	0.0434299	0.0416974	0.0410975	0.0400569	0.0387844	0.0388406	0.0380865	0.0367945	0.0328516	0.0290642	0.0246399	0.0209381	0.0168311	0.0160051	0.0136056	0.0129947	0.0133542	0.0144281	0.0161596	0.0169252	0.0176987	0.0178742	0.0192403	0.0200391	0.021416	0.0238815	0.0254119	0.0283726	0.029682	0.0313994	0.0341016	0.0338222	0.0346766	0.0333109	0.0315333	0.0297504	0.0292179	0.0286251	0.0284418
0.0589961	0.0575262	0.0561993	0.0550153	0.0539741	0.0530759	0.0523205	0.0518921	0.0522676	0.0517216	0.0511575	0.0496664	0.0480437	0.0444687	0.0430674	0.0413242	0.0379165	0.0353762	0.0306828	0.0292202	0.0254607	0.0248309	0.0228228	0.0217458	0.0203449	0.0186892	0.0190798	0.0184851	0.0175636	0.0169173	0.0150145	0.0155992	0.0146547	0.0157842	0.0150108	0.0176714	0.0178246	0.0191535	0.0220776	0.0242001	0.0272398	0.0297311	0.0321723	0.0349451	0.0364087	0.0363429	0.0364566	0.0349191	0.0331806	0.032359
0.048836	0.0499271	0.0508467	0.0515948	0.0521713	0.0525762	0.0528096	0.0528715	0.0518432	0.0530512	0.0523596	0.0529732	0.0517328	0.049399	0.0470409	0.0441411	0.0403376	0.0376841	0.0330386	0.0297977	0.027716	0.0261951	0.0243697	0.022812	0.0216761	0.0207844	0.0204555	0.019171	0.0181946	0.0185538	0.0170466	0.0172796	0.0180986	0.0182013	0.0208809	0.0222032	0.0234796	0.0253216	0.0271532	0.0275554	0.0299898	0.0315182	0.0327876	0.0339957	0.0350676	0.0358155	0.0369241	0.0361711	0.0350607	0.0357278
0.071253	0.0674857	0.0643008	0.0616983	0.0596782	0.0582405	0.0573852	0.0580906	0.0585763	0.0593916	0.0593924	0.0594203	0.0568858	0.0549655	0.0535916	0.0500076	0.0459523	0.0427445	0.0398181	0.0388142	0.0363423	0.0342345	0.0317985	0.0310153	0.0277705	0.0255553	0.0250125	0.0216647	0.0197861	0.0190063	0.0173365	0.0193474	0.0186134	0.0205063	0.0213616	0.024115	0.0257119	0.0288365	0.0328249	0.0345622	0.0380004	0.0391001	0.0399193	0.0414427	0.0397785	0.0402833	0.0387581	0.0398204	0.0401851	0.0394743
0.055448	0.056395	0.0571383	0.0576777	0.0580134	0.0581453	0.0580733	0.0570664	0.0588791	0.0590468	0.0562393	0.0545196	0.0512447	0.0488958	0.0462607	0.0429	0.0404544	0.0364848	0.0338419	0.0317766	0.0313466	0.0299358	0.0276087	0.0259715	0.0245904	0.0227515	0.0210099	0.0202873	0.0180524	0.0171269	0.0160404	0.0165367	0.017994	0.0196858	0.0217985	0.0236376	0.0257604	0.0265272	0.028703	0.0303618	0.0318767	0.0339089	0.0352312	0.0366914	0.037088	0.0378518	0.0383514	0.0375121	0.0357623	0.0352885
0.0627877	0.0622136	0.0616319	0.0610426	0.0604457	0.0598413	0.0592293	0.0577139	0.0592711	0.0593538	0.0592157	0.0598193	0.058106	0.0536749	0.0509072	0.046596	0.042359	0.0386498	0.0360849	0.0319624	0.0301866	0.0287392	0.0279044	0.0283073	0.0265557	0.0246909	0.025127	0.0230675	0.021626	0.021159	0.0201497	0.0210155	0.0205601	0.0228328	0.0240174	0.0255602	0.0260096	0.0285636	0.0312003	0.0321378	0.0338236	0.0361537	0.0358609	0.0376497	0.0371619	0.0373799	0.0360558	0.0347313	0.0341461	0.0339436
0.0581897	0.0588308	0.0593677	0.0598002	0.0601285	0.0603525	0.0604722	0.0616173	0.0595922	0.0585779	0.0587149	0.0552327	0.0543065	0.0493315	0.0459236	0.0407887	0.0380003	0.0365808	0.0325776	0.0325047	0.0299308	0.02899	0.0278812	0.0252408	0.0270428	0.0256663	0.0257907	0.024838	0.0236675	0.0232239	0.0207529	0.0208955	0.0202391	0.0197973	0.0185922	0.0209344	0.0248489	0.0260474	0.0288017	0.0329107	0.0339016	0.0374508	0.0409004	0.040568	0.0427499	0.0418162	0.0410969	0.0424346	0.0425544	0.0410156
0.0601958	0.0589197	0.0578132	0.0568763	0.056109	0.0555114	0.0550834	0.0553438	0.0569685	0.0568888	0.0557277	0.0538706	0.0523496	0.0499125	0.0473672	0.0445151	0.0419284	0.0386614	0.0360116	0.0346651	0.0336174	0.0314509	0.0300962	0.0286923	0.028513	0.027671	0.0246171	0.0239557	0.0222756	0.0181418	0.0159541	0.014761	0.0146175	0.0137108	0.0133997	0.0158917	0.0192347	0.0227346	0.0250428	0.0286168	0.0318012	0.0334026	0.0358902	0.0371015	0.0378701	0.0364972	0.0371116	0.0374738	0.0373617	0.0372491
0.066529	0.0619346	0.0580039	0.054737	0.0521339	0.0501946	0.048919	0.0494121	0.0501171	0.0515483	0.0505169	0.0505543	0.0501282	0.0484324	0.0442707	0.0405693	0.0378299	0.0357723	0.0346321	0.0332402	0.0311775	0.0287212	0.0263779	0.0248629	0.0240485	0.0228406	0.0210065	0.0186242	0.0183062	0.0185726	0.0182208	0.0198885	0.0187238	0.018282	0.0197468	0.0205486	0.0208929	0.02315	0.0263818	0.0287689	0.0310506	0.0336776	0.0346698	0.0357844	0.035296	0.0355209	0.0339612	0.0327723	0.0318568	0.0315909
0.0460273	0.0477606	0.0491439	0.0501772	0.0508604	0.0511936	0.0511767	0.0519258	0.0522301	0.0513025	0.0498608	0.0485925	0.0453926	0.0409322	0.0372393	0.0326024	0.0295697	0.029937	0.0294267	0.025848	0.0238644	0.0210936	0.0199828	0.019763	0.0188028	0.0179253	0.0170416	0.016087	0.0169807	0.0189387	0.0184479	0.01731	0.016846	0.0168174	0.017639	0.0194239	0.0204847	0.0208532	0.0227142	0.0246427	0.0273383	0.0305765	0.0324181	0.033305	0.0346408	0.0359084	0.0358428	0.0345494	0.0337487	0.0323385
0.0529645	0.0540262	0.0549001	0.0555862	0.0560846	0.0563953	0.0565182	0.0555212	0.0560409	0.0561312	0.0558365	0.054795	0.0519753	0.0493323	0.0470727	0.0453559	0.0405598	0.0372831	0.0343841	0.0319274	0.0298138	0.0270093	0.0254024	0.0247233	0.023188	0.0222299	0.0218763	0.0205674	0.0188906	0.0182794	0.0187781	0.0184565	0.0181792	0.0176719	0.018329	0.0193478	0.0203635	0.0211146	0.0222919	0.0236585	0.0271417	0.0302253	0.0337796	0.0374571	0.0397309	0.040097	0.0406709	0.0405693	0.0400364	0.038018
0.0541666	0.0545524	0.0547876	0.0548721	0.054806	0.0545893	0.0542219	0.0532605	0.0545609	0.0540809	0.0548331	0.0539482	0.052436	0.0505237	0.0463248	0.0421012	0.0374997	0.0350613	0.0313189	0.0258851	0.0264539	0.0244521	0.0237417	0.0220261	0.0238858	0.024617	0.0253604	0.0231923	0.0232463	0.023594	0.0212204	0.020217	0.0220357	0.0214565	0.0195511	0.0208826	0.0227225	0.0255128	0.0277867	0.0284528	0.0310149	0.0346829	0.0355949	0.0389559	0.0414622	0.0423162	0.0412313	0.0390891	0.0366675	0.0343762
0.0535335	0.054235	0.0547693	0.0551364	0.0553363	0.0553691	0.0552347	0.0551893	0.0547926	0.0540029	0.053356	0.0525439	0.0491783	0.0475651	0.0444809	0.0419802	0.0392264	0.0374387	0.0340803	0.0311342	0.028112	0.0259235	0.0238837	0.0223277	0.0190534	0.0178142	0.0157589	0.0147576	0.0146732	0.0142819	0.0130343	0.0131086	0.0137692	0.0144222	0.0163508	0.0179545	0.0203709	0.0234957	0.0270922	0.0289374	0.030766	0.0321684	0.0334587	0.0343259	0.0338706	0.034341	0.0361479	0.0351792	0.0363494	0.0364101
0.0595359	0.0579172	0.0567609	0.0560667	0.0558349	0.0560653	0.056758	0.0590147	0.0626537	0.0644092	0.0633952	0.0613141	0.0602951	0.0588591	0.0545271	0.049942	0.0474387	0.0444391	0.0387892	0.0390948	0.0383357	0.0350255	0.0311643	0.0293427	0.0263149	0.0254559	0.0233236	0.0204169	0.0188898	0.01869	0.0178448	0.0219501	0.0229903	0.0235762	0.0255986	0.0247198	0.0257291	0.0279168	0.0286375	0.0294795	0.0315793	0.0349021	0.0350009	0.0364393	0.0367283	0.0359275	0.0367739	0.0359621	0.0384031	0.0376846
0.0543468	0.0545251	0.0546825	0.0548191	0.0549349	0.05503	0.0551042	0.0548806	0.0564058	0.0554993	0.0560083	0.0547746	0.0524798	0.0499114	0.0460667	0.0426312	0.0391334	0.0360124	0.0344176	0.0315962	0.0306181	0.0285441	0.0280086	0.0262154	0.0257008	0.0253129	0.0237133	0.0225153	0.0208308	0.0193426	0.0179487	0.0183271	0.0185622	0.019006	0.0208502	0.0221666	0.026126	0.0288537	0.0314393	0.0332458	0.0345706	0.0355133	0.0369344	0.0383999	0.0367702	0.0370396	0.0370261	0.0373293	0.0370313	0.0356295
0.0646354	0.0638408	0.0630456	0.06225	0.0614538	0.0606571	0.0598599	0.0585861	0.0587405	0.059771	0.058061	0.0560915	0.0534551	0.0513517	0.0499139	0.0462853	0.0439964	0.0412199	0.0370628	0.0342179	0.0330664	0.0323021	0.0303879	0.0283946	0.0254498	0.0233092	0.0211553	0.018914	0.0174337	0.0165485	0.0145598	0.0155135	0.0167943	0.0186618	0.0201608	0.022581	0.0239623	0.0250611	0.027521	0.0301251	0.0328794	0.037058	0.0386367	0.039787	0.0395386	0.0401419	0.0395375	0.0396761	0.0383919	0.0375219
0.0732969	0.0671843	0.0619476	0.0575869	0.0541021	0.0514933	0.0497605	0.0483873	0.0508093	0.0530402	0.0539343	0.0529915	0.049646	0.0490956	0.0515971	0.0503313	0.0490549	0.0432786	0.041318	0.0407324	0.0410981	0.0376268	0.0368533	0.0339617	0.0314484	0.0324452	0.0317197	0.031001	0.0293862	0.0271914	0.0259304	0.0285371	0.0272964	0.0259825	0.0255225	0.0257184	0.0262994	0.0265225	0.027391	0.0294085	0.0313318	0.0331228	0.0345211	0.0395786	0.0413752	0.0420465	0.0413214	0.0422034	0.0398384	0.0390041
0.0516677	0.0518397	0.0521306	0.0525403	0.053069	0.0537166	0.054483	0.057266	0.0587	0.0596777	0.0586419	0.0570019	0.0545131	0.0503887	0.0468684	0.0426709	0.0382433	0.035579	0.0341723	0.0301205	0.027235	0.0254939	0.0226885	0.0219657	0.0213395	0.0213393	0.0210614	0.0210864	0.0211952	0.0211742	0.0194425	0.0165698	0.0173148	0.0182402	0.018134	0.020187	0.0232546	0.0274408	0.0290274	0.0324081	0.0361461	0.0355759	0.0361736	0.0363292	0.0373076	0.0357446	0.0351104	0.033908	0.0329826	0.031834
0.0544996	0.0545436	0.0545014	0.054373	0.0541585	0.0538578	0.0534709	0.0532954	0.0527886	0.0536903	0.0532189	0.0520198	0.0499274	0.0469574	0.0446851	0.0413639	0.0396436	0.0368078	0.0334453	0.0300473	0.0284357	0.0274072	0.0259426	0.024257	0.0229521	0.0216427	0.0209929	0.019352	0.017827	0.0170195	0.0155847	0.0150146	0.0159448	0.0164302	0.0183225	0.0201777	0.0212144	0.0229728	0.0266518	0.0301083	0.0322436	0.0343235	0.0353554	0.0364506	0.0375667	0.0369384	0.0374379	0.0359749	0.0348527	0.03341
0.0557299	0.0556798	0.0555703	0.0554013	0.055173	0.0548853	0.0545381	0.0535561	0.0535697	0.0537427	0.0526159	0.0529992	0.0519069	0.0501212	0.047762	0.0458102	0.0430713	0.0409321	0.0375703	0.0337878	0.031581	0.0300789	0.0263174	0.0252998	0.0224089	0.0208438	0.0194609	0.0198918	0.0190147	0.0194896	0.0179515	0.0187644	0.0196921	0.0204355	0.02341	0.0271302	0.0303522	0.0332371	0.0345312	0.0363474	0.0363509	0.0364757	0.0361137	0.0370198	0.0353064	0.0351059	0.0373515	0.0377991	0.0380178	0.0379222
0.0619985	0.0614365	0.0609054	0.0604052	0.059936	0.0594977	0.0590904	0.0590885	0.0586968	0.0571271	0.0555925	0.0540702	0.052913	0.051302	0.0493814	0.0471287	0.0440467	0.0409728	0.0389736	0.0368484	0.0329058	0.0287712	0.0235328	0.0225252	0.0207253	0.0195317	0.0173127	0.0166386	0.0164284	0.0150133	0.0150192	0.0153096	0.0160886	0.0169169	0.0183431	0.0232263	0.0258608	0.0288394	0.0297486	0.0313382	0.0338661	0.0346711	0.0351539	0.0364284	0.0380552	0.0392897	0.040173	0.0411259	0.0405664	0.0410253
0.0504645	0.0485729	0.0470051	0.0457613	0.0448415	0.0442455	0.0439735	0.0438175	0.0440679	0.0461504	0.0464965	0.045976	0.0467228	0.0458335	0.0438234	0.0417479	0.0381407	0.0351055	0.0322807	0.030115	0.0283701	0.0268995	0.0245781	0.0238753	0.0235832	0.022012	0.0209894	0.0187181	0.015236	0.014586	0.013869	0.0135888	0.0130224	0.013488	0.0139447	0.016522	0.0191485	0.02049	0.0236327	0.0251115	0.026847	0.0293269	0.0314362	0.031658	0.0311855	0.0298764	0.0279223	0.0289948	0.0305096	0.0302776
0.0617131	0.0612276	0.0606611	0.0600136	0.059285	0.0584754	0.0575848	0.0554208	0.0541645	0.0559789	0.0570542	0.0554354	0.0534688	0.0499804	0.0472999	0.0461447	0.0438083	0.0384771	0.0344249	0.0300374	0.0290974	0.0280141	0.0270159	0.0267512	0.0271169	0.0263573	0.0266882	0.0273106	0.0258875	0.0234767	0.0251094	0.0238576	0.0240966	0.0211813	0.0207186	0.0199821	0.0225914	0.0247675	0.0268181	0.0292217	0.0307391	0.0341365	0.0366187	0.0379482	0.0390364	0.0384701	0.0382221	0.0354519	0.0372555	0.0364227
0.0498708	0.0516699	0.0531956	0.0544482	0.0554275	0.0561336	0.0565664	0.0563597	0.0566874	0.0567057	0.0557504	0.0538258	0.0529119	0.0496642	0.0474466	0.0440566	0.0423498	0.0394955	0.0364477	0.0337934	0.0312839	0.0288683	0.0265341	0.0243792	0.0225128	0.0200662	0.0203164	0.0194162	0.0198152	0.019355	0.0187317	0.0195596	0.02076	0.0214672	0.0228314	0.023951	0.0252249	0.0266753	0.0292246	0.0310127	0.0344022	0.0363512	0.0386877	0.0402534	0.0406932	0.0412844	0.0407525	0.0391072	0.03957	0.0376226
0.0584993	0.0570373	0.0557677	0.0546903	0.0538053	0.0531126	0.0526122	0.0534773	0.054103	0.0554693	0.05476	0.0533044	0.051936	0.051618	0.0466136	0.0426343	0.0393365	0.0359373	0.0319831	0.0296623	0.0293213	0.0287155	0.0286333	0.027126	0.0302768	0.0291128	0.0277064	0.0247114	0.0235496	0.0200558	0.0175868	0.0162921	0.0176614	0.0203456	0.0212779	0.0228266	0.0285574	0.0306181	0.0339571	0.0346766	0.0368912	0.0367398	0.036264	0.0376157	0.037449	0.0370762	0.035278	0.035293	0.0367833	0.0359073
0.0463854	0.0504336	0.0537825	0.0564319	0.0583819	0.0596324	0.0601835	0.0599167	0.0596677	0.0597104	0.0568586	0.0539387	0.050988	0.047872	0.0463376	0.0458355	0.0455699	0.0445167	0.0417714	0.0380116	0.0349566	0.0312791	0.026391	0.0238607	0.0215896	0.0190573	0.0180791	0.0179921	0.0174641	0.0176197	0.0166132	0.0162352	0.015575	0.0153991	0.0151678	0.0181094	0.0200509	0.0230454	0.0281593	0.0323314	0.0359812	0.0382629	0.0393644	0.0399258	0.040174	0.0393554	0.0378395	0.0376699	0.0368969	0.0370456
0.0597868	0.0596235	0.0593865	0.0590758	0.0586913	0.0582332	0.0577014	0.0554389	0.0556814	0.0558941	0.056694	0.0555241	0.0548817	0.0523787	0.0496884	0.0465849	0.0429811	0.0401529	0.0369946	0.0338713	0.0311936	0.02886	0.0270967	0.0259258	0.0253966	0.0247243	0.0241779	0.0231804	0.0219658	0.0221697	0.0223007	0.0227329	0.0203557	0.0212851	0.023021	0.02501	0.0256254	0.0281439	0.0297109	0.0319715	0.0340966	0.0360796	0.0392642	0.0396638	0.0390717	0.0403241	0.0405613	0.0390712	0.0370661	0.0370744
0.0574483	0.0553315	0.0535337	0.0520549	0.0508952	0.0500544	0.0495327	0.0516652	0.0524837	0.0529854	0.0530742	0.0498755	0.048414	0.0448335	0.0437718	0.0410715	0.0381712	0.0342789	0.0326482	0.030602	0.028927	0.0259016	0.024068	0.0217747	0.019946	0.0198778	0.0200327	0.0191825	0.0188619	0.0174557	0.0177215	0.018143	0.0189147	0.0206471	0.0229063	0.0239863	0.0232562	0.0267558	0.0270248	0.0302097	0.0300963	0.0308993	0.0326393	0.0349346	0.0366817	0.0388023	0.0392969	0.0395522	0.0381244	0.038184
0.056136	0.056393	0.0564841	0.0564094	0.0561688	0.0557625	0.0551904	0.053423	0.052545	0.0526804	0.0536004	0.0523659	0.0501407	0.0452936	0.04111	0.0399636	0.038451	0.0382133	0.037812	0.0352301	0.0334915	0.0325178	0.0303344	0.0276376	0.0251825	0.0219786	0.0201281	0.0211968	0.0223242	0.0228695	0.0228294	0.0232892	0.0249094	0.0232993	0.0224866	0.0218763	0.0193958	0.0183828	0.0227377	0.028753	0.0321657	0.0334398	0.0358121	0.0378832	0.0402678	0.0398534	0.0391836	0.0333773	0.0299669	0.0283018
0.0587144	0.058667	0.0586239	0.058585	0.0585504	0.0585201	0.058494	0.0593785	0.0591503	0.0587995	0.0592338	0.0589307	0.0583539	0.0556191	0.0546968	0.0516567	0.0477433	0.0447405	0.0410616	0.0356778	0.0311388	0.0285439	0.0276013	0.0270684	0.0261779	0.0251048	0.0264961	0.0256664	0.0256934	0.0249201	0.0222622	0.0202532	0.01937	0.018796	0.0193913	0.0221054	0.0246353	0.0270811	0.0296566	0.0329676	0.035656	0.0386417	0.0405846	0.0436307	0.0439456	0.0421484	0.0414469	0.040051	0.0382299	0.0366266
0.0472621	0.0497759	0.0518563	0.0535035	0.0547173	0.0554978	0.055845	0.0557068	0.0556788	0.0551167	0.0528146	0.0512839	0.0499673	0.0470985	0.0442281	0.0418186	0.0410156	0.0378609	0.0355351	0.0325618	0.0304671	0.0277808	0.0256967	0.0251181	0.0239185	0.021893	0.0198657	0.0189854	0.0178224	0.0160585	0.016272	0.0148646	0.0161053	0.0172991	0.0185299	0.0210659	0.0232384	0.0260517	0.0282779	0.0307662	0.0338098	0.037519	0.0401071	0.0410898	0.0432409	0.0424392	0.0415858	0.0402198	0.038653	0.0376819
0.0599317	0.0598216	0.059664	0.0594587	0.0592059	0.0589055	0.0585575	0.0586774	0.0590386	0.0595722	0.0585802	0.0553729	0.0512511	0.0502959	0.0462037	0.043435	0.0396162	0.0357891	0.0337561	0.0313473	0.0291572	0.0271073	0.0258873	0.0246921	0.0233873	0.0232049	0.0211887	0.0199714	0.0178752	0.0172912	0.0170662	0.0170633	0.0172111	0.0175335	0.0196154	0.0204093	0.0216167	0.0246122	0.0274919	0.0287495	0.0307141	0.0336975	0.0351287	0.0371088	0.0372502	0.0359274	0.0361607	0.0346479	0.0332548	0.0334806
0.0850836	0.0754628	0.0672545	0.0604587	0.0550754	0.0511046	0.0485463	0.0541025	0.0546224	0.0555957	0.0550983	0.0541841	0.0519745	0.0486049	0.0461917	0.0431243	0.0428512	0.0383738	0.0358458	0.0322413	0.0285236	0.0257763	0.0229074	0.0205483	0.0191201	0.0157464	0.0148462	0.0139882	0.0150584	0.012783	0.0130235	0.0128554	0.0129697	0.01532	0.0173423	0.0198503	0.0229386	0.0241745	0.0277976	0.0296615	0.0313852	0.0317834	0.0337945	0.0348304	0.0353263	0.0368516	0.0376475	0.0373043	0.0373604	0.038655
0.0629093	0.0616153	0.0604327	0.0593615	0.0584018	0.0575535	0.0568166	0.0576229	0.057536	0.0558863	0.0533735	0.0535029	0.0527842	0.050767	0.0479495	0.0458291	0.0436733	0.040765	0.0377485	0.0356	0.0319994	0.0303288	0.0288896	0.0265494	0.0229432	0.0215715	0.0180883	0.0161073	0.0161668	0.0148874	0.0140531	0.0149902	0.0173286	0.0203462	0.024911	0.0250317	0.0273035	0.0295348	0.0295765	0.0297814	0.0312391	0.032168	0.0308695	0.032238	0.0324737	0.0335745	0.0352839	0.0347758	0.0370781	0.0372535
0.0534174	0.0526538	0.0520566	0.0516258	0.0513613	0.0512631	0.0513313	0.0532287	0.0547652	0.0562142	0.0540822	0.0528157	0.0487887	0.0472684	0.0426886	0.0381032	0.0359624	0.0328007	0.0317849	0.0303318	0.0296542	0.0283814	0.0270493	0.026814	0.0256508	0.0254406	0.021573	0.0207252	0.0200858	0.0200187	0.0180565	0.0174165	0.015578	0.0158201	0.0183404	0.020821	0.0232646	0.0271939	0.0287459	0.0336192	0.0357289	0.0398261	0.0395495	0.0418301	0.0403685	0.0414668	0.0431653	0.040989	0.0394213	0.0378193
0.051847	0.0536952	0.0553036	0.0566719	0.0578003	0.0586887	0.0593371	0.0587639	0.0583618	0.0597274	0.0614187	0.0597073	0.0557181	0.0522206	0.0502598	0.0474666	0.0432529	0.0398664	0.0351075	0.0324469	0.0282029	0.0260986	0.0252055	0.0230378	0.0191322	0.0186307	0.0184247	0.0181338	0.0177231	0.0177326	0.017584	0.0182309	0.0180337	0.0192683	0.0212154	0.0222002	0.023949	0.026073	0.0276218	0.0302153	0.0328699	0.0344592	0.0354981	0.0368789	0.0370198	0.03832	0.0380497	0.0376958	0.0376438	0.0358419
0.0577519	0.057224	0.0567891	0.0564473	0.0561986	0.0560429	0.0559804	0.0586687	0.058579	0.0552247	0.0540735	0.0534253	0.050992	0.0491057	0.0485488	0.0465351	0.0438402	0.0390109	0.0362163	0.0326295	0.0289496	0.0252124	0.0231653	0.0226679	0.0220267	0.023185	0.0249572	0.0237341	0.0210197	0.0164303	0.0152506	0.0160354	0.0161765	0.0168529	0.01781	0.0189154	0.0216733	0.0242904	0.0246959	0.0258213	0.0291592	0.0300193	0.0334332	0.0376699	0.0402909	0.0403966	0.0408839	0.0406146	0.0397423	0.0386016
0.061139	0.0605833	0.0599815	0.0593337	0.0586397	0.0578996	0.0571134	0.055803	0.0557625	0.0550904	0.0551471	0.0538536	0.052922	0.0508775	0.0490052	0.0459228	0.04035	0.0365078	0.0332255	0.0286099	0.0287581	0.0276414	0.0241862	0.0228457	0.0209195	0.020485	0.0193641	0.0179085	0.0171799	0.0165073	0.0151876	0.014146	0.0156268	0.0151308	0.0149622	0.0182959	0.0192243	0.0223866	0.0247618	0.0272271	0.0308168	0.0347271	0.0363208	0.0364189	0.0373768	0.0386654	0.0388629	0.0384148	0.0348256	0.0354415
0.0553124	0.0551329	0.0550105	0.054945	0.0549365	0.0549849	0.0550903	0.0557037	0.0567593	0.0562839	0.0560575	0.0554691	0.0534279	0.0516188	0.049032	0.0441863	0.0406382	0.0388974	0.0357037	0.0337971	0.0315854	0.0289147	0.0269592	0.0258276	0.0242717	0.0239627	0.0229857	0.0207382	0.0207568	0.0203944	0.0194926	0.0198735	0.0194217	0.0203254	0.0207552	0.0218356	0.0246439	0.0282517	0.0312557	0.0326155	0.0342461	0.035812	0.0362602	0.0361277	0.0363092	0.0353033	0.0342959	0.0346101	0.0353469	0.0363838
0.0496957	0.0519876	0.0539034	0.0554432	0.0566069	0.0573947	0.0578064	0.0578411	0.0570636	0.0578462	0.0575414	0.0557429	0.0546101	0.0525386	0.0498212	0.0453505	0.0443929	0.040923	0.0353446	0.0317125	0.0280204	0.0262323	0.0255093	0.0276602	0.0269281	0.0274897	0.0265175	0.025887	0.0272736	0.0253954	0.0233306	0.022555	0.0218346	0.0214624	0.022204	0.0246475	0.0244431	0.0273809	0.029768	0.0326452	0.0351825	0.0368384	0.0392484	0.0398449	0.0405697	0.0406704	0.0410525	0.0418358	0.041296	0.0417676
0.0604471	0.0601092	0.0598445	0.059653	0.0595345	0.0594892	0.0595171	0.0606962	0.0612795	0.061749	0.0609238	0.0590615	0.0561182	0.053471	0.0501701	0.0465717	0.0436904	0.0408368	0.0387497	0.0367613	0.0354781	0.0337363	0.030952	0.029517	0.0273444	0.0254045	0.0229963	0.0214672	0.0206389	0.0195528	0.019483	0.0185381	0.0202671	0.0211166	0.0223318	0.0243444	0.0261087	0.0268088	0.029442	0.032748	0.0355736	0.0366931	0.0387504	0.0390821	0.0408894	0.0419781	0.0410073	0.0397708	0.0385789	0.038562
0.0655037	0.062651	0.060218	0.0582047	0.0566112	0.0554375	0.0546834	0.0546018	0.0561385	0.0571825	0.0557235	0.0551128	0.0540504	0.0518962	0.0480533	0.0444503	0.0405546	0.0379953	0.0349993	0.0335549	0.0333895	0.032008	0.0307973	0.03014	0.0301121	0.0271585	0.0253867	0.0244174	0.0235848	0.021473	0.0196477	0.0192018	0.0194308	0.0187714	0.0190607	0.0204076	0.0226681	0.0239769	0.0268113	0.0309161	0.0352558	0.037222	0.0386425	0.0392622	0.0405695	0.0411496	0.0402397	0.0404047	0.0389894	0.0386619
0.0601433	0.0599918	0.0598008	0.0595702	0.0593	0.0589902	0.0586408	0.057206	0.057265	0.0586429	0.0582032	0.0591576	0.0571264	0.0537453	0.0505659	0.0477366	0.0449759	0.0425033	0.0411278	0.0376598	0.0357676	0.0341812	0.0314199	0.0307951	0.027885	0.0244162	0.0237001	0.0234869	0.0222406	0.0224105	0.0209754	0.0204355	0.0209171	0.020933	0.0196808	0.0230519	0.023222	0.0244912	0.0276286	0.0317054	0.0337093	0.037741	0.0382835	0.040785	0.0428073	0.0427012	0.0406332	0.0422196	0.0408087	0.040468
0.0541078	0.0541514	0.0542099	0.0542835	0.0543721	0.0544756	0.0545942	0.0549079	0.0550799	0.0543207	0.0538279	0.0539045	0.0519551	0.0494693	0.045126	0.043036	0.0402323	0.0380138	0.0358844	0.0339724	0.0299538	0.0268893	0.0248817	0.0233261	0.0210237	0.0200739	0.0199523	0.0196778	0.0193677	0.0191112	0.0177119	0.0179266	0.0178588	0.0179288	0.019014	0.0193132	0.0202572	0.0216482	0.024135	0.0262499	0.0287641	0.0301917	0.0314355	0.0353245	0.036234	0.0361754	0.0376376	0.0379336	0.0372737	0.0370348
0.0563892	0.0582737	0.0598027	0.0609762	0.0617942	0.0622567	0.0623637	0.0620124	0.0628616	0.0623099	0.0601947	0.0568809	0.0543577	0.0510992	0.0479731	0.0450687	0.043014	0.038562	0.0349293	0.0316686	0.0324544	0.0304493	0.0281399	0.0269449	0.0272489	0.0273237	0.0268295	0.027904	0.0256312	0.0228125	0.022838	0.0232336	0.0241191	0.0236286	0.0248176	0.0262246	0.028558	0.0299858	0.0308427	0.0335918	0.0339362	0.0356846	0.036785	0.0369385	0.0347768	0.0355985	0.0368008	0.0358577	0.0356045	0.0352256
0.0582042	0.0582082	0.0583281	0.058564	0.0589159	0.0593838	0.0599677	0.0630473	0.0640444	0.0657521	0.0642379	0.061621	0.0577592	0.0536777	0.0480627	0.0457019	0.0434271	0.0403985	0.0393619	0.0373367	0.03431	0.0306456	0.027121	0.0261829	0.024717	0.0248662	0.0243583	0.0246428	0.0243499	0.0223123	0.0219673	0.0204051	0.019224	0.0192206	0.0217324	0.0240329	0.0257235	0.0267419	0.0300471	0.0325853	0.0361374	0.0371802	0.039659	0.0421675	0.0442428	0.0457403	0.0454908	0.0429621	0.0411329	0.037955
0.0600008	0.0593131	0.0587732	0.0583812	0.058137	0.0580408	0.0580925	0.0590491	0.0604227	0.0617949	0.062239	0.0612643	0.0595498	0.0570917	0.0539778	0.0518113	0.0480363	0.0445168	0.0393486	0.0355669	0.0326719	0.0297755	0.0284435	0.0268688	0.0270276	0.0250846	0.0238862	0.0233293	0.022066	0.0209252	0.01926	0.0204088	0.0209015	0.0211642	0.0221534	0.0236483	0.0260995	0.0274892	0.0296673	0.0326854	0.0348796	0.0360664	0.0377938	0.038697	0.0383606	0.0371574	0.0369736	0.0378982	0.0377767	0.0385621
0.0635638	0.0612884	0.05932	0.0576586	0.0563042	0.0552568	0.0545164	0.0542701	0.0552749	0.0547242	0.0542777	0.0529515	0.0520551	0.0499256	0.0464501	0.0436773	0.039431	0.0367853	0.0333976	0.0307728	0.0283269	0.0247809	0.0216819	0.0201996	0.0195499	0.0185699	0.0181507	0.0180644	0.0173662	0.0170469	0.0164651	0.0161884	0.016259	0.0159847	0.016565	0.0181415	0.0196987	0.0206543	0.0243618	0.0270246	0.029172	0.0306509	0.0317331	0.033529	0.0342543	0.0340477	0.0334472	0.0333709	0.0327915	0.0326635
0.0586782	0.0592584	0.0597047	0.0600171	0.0601956	0.0602402	0.0601508	0.0614461	0.0595191	0.0593015	0.0583329	0.0560938	0.0551227	0.0520766	0.0494507	0.0480356	0.0451596	0.0428418	0.039318	0.0366494	0.0325286	0.0297578	0.0284117	0.0267122	0.0260023	0.0242653	0.0230141	0.0226878	0.022437	0.022247	0.020683	0.0196272	0.0197199	0.020603	0.0218774	0.0239285	0.0262926	0.0285805	0.0316824	0.0344433	0.0373903	0.0384422	0.0391457	0.0398599	0.0401721	0.0382163	0.0372073	0.0368666	0.0362196	0.0363168
0.0565446	0.0521689	0.0486215	0.0459023	0.0440113	0.0429486	0.0427142	0.0468774	0.04758	0.0487881	0.048879	0.048274	0.0480934	0.0453571	0.0421589	0.0365329	0.0320271	0.028654	0.027178	0.0264697	0.0241697	0.0240915	0.0222283	0.0230797	0.0246082	0.0240739	0.0245318	0.0213198	0.0194588	0.0179097	0.0193187	0.0187677	0.0175707	0.0192941	0.0213201	0.0215796	0.0215611	0.0220167	0.0219478	0.0194133	0.0209852	0.0257646	0.0304999	0.031999	0.0329766	0.0342878	0.0324125	0.0290016	0.0280991	0.0284506
0.0571906	0.0554879	0.0541032	0.0530363	0.0522874	0.0518564	0.0517433	0.0525662	0.0542594	0.054685	0.0555903	0.0545478	0.0539717	0.0503552	0.0471157	0.0432466	0.0398454	0.0376394	0.0344198	0.0314712	0.0279081	0.0271865	0.0249244	0.0239433	0.0240984	0.0224335	0.0228222	0.0220593	0.0210235	0.0200347	0.0186753	0.0175866	0.0177839	0.0188328	0.0199454	0.0240997	0.0266898	0.0287577	0.0320172	0.0331703	0.0357625	0.0373863	0.0371984	0.0378047	0.0378921	0.0382097	0.0379461	0.0392509	0.0379444	0.0381339
0.0545963	0.0547409	0.0548538	0.0549351	0.0549847	0.0550027	0.0549891	0.0546479	0.0564765	0.0572742	0.0569924	0.0554358	0.0512243	0.0480278	0.0454864	0.0434234	0.0407606	0.0372145	0.0340242	0.0310092	0.0281048	0.0259345	0.0229719	0.0209965	0.0198224	0.0207031	0.0216312	0.0228583	0.0226788	0.0225886	0.0221107	0.0218145	0.0206665	0.0202802	0.0206608	0.0218808	0.0235579	0.0268957	0.0301343	0.0317973	0.0332503	0.0358064	0.0371243	0.0393803	0.0399104	0.0393065	0.0388946	0.0373472	0.0357612	0.0357855
0.0581088	0.0568891	0.0559022	0.0551484	0.0546274	0.0543395	0.0542844	0.0549974	0.055734	0.0566411	0.0567135	0.0556429	0.0536086	0.0518974	0.0480781	0.0435411	0.0409477	0.0369562	0.0351869	0.0329045	0.0311009	0.029106	0.0258107	0.0247332	0.0230002	0.0213901	0.0187466	0.0168471	0.0151208	0.0140689	0.013294	0.0125841	0.0118992	0.0130345	0.0153186	0.0189558	0.0228241	0.0264785	0.0306931	0.0335893	0.0358003	0.0383312	0.0388869	0.038575	0.0373065	0.0366899	0.0359987	0.0351469	0.0350552	0.0336169
0.0609574	0.0583905	0.0562392	0.0545037	0.053184	0.05228	0.0517917	0.0523436	0.0530965	0.0537706	0.0535167	0.0539788	0.0526651	0.0511707	0.048558	0.0450717	0.0411002	0.0369235	0.033994	0.0316391	0.0285274	0.0262959	0.0244501	0.0229181	0.0199906	0.0187898	0.0177247	0.0161377	0.0161646	0.0152321	0.0138251	0.0137196	0.0133747	0.0155499	0.0172451	0.0195217	0.0212123	0.0256064	0.029204	0.0322266	0.0355164	0.0357558	0.036276	0.036573	0.0372921	0.0397866	0.0387088	0.0384946	0.0375735	0.0376573
0.0623093	0.0603522	0.0586018	0.0570583	0.0557216	0.0545916	0.0536685	0.0517485	0.0508657	0.0525246	0.051213	0.051556	0.0508798	0.0510639	0.0472493	0.0439802	0.0405072	0.0353945	0.034634	0.0306902	0.0283139	0.0286022	0.0270979	0.0266396	0.0260282	0.0250271	0.0234772	0.0236057	0.0235153	0.0214763	0.0192632	0.0158359	0.0177498	0.0179999	0.0196256	0.0191977	0.0192551	0.0199507	0.0223844	0.0267302	0.0309917	0.0334634	0.0342051	0.0356539	0.0391045	0.0375431	0.0400337	0.0369696	0.0375769	0.0374403
0.0581595	0.0567712	0.055567	0.0545468	0.0537105	0.0530583	0.05259	0.0537322	0.0546689	0.0546984	0.053894	0.0520731	0.0493437	0.0474121	0.0440915	0.0403912	0.0386361	0.0356926	0.0321446	0.0289811	0.0270021	0.0245857	0.0234716	0.0222914	0.0213357	0.0214047	0.0204114	0.018959	0.0189109	0.0177705	0.0162286	0.01596	0.0166417	0.0164376	0.0177676	0.0185062	0.0203451	0.0226343	0.0251779	0.0259897	0.0276484	0.0303472	0.0312012	0.0322556	0.0316142	0.0321871	0.0327152	0.0338676	0.0351506	0.0356581
0.0580998	0.0573448	0.0567949	0.05645	0.0563103	0.0563757	0.0566461	0.0589939	0.0597266	0.060179	0.0610843	0.0611222	0.0590921	0.0560738	0.0520977	0.0493688	0.046159	0.0422559	0.0383991	0.0356047	0.0315047	0.029086	0.0285931	0.0263708	0.0233513	0.0218007	0.0196695	0.0199355	0.0194868	0.0184866	0.0180267	0.0184765	0.017878	0.0180165	0.0187151	0.0195569	0.0220015	0.02424	0.0255284	0.028834	0.0315084	0.0342475	0.0367258	0.0377772	0.0376661	0.0374468	0.0372869	0.0372514	0.0372034	0.0360233
0.0597989	0.0579164	0.0562085	0.054675	0.053316	0.0521316	0.0511217	0.0494616	0.0495257	0.0499074	0.0501767	0.0492697	0.0477831	0.0469566	0.0456411	0.0427592	0.0395368	0.0367852	0.0339325	0.0309435	0.0282506	0.0262404	0.0237094	0.0221538	0.0215055	0.0205485	0.0197989	0.0174861	0.0155305	0.0156481	0.0161693	0.0154415	0.0156231	0.0162458	0.0170996	0.0191158	0.0207902	0.0220289	0.025141	0.0266365	0.0275021	0.0298307	0.0314306	0.0319866	0.032827	0.0342431	0.0337929	0.0339242	0.0344021	0.0359368
0.056026	0.0536373	0.051683	0.0501629	0.0490772	0.0484258	0.0482087	0.0498592	0.0499991	0.049538	0.0505801	0.0497869	0.0495743	0.0467177	0.0436943	0.0408142	0.0385292	0.0355905	0.0334355	0.0323333	0.0281118	0.0240481	0.0222408	0.019319	0.0176167	0.0148145	0.0152133	0.014562	0.014064	0.0134883	0.0129812	0.0135721	0.0131625	0.0138919	0.0149018	0.0172451	0.019809	0.0224194	0.0267741	0.0295213	0.0321264	0.0352123	0.0366571	0.0370237	0.0377278	0.0376272	0.0373434	0.0367405	0.0353181	0.0350462
0.0687854	0.0662704	0.0641426	0.0624021	0.0610488	0.0600828	0.0595041	0.0586776	0.0589805	0.0602977	0.0622819	0.0613266	0.0598431	0.057523	0.0553282	0.0508728	0.0460161	0.0419094	0.0379042	0.0347997	0.0319321	0.0302513	0.0298336	0.0279002	0.0259718	0.0246019	0.0226765	0.0224797	0.0216172	0.0204379	0.0211818	0.020725	0.0212787	0.022882	0.0246356	0.0265244	0.0275917	0.0305059	0.0325952	0.0375473	0.0398729	0.0398885	0.0435779	0.0444223	0.0454914	0.0456271	0.0440522	0.0442123	0.0426904	0.0434725
0.0658441	0.0605166	0.056168	0.0527984	0.0504077	0.048996	0.0485633	0.0514279	0.051664	0.0540509	0.0540668	0.0548949	0.0560461	0.0536966	0.0522078	0.0473097	0.0435757	0.0402048	0.0359529	0.035542	0.0318534	0.0300437	0.0260717	0.0259492	0.0250258	0.0248144	0.0270768	0.0260299	0.0263842	0.0271588	0.02348	0.0241855	0.0254313	0.0270201	0.0270183	0.0295161	0.0315702	0.0335668	0.0353171	0.0367239	0.0374467	0.0395878	0.0383735	0.0421384	0.0442811	0.0449161	0.0435428	0.0439995	0.0415441	0.0391397
0.0530589	0.0521833	0.0514622	0.0508958	0.050484	0.0502268	0.0501243	0.0503056	0.0500764	0.0509923	0.0526415	0.0533325	0.0521199	0.0503165	0.0464683	0.044912	0.0411922	0.0383103	0.0350121	0.0317097	0.0278108	0.0253671	0.0240797	0.0233788	0.0217378	0.0203452	0.0180936	0.0176644	0.0160591	0.0142915	0.0143031	0.015179	0.0157683	0.0173993	0.0185706	0.0211257	0.0237964	0.0253482	0.0262446	0.0292649	0.0314247	0.0323131	0.0344889	0.0353263	0.0358268	0.0358799	0.0341184	0.0348453	0.0336038	0.0334904
0.0620156	0.0606916	0.0595834	0.0586909	0.0580141	0.057553	0.0573077	0.0583873	0.0587397	0.0575304	0.0567578	0.0562215	0.0556393	0.0532146	0.0505701	0.0485555	0.0427975	0.0388721	0.0360744	0.0350648	0.0331944	0.0309762	0.0296742	0.0273514	0.02649	0.0252459	0.0235248	0.0209051	0.0179113	0.0167068	0.0163461	0.0181669	0.0194063	0.0208623	0.0223291	0.0240808	0.0267943	0.0288693	0.0306213	0.0327651	0.0351978	0.0353051	0.0364882	0.0386124	0.0384209	0.0387295	0.0385023	0.037158	0.0360357	0.0359015
0.0514384	0.0536917	0.0554696	0.0567722	0.0575995	0.0579514	0.057828	0.0554516	0.0540794	0.0534764	0.0534357	0.052643	0.0509088	0.0485026	0.0460117	0.0417286	0.0400803	0.0395051	0.0338808	0.0306047	0.0300746	0.0263628	0.0250429	0.0219512	0.0197601	0.0166148	0.0153774	0.0149716	0.0143071	0.0139965	0.0119108	0.0132259	0.0146628	0.0169627	0.0193156	0.0200986	0.022371	0.0236406	0.025914	0.0286679	0.031066	0.0344584	0.0364704	0.0361855	0.0370092	0.0370712	0.0349506	0.0332212	0.0328182	0.0293944
0.0601521	0.059535	0.0588683	0.0581518	0.0573857	0.05657	0.0557045	0.0538909	0.0535006	0.0547047	0.0532619	0.0543514	0.0502888	0.0477661	0.0448433	0.0436042	0.0414503	0.0401159	0.0395776	0.0377128	0.0343137	0.0323769	0.0288223	0.0256306	0.0235555	0.0219968	0.0218283	0.0216791	0.0200887	0.0189642	0.0160141	0.0153785	0.0136338	0.0151708	0.0170649	0.0209608	0.0235805	0.0288779	0.0334953	0.0374249	0.0383383	0.0381094	0.037952	0.0384409	0.0393527	0.0399456	0.0380135	0.0383064	0.0367734	0.0409939
0.0582497	0.057302	0.0564555	0.0557101	0.0550659	0.0545228	0.0540809	0.0546583	0.0550149	0.054335	0.0525354	0.0502986	0.0493663	0.0473559	0.0449884	0.0429306	0.042355	0.0411601	0.0387924	0.0361967	0.0326633	0.0276073	0.0244019	0.0222989	0.0204752	0.0198757	0.0189506	0.0199735	0.0211468	0.0213494	0.0202715	0.0187705	0.0190828	0.0191654	0.0208434	0.021496	0.0226358	0.0250139	0.0272641	0.0301619	0.0329132	0.034695	0.0356464	0.037641	0.0400625	0.040551	0.040308	0.0385951	0.0375312	0.0367062
0.0498312	0.0500648	0.0502259	0.0503147	0.050331	0.0502748	0.0501462	0.0506501	0.0498477	0.0500555	0.0479845	0.0479473	0.0483261	0.0461944	0.0444179	0.0398156	0.0378668	0.0359179	0.0326568	0.0294367	0.026635	0.025513	0.0248965	0.0256565	0.025423	0.0239209	0.0234142	0.0215248	0.0207547	0.020324	0.0173219	0.0170654	0.0187783	0.0197911	0.0224895	0.0242017	0.0260882	0.0290745	0.0328439	0.0353784	0.0360655	0.0384113	0.0382924	0.0381513	0.0381954	0.0369062	0.0362473	0.0347438	0.0326226	0.0326173
0.0642707	0.0613064	0.058716	0.0564996	0.0546572	0.0531886	0.0520941	0.052035	0.0500784	0.0501242	0.051057	0.0514403	0.0512431	0.0493461	0.0449033	0.0438108	0.0431113	0.0382464	0.0370837	0.0337867	0.0302942	0.0284583	0.0267457	0.0254075	0.0248635	0.023381	0.0209372	0.0215369	0.020593	0.0179223	0.0173587	0.0149736	0.0147964	0.0146519	0.0166434	0.0197849	0.0238852	0.0265817	0.0293972	0.0315867	0.033531	0.0354996	0.0358997	0.0349987	0.0358322	0.0344591	0.035619	0.0355209	0.0361777	0.0367599
0.0592139	0.056281	0.0538596	0.0519497	0.0505513	0.0496644	0.0492889	0.0499684	0.0505239	0.0511344	0.0526601	0.0539818	0.0500056	0.0473772	0.0427504	0.0409213	0.0378297	0.0334921	0.0290194	0.027824	0.0252282	0.0238424	0.0218721	0.0203151	0.0194692	0.0190503	0.0211507	0.0221758	0.0210674	0.0226324	0.0212893	0.0237801	0.0247712	0.0271485	0.0281308	0.0291984	0.0317348	0.0333365	0.0353982	0.0361338	0.037842	0.0391833	0.0393445	0.0405611	0.0420336	0.0420475	0.040647	0.0377025	0.0360034	0.0339455
0.061403	0.0605341	0.0597983	0.0591954	0.0587254	0.0583884	0.0581844	0.0575452	0.0591939	0.0593613	0.0593313	0.0601811	0.0580919	0.0556628	0.0518295	0.0484093	0.0423181	0.0396338	0.0362029	0.0324123	0.030265	0.0276666	0.0257739	0.0246852	0.0226837	0.0223621	0.0221723	0.0215757	0.0211397	0.022037	0.0229485	0.0224504	0.0221337	0.0228366	0.0224461	0.0231693	0.0246726	0.0279445	0.0306081	0.0331471	0.0364819	0.0395444	0.041477	0.0419358	0.0409652	0.0403026	0.0385637	0.0371249	0.0365773	0.0364841
0.0630527	0.0611633	0.0595351	0.058168	0.0570622	0.0562176	0.0556341	0.0555421	0.0556244	0.0554474	0.0565787	0.0546113	0.0541778	0.0513268	0.0471425	0.0434914	0.040123	0.0371135	0.0341552	0.0325448	0.0294046	0.0284048	0.0276613	0.0256474	0.0254794	0.0238974	0.0235753	0.02302	0.0224645	0.0207777	0.0195273	0.0195059	0.0186066	0.0196074	0.020391	0.0215231	0.0237214	0.0269348	0.0299691	0.0321664	0.0332734	0.0349836	0.0379651	0.0389068	0.0390584	0.040534	0.0403052	0.0407484	0.0414431	0.0420216
0.0565799	0.0562657	0.0558804	0.0554241	0.0548966	0.0542981	0.0536285	0.0514851	0.0503383	0.0517597	0.0519382	0.0527272	0.050152	0.0481096	0.0463622	0.0425289	0.0382149	0.0344809	0.0333691	0.0297782	0.0282109	0.0266569	0.0258144	0.025056	0.0233583	0.0226621	0.0219236	0.0203535	0.0192402	0.0205888	0.0217887	0.0215348	0.0203819	0.0204867	0.0213653	0.0227764	0.0238248	0.0268879	0.0297264	0.0322089	0.034986	0.036596	0.0375192	0.0361791	0.0360729	0.037258	0.0386281	0.0391378	0.0389237	0.0382672
0.0647698	0.0636983	0.0627558	0.0619423	0.0612578	0.0607023	0.0602759	0.0607848	0.0608358	0.0611924	0.0608985	0.0596909	0.0567201	0.0541691	0.0482443	0.0441967	0.041195	0.0381224	0.0370464	0.0343332	0.0334114	0.0316022	0.0286189	0.0273848	0.0255783	0.0225035	0.0193398	0.0183006	0.0170718	0.0170708	0.0157507	0.0161764	0.0177737	0.0180234	0.0196001	0.0231214	0.0253014	0.0282636	0.031656	0.0343236	0.0368776	0.0392641	0.0384128	0.0390851	0.0385068	0.0367447	0.0349387	0.0346795	0.0332754	0.0330818
0.0526095	0.052634	0.052707	0.0528285	0.0529987	0.0532174	0.0534847	0.0546224	0.0546368	0.0564333	0.0559683	0.0548928	0.0541908	0.0510078	0.0490097	0.0455976	0.0410006	0.0395901	0.0360225	0.0320505	0.0282484	0.0270155	0.0253474	0.025338	0.0255534	0.0245008	0.0242205	0.0222397	0.0212173	0.0217826	0.0190273	0.0163507	0.0147183	0.014873	0.0160691	0.0182798	0.0204835	0.0236054	0.0267913	0.0307078	0.0343736	0.037454	0.038835	0.0396412	0.0391242	0.0380524	0.0378505	0.0367431	0.0358266	0.0362432
0.0545821	0.0522335	0.0503119	0.0488175	0.0477501	0.0471098	0.0468965	0.0491991	0.0476344	0.0484007	0.0500592	0.0503416	0.0509349	0.0482238	0.0447916	0.0394937	0.0375001	0.0340658	0.0321106	0.0292502	0.0261064	0.024208	0.0240278	0.0243424	0.0257037	0.0238821	0.0232156	0.0230992	0.023849	0.0229485	0.0220403	0.0209038	0.0202418	0.0216291	0.0204808	0.021036	0.0225311	0.0233101	0.0258754	0.0275774	0.0293435	0.0317275	0.0344515	0.0373333	0.0374937	0.0395708	0.0377821	0.0366387	0.0349393	0.0344794
0.0582678	0.0586794	0.0589278	0.059013	0.058935	0.0586938	0.0582894	0.0584577	0.0576638	0.0561528	0.0554504	0.0525318	0.0499127	0.0474658	0.0451818	0.0422335	0.0398733	0.0355406	0.0324912	0.0296434	0.0263315	0.0246723	0.0241351	0.0229288	0.0231113	0.0227055	0.0224284	0.0215737	0.0206149	0.0175328	0.0166186	0.0167641	0.0167898	0.0173461	0.0188611	0.0213055	0.024133	0.0252933	0.0277477	0.030599	0.0325498	0.0335194	0.0357008	0.0373028	0.0375574	0.0376765	0.0386549	0.037333	0.0359966	0.0339349
0.0628626	0.0611172	0.0596445	0.0584443	0.0575168	0.0568618	0.0564795	0.0565218	0.0568694	0.0581661	0.0584523	0.0579843	0.0571229	0.053834	0.0509784	0.048096	0.0444191	0.0414185	0.0391708	0.0372996	0.0349794	0.0342154	0.0325711	0.0301479	0.0284978	0.0247207	0.0218236	0.0193763	0.0186457	0.0183003	0.0173397	0.0169058	0.0169919	0.0172181	0.0186639	0.0204459	0.0219736	0.0234475	0.025722	0.0288005	0.0323789	0.0342591	0.0353991	0.035907	0.0362752	0.0360503	0.0367217	0.036654	0.0350885	0.0360414
0.0609229	0.0606837	0.0604185	0.0601272	0.0598099	0.0594666	0.0590972	0.0598427	0.0590487	0.0609659	0.0610825	0.058395	0.0547727	0.0513291	0.0466208	0.0417304	0.0412659	0.0396605	0.0386219	0.036384	0.0348986	0.0339181	0.0330303	0.0315273	0.0309794	0.0290122	0.0269038	0.0260152	0.0255388	0.0244573	0.0244408	0.0247059	0.0240121	0.0238196	0.0270288	0.0294337	0.0326251	0.0347373	0.0354951	0.0379845	0.0378928	0.0394777	0.0383955	0.0390964	0.0379446	0.0378507	0.0396945	0.0406753	0.0421366	0.0439582
0.0610616	0.0578574	0.0551607	0.0529717	0.0512902	0.0501164	0.0494501	0.0509538	0.0524231	0.0531161	0.0530364	0.0507893	0.0499831	0.0476707	0.045542	0.0419466	0.0378669	0.0364283	0.0339937	0.0301627	0.0285969	0.0255711	0.02372	0.0221365	0.0220591	0.0217411	0.0217526	0.020598	0.0206555	0.0205721	0.0186234	0.0164152	0.0162143	0.016482	0.0188669	0.0213237	0.0232822	0.0256715	0.027559	0.0293843	0.0325385	0.0331198	0.0338553	0.0343191	0.0346949	0.0365266	0.035885	0.0347534	0.0353748	0.0358188
0.0658213	0.0644954	0.0633992	0.0625327	0.0618959	0.0614889	0.0613116	0.0617207	0.0641823	0.0617563	0.0606799	0.0607175	0.0606424	0.0583423	0.057143	0.0531451	0.0507652	0.0454044	0.0427723	0.0407337	0.0372227	0.0313243	0.0296168	0.0278297	0.0266922	0.0253623	0.0247086	0.0245852	0.0258012	0.02518	0.0262894	0.0262082	0.0258249	0.024692	0.0263076	0.0256316	0.0276278	0.0302372	0.0322658	0.0359155	0.039787	0.043847	0.0458906	0.050613	0.0505169	0.0500391	0.0477006	0.0442044	0.0422826	0.038205
0.053649	0.0543383	0.0549384	0.0554493	0.055871	0.0562036	0.056447	0.0582845	0.0579571	0.0567667	0.0540175	0.0561528	0.053347	0.0499479	0.0467285	0.0431572	0.0404411	0.0378918	0.0363235	0.0336328	0.0305054	0.0285926	0.0262354	0.0272808	0.0255269	0.0257348	0.0260889	0.0249971	0.0250016	0.0234239	0.021335	0.0202962	0.0187563	0.0189549	0.018809	0.0198956	0.0220964	0.0256477	0.0279276	0.0283682	0.0301029	0.033034	0.0325054	0.0358003	0.0372638	0.040486	0.0417842	0.0417568	0.0429667	0.0430359
0.052961	0.0530663	0.0532284	0.0534475	0.0537235	0.0540564	0.0544462	0.0546645	0.0560443	0.0576197	0.0573795	0.056765	0.0538785	0.0506238	0.047075	0.0433833	0.0404787	0.0368217	0.0347326	0.0317928	0.0294391	0.0268681	0.025354	0.0243383	0.0221547	0.0203176	0.0202297	0.0193938	0.01874	0.0175669	0.0166026	0.0155702	0.0154445	0.0152747	0.016997	0.0185697	0.020052	0.0228858	0.0265724	0.0282244	0.0301557	0.0313745	0.0323491	0.0337476	0.0349635	0.0348817	0.0343126	0.0338618	0.0332113	0.0333376
0.0535512	0.0548279	0.0557561	0.0563357	0.0565668	0.0564493	0.0559832	0.0552089	0.0522308	0.0507058	0.0495589	0.0484739	0.0459393	0.0440025	0.03994	0.0368817	0.0343344	0.0327169	0.0309413	0.0302906	0.030181	0.0286394	0.0281303	0.0272166	0.0247909	0.0227572	0.0199443	0.0170958	0.0152586	0.0150766	0.0143569	0.0160537	0.0171345	0.0166855	0.0182219	0.020324	0.0247876	0.0267419	0.0300231	0.0303425	0.0331458	0.0355566	0.0352309	0.0359126	0.0340158	0.0323989	0.0318497	0.0332521	0.0347604	0.0345825
0.0499163	0.0499034	0.0499011	0.0499093	0.049928	0.0499573	0.0499971	0.0506617	0.0508145	0.050233	0.049062	0.0490851	0.0486083	0.04584	0.0421989	0.0391362	0.0365165	0.0350479	0.0319032	0.0301282	0.0267749	0.0242295	0.022521	0.0212563	0.0208434	0.019758	0.0185896	0.0193514	0.0178984	0.0166108	0.0151574	0.0154985	0.0140177	0.0141219	0.014156	0.0154089	0.0183774	0.0213166	0.0251454	0.0287964	0.0300848	0.032555	0.0350917	0.0352957	0.0346843	0.0333224	0.0321366	0.031973	0.0317781	0.0321014
0.0531395	0.052601	0.0522016	0.0519412	0.05182	0.0518377	0.0519946	0.052844	0.0529922	0.0532947	0.052832	0.0526909	0.0503076	0.0471954	0.0454337	0.0400501	0.0380835	0.0345107	0.0311077	0.0291879	0.0277631	0.0264274	0.0245987	0.0243483	0.0227592	0.0219254	0.020801	0.0184006	0.018241	0.0153714	0.01348	0.0130439	0.0151269	0.0160289	0.0182548	0.0216563	0.0230419	0.0254079	0.0276411	0.0289186	0.0304342	0.0299302	0.0304343	0.0322585	0.0333378	0.0333696	0.0336396	0.0337152	0.0336999	0.0340384
0.0628662	0.0628196	0.0625911	0.0621809	0.0615889	0.0608151	0.0598596	0.0568494	0.0559469	0.0551113	0.0547934	0.0552381	0.0548676	0.0535686	0.0525021	0.0483992	0.0452167	0.0438728	0.041471	0.0378209	0.036412	0.0347481	0.0332642	0.030447	0.0292884	0.028164	0.0270253	0.0247091	0.0232018	0.0221899	0.0204798	0.0204121	0.0206739	0.021352	0.0240993	0.0245867	0.0269834	0.0301909	0.0331331	0.0341046	0.0366253	0.0393357	0.040654	0.0428882	0.0432993	0.0443694	0.0460358	0.0451185	0.0419614	0.0399891
0.0486234	0.0494521	0.0502447	0.0510015	0.0517223	0.0524072	0.0530562	0.0532728	0.0561941	0.0551427	0.054163	0.0522182	0.0526143	0.0507257	0.0481108	0.0446168	0.0417348	0.037758	0.034195	0.0318578	0.0310618	0.0283824	0.0272894	0.0250564	0.0254296	0.0245221	0.0222574	0.0198504	0.0185301	0.0172487	0.0169821	0.0161078	0.0170261	0.0162887	0.0178155	0.0189438	0.0221176	0.0245462	0.0262249	0.0291838	0.032831	0.0364857	0.0383754	0.0391169	0.0395207	0.0379689	0.0370289	0.0356917	0.0356925	0.0331004
0.062364	0.060146	0.0582871	0.0567874	0.0556469	0.0548655	0.0544432	0.0546605	0.0557187	0.0565148	0.0574627	0.057415	0.0552811	0.0524627	0.0483547	0.0442503	0.0404259	0.0371057	0.0334999	0.0313306	0.0296401	0.0287479	0.0274748	0.0253135	0.0235056	0.02154	0.018873	0.0178856	0.0161816	0.0141088	0.0129493	0.0126313	0.0134406	0.0140715	0.0144928	0.0161139	0.0181966	0.0211511	0.0243229	0.0278743	0.0308127	0.033777	0.0349857	0.0356622	0.0371925	0.0365447	0.03638	0.0357577	0.0351367	0.0348424
0.0633779	0.0615399	0.059835	0.0582634	0.0568251	0.05552	0.0543481	0.0513907	0.0527276	0.0537419	0.0544217	0.0519922	0.0508416	0.0483034	0.0476338	0.0452686	0.0427537	0.0406319	0.0367676	0.0322402	0.0313999	0.0285942	0.0286513	0.0281245	0.0267322	0.0297397	0.0277517	0.027277	0.0269547	0.0245583	0.0229361	0.0228272	0.0230467	0.0238965	0.0260983	0.0277337	0.0293776	0.033403	0.034354	0.0376308	0.0379446	0.0378649	0.0388203	0.0389598	0.0371512	0.0378119	0.0378328	0.0391907	0.0389261	0.0394001
0.0539895	0.0538666	0.0538358	0.0538971	0.0540504	0.0542958	0.0546333	0.0559988	0.0565687	0.0577577	0.0572942	0.0560051	0.0530111	0.0499273	0.0452418	0.0419171	0.0376577	0.0353633	0.0331152	0.0309597	0.0293679	0.028117	0.0250504	0.022054	0.0203405	0.0198323	0.017806	0.0165602	0.0158914	0.0157863	0.0149003	0.01453	0.0144197	0.0157658	0.0163968	0.0184332	0.0223164	0.025933	0.028006	0.0308697	0.0350537	0.0366979	0.0367999	0.0356992	0.0355043	0.0333573	0.0332827	0.0328951	0.03302	0.031625
0.0628542	0.0596067	0.0567646	0.0543276	0.0522959	0.0506695	0.0494484	0.0481577	0.049314	0.0500327	0.0508439	0.0503534	0.0480069	0.0458669	0.0431916	0.0399292	0.038107	0.0357412	0.0332531	0.0307092	0.0298784	0.028716	0.0270332	0.0240391	0.022163	0.0196401	0.018977	0.0186928	0.0180892	0.0171932	0.0164248	0.0158436	0.0162825	0.0164278	0.0169328	0.018068	0.0210207	0.0219217	0.0257733	0.0280445	0.0310571	0.0334323	0.0354905	0.0371896	0.0374849	0.0370406	0.0363677	0.0348656	0.0337108	0.0326045
0.0604235	0.0600451	0.0597471	0.0595296	0.0593925	0.0593357	0.0593595	0.0590708	0.0602772	0.0608778	0.0586166	0.0588964	0.0577518	0.0564898	0.0544932	0.0491333	0.044025	0.0410102	0.0384651	0.0353011	0.0333076	0.029653	0.028254	0.0277125	0.0263524	0.0254581	0.0247241	0.0233224	0.0228638	0.0212007	0.0201172	0.0183306	0.0188834	0.0192122	0.0203181	0.0217873	0.0216472	0.0232686	0.0254453	0.0288781	0.0315405	0.033798	0.0359134	0.0367607	0.0381687	0.0382656	0.0396987	0.0407622	0.0386559	0.0378521
0.0611216	0.0605545	0.0600034	0.0594684	0.0589493	0.0584463	0.0579594	0.0574968	0.0568898	0.0574745	0.05775	0.0591734	0.0569413	0.0546216	0.0510561	0.0475285	0.0439585	0.0411105	0.0391449	0.0357059	0.0332515	0.0306263	0.0285041	0.0281556	0.0260814	0.0251593	0.0221613	0.0206729	0.0199049	0.019265	0.0184571	0.0185957	0.0183154	0.0173172	0.0195307	0.0215864	0.0238518	0.0269469	0.0296026	0.0324927	0.0356013	0.0384032	0.0397125	0.0393073	0.0389878	0.0391069	0.0386406	0.0382351	0.037673	0.0371862
0.0598975	0.0602721	0.0606402	0.0610017	0.0613568	0.0617054	0.0620474	0.0623592	0.0644999	0.0656519	0.0647082	0.0632069	0.0618757	0.0562797	0.0534121	0.0514579	0.0481117	0.0460782	0.044958	0.0419081	0.0399099	0.0386649	0.036008	0.0342071	0.030334	0.0263916	0.0253612	0.0246905	0.0235687	0.0227572	0.0209726	0.0204018	0.0207974	0.0219797	0.0209908	0.0228802	0.024109	0.0257526	0.0298039	0.0335524	0.0374112	0.0402968	0.0411495	0.0431248	0.0438224	0.0429457	0.040301	0.0409101	0.0386241	0.0367251
0.058449	0.0591955	0.0597143	0.0600054	0.0600689	0.0599047	0.0595129	0.0588822	0.0586832	0.0592208	0.0577215	0.0552128	0.0532574	0.0504642	0.0483742	0.0460447	0.0435241	0.0404489	0.0374683	0.0337459	0.0306319	0.0287079	0.0265953	0.0254639	0.0243542	0.0246431	0.0240479	0.0236332	0.0227751	0.0211622	0.0194056	0.0186378	0.0173726	0.018436	0.0184257	0.0199792	0.022333	0.0257536	0.0268488	0.0296282	0.0316655	0.0336397	0.0348525	0.036781	0.0375472	0.0382592	0.0378165	0.0377295	0.0387001	0.0387657
0.0566318	0.0565177	0.0564129	0.0563173	0.056231	0.0561539	0.056086	0.0575312	0.0579706	0.0574933	0.0566294	0.055124	0.0513126	0.0482543	0.0437269	0.0391316	0.0359403	0.0330176	0.03073	0.0287408	0.0264626	0.0250233	0.0245462	0.0239117	0.022744	0.021934	0.0219416	0.0217112	0.0212087	0.0202652	0.0194766	0.0182098	0.0169141	0.0175607	0.0181837	0.0190274	0.0203519	0.0216665	0.0251008	0.0262566	0.0294003	0.0323121	0.0353637	0.035868	0.0370771	0.0370909	0.0367379	0.0356738	0.0354367	0.0342792
0.0591509	0.0569557	0.0551249	0.0536585	0.0525565	0.0518191	0.051446	0.0527428	0.0546959	0.053143	0.0546662	0.0548811	0.0520725	0.0500071	0.0465443	0.0422599	0.040351	0.0393926	0.0400262	0.0382631	0.0365105	0.0347832	0.0341969	0.0315124	0.0280338	0.0257554	0.0221304	0.019839	0.0186696	0.016725	0.0158304	0.0150519	0.0157023	0.0152029	0.0157998	0.0174043	0.0203169	0.0241861	0.0265433	0.0304902	0.0324869	0.0340343	0.0360112	0.0370328	0.0369489	0.0352872	0.0347091	0.0351404	0.0360539	0.0359042
0.0587462	0.0600214	0.0609928	0.0616604	0.0620242	0.0620842	0.0618405	0.061532	0.0616149	0.0583098	0.0560804	0.0546115	0.0527538	0.0510736	0.0497284	0.0483325	0.0451227	0.0419016	0.0393508	0.0361408	0.0337755	0.0308723	0.0277661	0.0273072	0.0267016	0.0288475	0.0329055	0.0333104	0.0321831	0.0305965	0.0298264	0.0289659	0.0281925	0.0257036	0.0260111	0.0275463	0.0267688	0.0312492	0.0359348	0.0365842	0.0378049	0.0388957	0.0399861	0.0421884	0.0441144	0.0452315	0.0463707	0.0434961	0.0412518	0.043792
0.0523748	0.0522048	0.0521427	0.0521883	0.0523417	0.0526028	0.0529716	0.0536069	0.0552836	0.0560873	0.0554716	0.0546815	0.053742	0.0492517	0.0471592	0.043057	0.0406144	0.0377835	0.034976	0.0324482	0.0294866	0.0265221	0.0243001	0.0238928	0.0224586	0.021635	0.0229485	0.0213175	0.0223259	0.0210124	0.019999	0.0200693	0.0206022	0.0217414	0.0225492	0.025242	0.0262192	0.0287942	0.0316311	0.0311323	0.0321961	0.031887	0.0320317	0.0332394	0.0350663	0.0345184	0.0338367	0.0339646	0.0327884	0.0321888
0.0582689	0.058221	0.0580688	0.0578123	0.0574514	0.0569862	0.0564167	0.055443	0.0549855	0.0554481	0.0542009	0.0518224	0.0519331	0.0505162	0.0464925	0.0451135	0.0418907	0.0397485	0.0344665	0.0312928	0.0293844	0.0280391	0.0247713	0.0246456	0.0242869	0.0222374	0.0222213	0.022672	0.0215179	0.0204281	0.0188446	0.019445	0.0193783	0.0203896	0.0210664	0.0237425	0.0250186	0.0253896	0.0280305	0.0302497	0.0326622	0.0337214	0.0354776	0.0370208	0.0363098	0.0363968	0.0361772	0.0366139	0.0362389	0.0355901
0.0639036	0.0655749	0.0669903	0.06815	0.0690539	0.0697021	0.0700944	0.0726306	0.0724719	0.0685331	0.0675589	0.0679275	0.0646876	0.0608959	0.057429	0.052095	0.0514638	0.0483432	0.0473347	0.041936	0.0380792	0.0336765	0.0309722	0.029172	0.025799	0.0230328	0.0222192	0.0224816	0.0264655	0.0250535	0.0237822	0.0216553	0.0219347	0.020175	0.0199388	0.0212013	0.0224236	0.0257793	0.0282793	0.0320175	0.0357521	0.0367793	0.0389403	0.0432376	0.0460507	0.0476982	0.0477357	0.0481588	0.0458836	0.0450854
0.0553713	0.0560123	0.056473	0.0567534	0.0568534	0.0567731	0.0565125	0.054884	0.0562241	0.0581007	0.0565863	0.0560244	0.0555532	0.0506743	0.048129	0.0434018	0.0409737	0.0380998	0.0372606	0.0335419	0.0323537	0.0305774	0.0266972	0.025956	0.0251114	0.0221958	0.0219437	0.0203917	0.0221522	0.0218588	0.0221549	0.021628	0.0217922	0.0225193	0.0235886	0.0242963	0.0258186	0.0283744	0.0298366	0.0340998	0.0384408	0.0402319	0.0412735	0.0427167	0.0447804	0.0426378	0.041269	0.0378774	0.0357349	0.0352624
0.0601496	0.0575093	0.0553959	0.0538095	0.0527499	0.0522173	0.0522116	0.0549479	0.0559375	0.0583525	0.0574615	0.0548835	0.0539472	0.0517533	0.0487652	0.0457738	0.04244	0.0378487	0.0337093	0.0319977	0.0298534	0.0282093	0.0262003	0.0241056	0.0230246	0.0217884	0.0212558	0.0212009	0.0220062	0.0208887	0.0216759	0.0222884	0.0239274	0.024441	0.0242425	0.0234996	0.023872	0.025148	0.0275569	0.0291857	0.031489	0.0343973	0.0376796	0.0394991	0.0421963	0.0418922	0.0399588	0.0386303	0.0380762	0.0377363
0.0633399	0.061977	0.0607954	0.0597953	0.0589765	0.0583391	0.0578831	0.0580501	0.0597418	0.0597123	0.0584728	0.0562954	0.055205	0.0526943	0.0500977	0.0477797	0.0450549	0.0425302	0.0397157	0.0373563	0.0337357	0.0318237	0.0289726	0.0268142	0.0242911	0.0224383	0.0205902	0.0195093	0.0186097	0.017649	0.0161744	0.0167826	0.0165537	0.0182633	0.0202748	0.0228681	0.0245656	0.0280984	0.030238	0.0340213	0.0370867	0.0385984	0.0394456	0.0399615	0.038859	0.0386254	0.0381053	0.037357	0.0364156	0.0361911
0.0572417	0.0564714	0.0558079	0.0552513	0.0548016	0.0544587	0.0542227	0.0559972	0.0562743	0.0558643	0.0544403	0.052999	0.0506058	0.0479479	0.0457538	0.0418148	0.0409591	0.0376253	0.0350154	0.0329522	0.0301291	0.0270298	0.0255347	0.0240315	0.0222173	0.0208852	0.0204898	0.0202531	0.0206135	0.020313	0.0197983	0.0188058	0.019079	0.0190515	0.0201885	0.0209881	0.0217977	0.0229822	0.0267859	0.0284692	0.0309729	0.0329317	0.034774	0.0369899	0.0378312	0.0391003	0.0391028	0.0387862	0.0382929	0.0377647
0.0617676	0.0597078	0.0579252	0.05642	0.055192	0.0542413	0.0535679	0.0525199	0.0539759	0.0543699	0.0546259	0.0533634	0.052146	0.0514013	0.0488584	0.0450791	0.0418741	0.0379141	0.0348669	0.0325907	0.0315884	0.0292995	0.0265001	0.0241432	0.0227417	0.0228572	0.0219468	0.0197222	0.0189393	0.0176886	0.017457	0.0178885	0.0181192	0.0184211	0.0190199	0.020446	0.0223921	0.0258665	0.0282634	0.0285923	0.0306111	0.0325606	0.0335743	0.0349763	0.034887	0.0355233	0.0354231	0.0352473	0.0355699	0.0366696
0.0625647	0.0615721	0.0606649	0.059843	0.0591066	0.0584555	0.0578899	0.0568118	0.0579251	0.0573328	0.0576521	0.056813	0.0549146	0.0529563	0.0487617	0.0455329	0.0434848	0.0412572	0.0395097	0.0361012	0.0338995	0.0285571	0.0250698	0.0233684	0.0215025	0.0193337	0.0173366	0.0177943	0.0189561	0.0188958	0.0198124	0.021308	0.0221027	0.0211166	0.0218155	0.0239059	0.0253421	0.0258402	0.0263397	0.0284587	0.0310332	0.0332262	0.0368163	0.0386329	0.0412245	0.0423172	0.0424978	0.0434644	0.0424632	0.0415699
0.0581753	0.058811	0.0592199	0.0594021	0.0593575	0.0590862	0.0585882	0.0570608	0.0562772	0.0564052	0.0551918	0.0543504	0.0521165	0.0490422	0.0470366	0.0443669	0.0418697	0.0403139	0.0369425	0.0332713	0.0304258	0.0284138	0.0251759	0.0244972	0.0214845	0.0188311	0.0177357	0.0147186	0.0133298	0.0134171	0.0120077	0.012667	0.0132267	0.0149714	0.0173606	0.0201763	0.0214008	0.0236406	0.0265344	0.0286445	0.0315868	0.0342608	0.0369672	0.0390516	0.0376319	0.0382701	0.037394	0.0352059	0.0339425	0.0329213
0.0501967	0.0524039	0.0541433	0.0554147	0.0562183	0.0565541	0.056422	0.0553536	0.0542292	0.0521753	0.0502219	0.0494311	0.047838	0.0461825	0.0459199	0.0426217	0.0396533	0.0362735	0.033967	0.030042	0.0270706	0.0243806	0.0229077	0.021315	0.0208706	0.021348	0.0216088	0.0200625	0.0201345	0.0189597	0.0179731	0.0166286	0.0156403	0.0162625	0.0171378	0.0189322	0.0224058	0.0249904	0.0263981	0.0289031	0.0297537	0.0300768	0.0298941	0.0293316	0.0286591	0.0302807	0.0299895	0.0320342	0.0325825	0.0327202
0.0550002	0.0562606	0.0572297	0.0579075	0.0582939	0.0583891	0.0581929	0.0570624	0.0584486	0.0573744	0.0553738	0.0540121	0.052563	0.0504128	0.0496918	0.048023	0.0463154	0.0428832	0.0384159	0.0354943	0.0329668	0.0294682	0.027455	0.0265603	0.0271297	0.0239238	0.0222557	0.0201757	0.0200395	0.017495	0.0186283	0.0210432	0.0231781	0.0233086	0.0245031	0.0262974	0.0276388	0.0273449	0.0292741	0.0321448	0.0343025	0.0367608	0.0420715	0.0452883	0.0464753	0.0448422	0.0445524	0.0418211	0.0420275	0.0403944
0.0564384	0.0563155	0.056185	0.056047	0.0559015	0.0557485	0.0555879	0.055463	0.0557369	0.0562238	0.0562173	0.0548955	0.0526978	0.0498943	0.0461878	0.0415096	0.0358699	0.0339794	0.0306281	0.0284435	0.0265497	0.0259246	0.0239916	0.0226988	0.0215048	0.0195684	0.0192409	0.0182564	0.0167948	0.0170637	0.0170774	0.0178737	0.0170201	0.0183393	0.018238	0.0206499	0.0226102	0.0245386	0.0279949	0.0291174	0.0311513	0.0336258	0.0363684	0.0380878	0.0378407	0.0391214	0.0381191	0.0383911	0.0366651	0.0354725
0.0569123	0.0564423	0.0559903	0.0555563	0.0551404	0.0547424	0.0543625	0.054015	0.0532666	0.0535338	0.0533324	0.0523536	0.0528765	0.0521357	0.0509141	0.0483922	0.0461849	0.0433738	0.0401407	0.0361289	0.0328656	0.0311318	0.0275261	0.0255473	0.0246758	0.0229724	0.0216067	0.0196305	0.0200354	0.0182415	0.0175971	0.0177432	0.0181117	0.0191013	0.0198104	0.0220698	0.0244839	0.0271979	0.02935	0.0320079	0.0352115	0.0366714	0.0376669	0.0377549	0.0368015	0.0358963	0.0362211	0.0355199	0.034826	0.0356334
0.0536135	0.0548051	0.055804	0.0566105	0.0572243	0.0576456	0.0578744	0.0590763	0.0574714	0.0569036	0.0565751	0.0566055	0.052456	0.0522344	0.0485446	0.0458142	0.0432684	0.0422132	0.039663	0.0371716	0.032228	0.0305341	0.0297785	0.0276708	0.0251514	0.0250042	0.0206979	0.0192634	0.0184354	0.0191818	0.0176564	0.0197731	0.0218582	0.0228303	0.0263927	0.0281746	0.0307435	0.0333142	0.0324016	0.0333215	0.0320241	0.0343267	0.034349	0.0364555	0.0376779	0.0377052	0.0395144	0.0393876	0.0395919	0.0390777
0.0577435	0.0559348	0.0543726	0.053057	0.051988	0.0511654	0.0505894	0.0500357	0.0508841	0.0516187	0.051749	0.0513315	0.0498147	0.0477878	0.0443578	0.0411626	0.0368727	0.0344627	0.0326309	0.0309909	0.0290191	0.0273959	0.0258784	0.0253057	0.0240417	0.0221831	0.019339	0.0176029	0.0161679	0.0160891	0.0160505	0.016528	0.0167777	0.0173085	0.0183565	0.0202558	0.0215964	0.023584	0.0259881	0.0275716	0.0294211	0.0317382	0.0334722	0.0340833	0.0344	0.0332424	0.0330688	0.0327424	0.0331282	0.0322234
0.0527673	0.0521996	0.051691	0.0512416	0.0508512	0.0505199	0.0502476	0.0506671	0.0509933	0.051437	0.0520242	0.0506048	0.0481163	0.0448196	0.0420776	0.0383922	0.0353261	0.0323296	0.0302268	0.0272259	0.025018	0.0239681	0.0229977	0.0216572	0.0204055	0.0198569	0.0202111	0.0193416	0.0194588	0.0184438	0.0185136	0.0185808	0.018437	0.0192397	0.0200094	0.0211673	0.0235545	0.0256887	0.0288003	0.0299412	0.0317624	0.033245	0.0346182	0.0347356	0.0345614	0.0343273	0.034034	0.0331529	0.0322797	0.0316737
0.0517097	0.0511824	0.0506529	0.050121	0.0495867	0.0490501	0.0485112	0.048177	0.0463733	0.0460097	0.0456406	0.0445013	0.0434404	0.0424874	0.0401311	0.038923	0.0363508	0.0329529	0.0314689	0.0305351	0.0264756	0.0242386	0.0226573	0.0208853	0.0186469	0.016856	0.0158462	0.0150606	0.0155244	0.0157201	0.016141	0.0171337	0.0160563	0.0163252	0.01841	0.0199519	0.0227127	0.0236789	0.0243104	0.0253229	0.028247	0.0293526	0.0298477	0.0312806	0.0316421	0.0308191	0.0327116	0.0333912	0.0336422	0.0308555
0.0500979	0.0474397	0.045242	0.0435047	0.0422278	0.0414114	0.0410554	0.0423971	0.0443661	0.0438415	0.0429078	0.04422	0.044185	0.0430743	0.0372497	0.0329393	0.0304834	0.0276655	0.0246784	0.0231269	0.0203501	0.0173274	0.0147864	0.0147486	0.0131376	0.0132137	0.0100705	0.0105947	0.0107549	0.0113948	0.0132971	0.0163752	0.016873	0.0173391	0.0173233	0.0178834	0.0209014	0.0243617	0.0263823	0.028143	0.0283557	0.0284463	0.0296378	0.0293187	0.0305234	0.0292421	0.0286683	0.0286606	0.0272071	0.0272753
0.0503952	0.0519109	0.053071	0.0538755	0.0543242	0.0544173	0.0541547	0.0532979	0.0509328	0.0512795	0.0495377	0.0486533	0.046821	0.0437046	0.0424267	0.0415048	0.0364668	0.0333206	0.0304496	0.0278893	0.0253072	0.0239796	0.0209057	0.0198709	0.0186	0.0169416	0.0175406	0.0177539	0.0154854	0.0148842	0.0116949	0.0106686	0.0100747	0.0093862	0.00895112	0.0107065	0.0122551	0.0165488	0.0207359	0.0241951	0.0283954	0.0309868	0.0320596	0.0341153	0.0366368	0.0349475	0.0335547	0.0344447	0.033409	0.0339403
0.0522521	0.0541042	0.0555807	0.0566817	0.0574071	0.057757	0.0577314	0.0571449	0.0569275	0.0558713	0.0541523	0.0510395	0.0507826	0.0479841	0.0446627	0.0399851	0.0364758	0.0358462	0.0338433	0.0324108	0.0306331	0.026165	0.0225595	0.0203886	0.0214083	0.0199647	0.0194776	0.0176459	0.0163641	0.0177485	0.0175612	0.0206464	0.0210582	0.020204	0.0201626	0.0220084	0.0239547	0.026449	0.027351	0.0273577	0.028862	0.030945	0.0306671	0.0330534	0.032884	0.0338005	0.0332134	0.0340624	0.0338127	0.034753
0.0629257	0.0611309	0.0595318	0.0581284	0.0569207	0.0559087	0.0550924	0.0540425	0.0526726	0.0525958	0.0535668	0.0538122	0.0524507	0.0511553	0.049512	0.0451393	0.0425356	0.0407662	0.0383565	0.0360448	0.0322842	0.029219	0.0275323	0.0265112	0.0255861	0.0246223	0.0242068	0.0222376	0.0237871	0.0251486	0.0238211	0.0237545	0.023039	0.0212498	0.0220211	0.0247233	0.0258248	0.0252891	0.0271646	0.0283077	0.0321436	0.0365958	0.037567	0.0407444	0.0430913	0.0418185	0.0423463	0.0425771	0.0416763	0.0383892
0.0571761	0.0515524	0.0467713	0.0428329	0.0397371	0.0374839	0.0360733	0.0357932	0.0377529	0.0397744	0.0434927	0.0432699	0.0419835	0.0381814	0.0362527	0.0323093	0.0305372	0.0273571	0.0246559	0.020988	0.0157335	0.0153093	0.0151675	0.0143018	0.0165761	0.0165531	0.01843	0.0166016	0.0197139	0.0207253	0.0197042	0.0200312	0.0199762	0.0206184	0.0189433	0.02077	0.0229055	0.024083	0.0242739	0.0216333	0.0257803	0.0272128	0.029212	0.0317759	0.0317776	0.0324364	0.0317864	0.0333383	0.0332349	0.0305404
0.0521941	0.053543	0.0546661	0.0555635	0.0562352	0.0566811	0.0569014	0.0568865	0.0573497	0.0581193	0.054285	0.0534869	0.0510278	0.0471865	0.043951	0.0407526	0.0394803	0.0359424	0.0331009	0.0311332	0.0277214	0.0242655	0.0215899	0.0226676	0.0198543	0.020073	0.0209097	0.0213836	0.0217419	0.0203868	0.020812	0.0202478	0.0202494	0.0201642	0.0206887	0.0208475	0.0196157	0.02163	0.0230134	0.0259462	0.0287207	0.0309988	0.0325677	0.033327	0.0364214	0.0364146	0.0369514	0.0350835	0.0342566	0.035968
0.0448383	0.0478731	0.0504823	0.0526658	0.0544237	0.0557559	0.0566625	0.0570297	0.056248	0.0567362	0.0562794	0.0566104	0.0546606	0.0516236	0.0489984	0.044377	0.0419195	0.0421398	0.0397203	0.0381524	0.0358326	0.0336676	0.0312648	0.0300425	0.0260764	0.0238048	0.0204011	0.0181546	0.017696	0.0180972	0.0197236	0.020186	0.0215953	0.0237858	0.0253071	0.0274503	0.0295338	0.0318697	0.0333601	0.0330217	0.0343989	0.0331233	0.0368633	0.0370585	0.0382855	0.0387305	0.0374762	0.0369987	0.0360938	0.0356769
0.05071	0.0507178	0.0506348	0.050461	0.0501963	0.0498409	0.0493947	0.0480241	0.0467079	0.0468847	0.0473184	0.0470141	0.0459851	0.0445839	0.0417309	0.042234	0.039333	0.0345907	0.0322968	0.027674	0.0255106	0.0240413	0.0224478	0.0215899	0.0221444	0.0201109	0.0195181	0.0190013	0.0190372	0.0186811	0.0191018	0.0158811	0.0159227	0.0171437	0.0186018	0.0238401	0.0262204	0.0268571	0.0304209	0.0304802	0.0339454	0.0348443	0.0369137	0.0358204	0.0350074	0.0360006	0.0370304	0.0373284	0.0365966	0.0365956
0.0552418	0.0532116	0.0515581	0.0502813	0.0493812	0.0488579	0.0487112	0.0499991	0.0503498	0.051576	0.0518214	0.0523004	0.052113	0.0522171	0.0503119	0.0460663	0.0405675	0.0370638	0.033438	0.0296247	0.0265097	0.0247593	0.023991	0.0231724	0.0222689	0.0233091	0.0222474	0.0206643	0.0190939	0.0186891	0.0182082	0.0170493	0.0169789	0.0169827	0.0170761	0.0188266	0.0216605	0.0240857	0.0254888	0.0280714	0.0293313	0.0301954	0.0311106	0.0299456	0.02944	0.0291601	0.0294215	0.0316621	0.0322423	0.0327141
0.0467912	0.048893	0.0505657	0.0518093	0.0526238	0.0530092	0.0529654	0.0512986	0.0522974	0.0510373	0.0504432	0.0472092	0.0453775	0.0427651	0.0401555	0.0383795	0.0351352	0.0337487	0.0303639	0.0279345	0.0262354	0.0249087	0.0252177	0.0232333	0.0218132	0.0206965	0.0200882	0.0201459	0.0190502	0.0185345	0.0158113	0.0159011	0.0149766	0.0164998	0.0183622	0.0188335	0.0195624	0.0218696	0.023443	0.027192	0.0296515	0.031595	0.0327331	0.0333395	0.0343122	0.0348448	0.0339216	0.0320255	0.0309955	0.0299908
0.0535625	0.0521352	0.0508987	0.0498529	0.0489979	0.0483337	0.0478602	0.0480958	0.048177	0.0496322	0.0507145	0.0499507	0.0479231	0.0473613	0.0442131	0.0404	0.0392961	0.0365666	0.03351	0.0305121	0.0277914	0.0272566	0.0254781	0.0221859	0.0201224	0.0194162	0.0161052	0.015779	0.0154121	0.0142093	0.0138366	0.0148909	0.0153517	0.0175996	0.0175989	0.0194292	0.0219537	0.0248802	0.0271561	0.0308828	0.032822	0.0330507	0.0353474	0.0360897	0.03667	0.0372719	0.0370616	0.0381881	0.0366764	0.0366999
0.0393033	0.0418964	0.0440331	0.0457133	0.046937	0.0477041	0.0480148	0.048899	0.0477684	0.0450461	0.0438427	0.042504	0.038496	0.0352306	0.0321494	0.0294303	0.0287105	0.0266679	0.0239265	0.0224487	0.0213836	0.0185219	0.0185223	0.0173283	0.0144376	0.0157638	0.0152647	0.0165484	0.0184375	0.0182931	0.0157195	0.0160739	0.0169034	0.0183738	0.020913	0.0212801	0.0230713	0.0243632	0.0249748	0.0269124	0.0276757	0.0281546	0.028371	0.0305273	0.0326867	0.0343281	0.0346565	0.0336144	0.0319578	0.0288732
0.0535811	0.0543392	0.0547428	0.0547917	0.0544861	0.0538259	0.0528112	0.0503988	0.0483416	0.0488052	0.0475518	0.0471764	0.0467073	0.0446343	0.0413828	0.0424979	0.0383252	0.0333643	0.0304363	0.0276059	0.0274016	0.0267328	0.0265634	0.0251335	0.0259082	0.0246614	0.0229968	0.0200326	0.0167249	0.0144042	0.0158491	0.017325	0.0154524	0.0145592	0.0192148	0.0226994	0.0294852	0.0302844	0.0342014	0.0345122	0.0374959	0.0403972	0.0411637	0.0402946	0.0398545	0.0385983	0.0410217	0.0378135	0.0370868	0.0331051
0.0537308	0.0559921	0.0578044	0.0591678	0.0600821	0.0605476	0.060564	0.0605382	0.0579646	0.0577474	0.0540179	0.0529435	0.0516123	0.0484462	0.0482995	0.0455606	0.0434349	0.0423576	0.0399696	0.0371936	0.0324098	0.0297568	0.0264746	0.0263821	0.0238283	0.025012	0.0267275	0.0265688	0.0269997	0.0259415	0.0243957	0.0241837	0.0230043	0.0238009	0.023305	0.0250027	0.028181	0.0297732	0.0322772	0.0344061	0.036794	0.0378527	0.0409109	0.0426975	0.0435741	0.0423376	0.0402384	0.0403351	0.039839	0.0366112
0.0565713	0.0553886	0.0543956	0.0535924	0.052979	0.0525553	0.0523214	0.0530353	0.0534942	0.0540627	0.0531007	0.0516525	0.0492901	0.0462977	0.0446542	0.0414032	0.0374365	0.035067	0.031446	0.0311049	0.0283277	0.0269986	0.0256917	0.0263875	0.0251556	0.0237507	0.0218902	0.0197026	0.0184153	0.0187934	0.0182983	0.0204015	0.0198888	0.0212504	0.0243355	0.0266706	0.0280861	0.0281832	0.0293705	0.0300301	0.0321514	0.0357959	0.036475	0.037289	0.0370841	0.036788	0.0376419	0.0378294	0.0370868	0.0362
0.0514379	0.0502225	0.0493228	0.048739	0.0484709	0.0485187	0.0488823	0.0504016	0.0521231	0.054308	0.0543931	0.0555565	0.0544863	0.0533639	0.050414	0.0467249	0.0428808	0.039934	0.0365858	0.0324396	0.0297764	0.0269467	0.024812	0.0228043	0.0211833	0.0193386	0.0193471	0.0202056	0.0217411	0.0204471	0.0207617	0.0208313	0.0199919	0.0200383	0.0206538	0.0228435	0.0237114	0.0251859	0.0290438	0.0313923	0.0335886	0.0337386	0.0338034	0.0346738	0.0346122	0.0334326	0.0336002	0.0341491	0.030896	0.0306789
0.0559769	0.054971	0.0541703	0.0535747	0.0531842	0.0529989	0.0530188	0.0526855	0.0549991	0.0569061	0.06013	0.0571253	0.0554794	0.052594	0.0486104	0.0448366	0.0416372	0.0361907	0.0301454	0.0254456	0.0249657	0.0248547	0.0242686	0.0214949	0.022221	0.0228341	0.0251683	0.0257856	0.0246218	0.0230469	0.0208244	0.0214784	0.0212616	0.0224122	0.0225882	0.0218647	0.0262249	0.030081	0.0338772	0.0341953	0.034935	0.0364455	0.0367117	0.0370991	0.0373689	0.038511	0.0384928	0.0386221	0.039849	0.0407109
0.0512028	0.0515636	0.0516738	0.0515333	0.0511422	0.0505003	0.0496078	0.0463143	0.0456257	0.0465296	0.0444475	0.0432214	0.0417079	0.0412211	0.0393692	0.0373608	0.0348434	0.0342824	0.031614	0.029358	0.0278071	0.02635	0.0243751	0.0238733	0.0227457	0.0216378	0.0186159	0.0159522	0.0151397	0.0159963	0.0160081	0.0168501	0.0180672	0.0182433	0.0211237	0.0217401	0.0241991	0.02711	0.028283	0.0298737	0.0306395	0.0336999	0.0354688	0.0359378	0.0334374	0.0329729	0.0320757	0.0298216	0.0304137	0.0281645
0.0572364	0.0551745	0.0534395	0.0520314	0.0509503	0.0501961	0.0497688	0.0510119	0.0515265	0.0517179	0.0497743	0.0488081	0.0465942	0.0440015	0.0395175	0.0387922	0.0340273	0.0310661	0.0294056	0.0286614	0.0276867	0.026733	0.0266958	0.0257445	0.0228489	0.0217517	0.0208557	0.0230587	0.0212617	0.0214776	0.0233304	0.0231884	0.023409	0.0256637	0.0259315	0.0256216	0.0247393	0.0260818	0.0251194	0.0262811	0.0267432	0.0283784	0.0299683	0.0291658	0.0300211	0.031525	0.0314842	0.0338508	0.0331258	0.0341087
0.0503257	0.0505313	0.050761	0.0510148	0.0512928	0.0515948	0.051921	0.05327	0.0538357	0.0541747	0.0533808	0.0529744	0.0506094	0.0476077	0.0449957	0.0420482	0.0388975	0.0357856	0.0315681	0.0284585	0.0254799	0.0237273	0.0220301	0.0198332	0.0191741	0.018744	0.0190367	0.0199115	0.019273	0.0195179	0.018494	0.0181644	0.0184996	0.0194559	0.0203872	0.0207134	0.0228809	0.0236849	0.0264094	0.0294773	0.0312053	0.0336099	0.0334839	0.0334496	0.0350427	0.0349215	0.0348021	0.0347568	0.033759	0.0323224
0.0582709	0.0582002	0.0580258	0.0577476	0.0573656	0.0568799	0.0562904	0.0552513	0.0553474	0.0557665	0.0552283	0.0541509	0.0514026	0.0493298	0.0470053	0.0426942	0.0398115	0.0376151	0.0343588	0.0311139	0.029612	0.0281274	0.0261259	0.0244373	0.0228993	0.0213959	0.0194824	0.0185309	0.0184653	0.0179491	0.0175394	0.0175899	0.0168883	0.0179535	0.0192602	0.0209467	0.0226081	0.0244498	0.0265842	0.0291489	0.0308131	0.0319255	0.0342978	0.0352065	0.0347469	0.036583	0.036698	0.0355042	0.034435	0.0342024
0.0613221	0.060264	0.0592281	0.0582142	0.0572225	0.0562528	0.0553053	0.0549147	0.0547051	0.054236	0.0508558	0.049292	0.0480705	0.0463431	0.042664	0.0408645	0.0387008	0.0362208	0.0356138	0.0357067	0.0328078	0.0306153	0.026905	0.0249368	0.022517	0.0218634	0.0204966	0.0200236	0.017348	0.0166849	0.0170879	0.0162346	0.014498	0.0142614	0.0155552	0.0182247	0.0198516	0.0239007	0.0267132	0.0278812	0.0285103	0.0279397	0.0293923	0.0308467	0.032667	0.0336844	0.0365636	0.0348305	0.0357638	0.0344942
0.0535671	0.0548203	0.0557972	0.0564978	0.0569222	0.0570702	0.056942	0.0565234	0.0559537	0.0561808	0.0539068	0.0525126	0.0515068	0.0466145	0.043237	0.0395866	0.0349423	0.0328991	0.0307432	0.0292608	0.0290033	0.0294961	0.0291505	0.0295722	0.0291848	0.0260958	0.0252488	0.0230194	0.0202813	0.0190577	0.0182546	0.0190755	0.0193306	0.0215456	0.0232565	0.0247636	0.024956	0.0280914	0.0297456	0.0307692	0.0314118	0.0341621	0.0364822	0.0381006	0.0381192	0.0391605	0.0378313	0.0359793	0.0346076	0.0365162
[truncated: 1,950 more columns]

## Sheet: 143_model_data
402.134	404.521	406.904	409.289	411.674	414.058	416.441	418.824	421.204	423.585	425.966	428.346	430.725	433.104	435.481	437.858	440.235	442.612	444.988	447.363	449.736	452.11	454.483	456.856	459.228	461.599	463.968	466.339	468.708	471.077	473.446	475.812	478.179	480.546	482.912	485.277	487.642	490.004	492.367	494.73	497.093	499.455	501.816	504.174	506.534	508.893	511.252	513.61	515.968	518.322
0.0515521	0.0520268	0.0524041	0.0526841	0.0528667	0.052952	0.0529399	0.0530639	0.0534731	0.0521247	0.0522274	0.0520047	0.0505371	0.04763	0.0446334	0.0411132	0.0389499	0.0369162	0.0333923	0.0300652	0.0274512	0.0253086	0.0234736	0.0224885	0.0230993	0.0206038	0.0197514	0.0183495	0.0179588	0.0167758	0.0152672	0.0145412	0.0143042	0.0134775	0.0130985	0.0156145	0.0176905	0.0200775	0.0239342	0.0257583	0.0288669	0.0313835	0.0344938	0.0370532	0.0396512	0.0404262	0.0396306	0.0396421	0.0397698	0.0408261
0.0587333	0.0568216	0.0551742	0.0537913	0.0526728	0.0518187	0.0512291	0.0509791	0.0510718	0.0521523	0.0525632	0.0525249	0.0512253	0.0502993	0.0484972	0.0452975	0.0412889	0.0364648	0.0338972	0.030198	0.0276142	0.0235678	0.0206996	0.018423	0.0187711	0.0187678	0.0192901	0.0180731	0.018694	0.019252	0.0198438	0.0207366	0.0206169	0.0204332	0.0205174	0.0224725	0.0245636	0.0261712	0.0273633	0.0272917	0.0291229	0.0307302	0.0319061	0.0339182	0.0338427	0.0337721	0.0336669	0.0325449	0.0319301	0.0323963
0.0498577	0.0507496	0.0515449	0.0522438	0.0528462	0.0533521	0.0537615	0.0545247	0.0551403	0.0552053	0.0550357	0.0547581	0.0524484	0.0505468	0.0481529	0.0438528	0.0398378	0.0367595	0.0328493	0.0290856	0.0265477	0.0239403	0.0222984	0.0214821	0.0209202	0.0210385	0.0203475	0.0187474	0.0179422	0.0165526	0.0150638	0.0138945	0.0142322	0.0146964	0.0163437	0.0193176	0.0224537	0.0246566	0.0271276	0.0288418	0.0300307	0.0300479	0.0305807	0.0308655	0.0324541	0.0335927	0.0344694	0.0352576	0.0344689	0.0334252
0.0540664	0.0527863	0.0516951	0.0507928	0.0500794	0.049555	0.0492195	0.0494074	0.0502189	0.0500916	0.0489618	0.047447	0.0476494	0.0441235	0.0414537	0.0390118	0.0366919	0.0343604	0.0319851	0.0305125	0.0283378	0.0256811	0.0233365	0.0219905	0.0203563	0.018213	0.017395	0.0155054	0.0157362	0.0146918	0.0154177	0.0150952	0.0151594	0.0166275	0.0186421	0.0200243	0.0204637	0.022146	0.0245057	0.0264656	0.0282323	0.0291356	0.0305545	0.0313437	0.031543	0.0322704	0.0318386	0.0305067	0.0280757	0.0277861
0.045187	0.0465263	0.047647	0.0485491	0.0492325	0.0496973	0.0499435	0.0490753	0.0492935	0.0496966	0.0483649	0.0473108	0.0467399	0.0435549	0.0404421	0.0369295	0.0335333	0.0317817	0.0289962	0.0275682	0.0259375	0.0240355	0.0231965	0.0225844	0.0222377	0.0203756	0.0196374	0.0174569	0.0163205	0.0159496	0.0147313	0.0153217	0.0142315	0.0155618	0.0171847	0.0181129	0.0191029	0.0209633	0.0224518	0.0229118	0.0251597	0.0264701	0.0287962	0.0305834	0.0317867	0.0341447	0.0340542	0.0337091	0.0329283	0.0331547
0.0497311	0.0501764	0.050524	0.050774	0.0509264	0.0509811	0.0509382	0.0509599	0.0502253	0.0484154	0.0489172	0.0479631	0.04634	0.0427692	0.0418562	0.0388076	0.0344057	0.0325676	0.0315316	0.0289956	0.0263991	0.0226532	0.0213936	0.0186932	0.0164097	0.0142467	0.0140543	0.0136661	0.0121497	0.0138746	0.0144329	0.0158286	0.0161047	0.0177722	0.0189776	0.0204223	0.0213386	0.0231786	0.0252637	0.0271089	0.0284678	0.0308865	0.0312844	0.0317778	0.0304603	0.0310593	0.0291708	0.0287511	0.0274464	0.0273863
0.0559513	0.0546738	0.0535677	0.052633	0.0518697	0.0512779	0.0508574	0.0498336	0.051995	0.0527236	0.0526546	0.0514931	0.0487371	0.0458194	0.0434871	0.0401145	0.0371558	0.0340274	0.0311237	0.028552	0.0274192	0.0243055	0.0226288	0.0201624	0.0186063	0.017305	0.0162815	0.0160786	0.016356	0.015761	0.0147208	0.0148288	0.0146498	0.0152406	0.0163436	0.017362	0.0194914	0.0206034	0.022709	0.0251776	0.028019	0.0298625	0.0322235	0.0345078	0.0357756	0.036121	0.0362643	0.0352313	0.0344474	0.0335849
0.052227	0.0510331	0.0500408	0.0492501	0.0486609	0.0482734	0.0480874	0.0488563	0.0505519	0.0514811	0.0503725	0.0486698	0.0481058	0.0462572	0.0435674	0.040904	0.0385057	0.0363906	0.0336897	0.0307501	0.0285033	0.0263492	0.0223163	0.0203428	0.0199441	0.0185102	0.01687	0.0154671	0.014276	0.0134271	0.0127069	0.0127179	0.0148762	0.0171753	0.0182413	0.0204928	0.02215	0.0246095	0.0269217	0.0280309	0.028377	0.0295338	0.0301962	0.0329948	0.0339686	0.0350553	0.0337423	0.0340268	0.0346735	0.0356079
0.0494935	0.0492787	0.0491214	0.0490215	0.048979	0.048994	0.0490663	0.0503768	0.0502187	0.0514815	0.0498501	0.0507186	0.0478364	0.0460539	0.0447465	0.0435997	0.0416788	0.0398118	0.0367862	0.0331613	0.0291215	0.026113	0.0211337	0.0188847	0.0176512	0.0176524	0.0153554	0.0158712	0.0161104	0.0164685	0.0157569	0.015045	0.0147318	0.0133759	0.0137822	0.0168997	0.0208385	0.0221818	0.0241573	0.0272609	0.0294424	0.0317682	0.0330304	0.0321419	0.0321844	0.0319181	0.0339496	0.0342516	0.0352762	0.035137
0.055351	0.054305	0.053233	0.052135	0.051011	0.0498611	0.0486852	0.0471977	0.0470725	0.0450682	0.0443533	0.0448298	0.0437218	0.0416123	0.0398272	0.0370217	0.0352028	0.034209	0.0322702	0.0296474	0.0265763	0.0240166	0.0234706	0.0236272	0.0223123	0.0213822	0.0207267	0.0191757	0.018147	0.0168394	0.0161844	0.0154149	0.0146182	0.0161715	0.018745	0.0215054	0.0231576	0.0263455	0.028895	0.0306124	0.0319754	0.032031	0.0328522	0.0327295	0.0308053	0.0307585	0.0303856	0.0296758	0.0298311	0.0296023
0.0525186	0.0524308	0.0523949	0.052411	0.052479	0.0525991	0.0527711	0.0530447	0.0539973	0.0534855	0.054079	0.0533401	0.0523922	0.0505589	0.049059	0.0459079	0.0445092	0.0410196	0.038496	0.0357989	0.0318645	0.0274805	0.0250603	0.022767	0.0205675	0.0197528	0.0178523	0.0156059	0.0161646	0.0164691	0.0149782	0.0171532	0.017451	0.0185423	0.0196443	0.0213555	0.0220711	0.0240992	0.0251476	0.027826	0.0298923	0.0324064	0.0328354	0.0372124	0.038454	0.0389368	0.0383664	0.0366402	0.0351701	0.0329191
0.0566419	0.0547278	0.0530779	0.0516922	0.0505707	0.0497133	0.0491202	0.0492325	0.0501965	0.0505149	0.0495593	0.0496874	0.0490635	0.0473219	0.0452212	0.0407218	0.0375927	0.0339347	0.0305767	0.0276138	0.0250586	0.022946	0.022053	0.0219118	0.0201793	0.0177661	0.0162112	0.0138803	0.0134971	0.012415	0.011113	0.0118391	0.012916	0.0152406	0.0184993	0.0194939	0.022247	0.024933	0.0268203	0.0274378	0.0294887	0.0297115	0.029969	0.0312692	0.0320401	0.0333837	0.0329727	0.0325398	0.0336885	0.0335808
0.0506135	0.0514169	0.0521038	0.0526741	0.0531278	0.0534649	0.0536855	0.0543051	0.0544269	0.0545741	0.0545668	0.0527522	0.0502441	0.0497717	0.0464232	0.0426603	0.0387853	0.0355994	0.0315298	0.0285837	0.0257315	0.0240123	0.0222423	0.0197713	0.0196721	0.0201488	0.0199066	0.0183546	0.0168321	0.0158589	0.0151752	0.014654	0.0142267	0.0140275	0.0152718	0.0170518	0.0207943	0.0232745	0.0260408	0.0288057	0.0313262	0.0323771	0.0348705	0.0350275	0.0351239	0.034295	0.0346559	0.0342533	0.033755	0.0325904
0.0597403	0.0576408	0.0558146	0.0542616	0.0529818	0.0519752	0.0512418	0.052408	0.0521461	0.0512269	0.0508539	0.0519771	0.0494328	0.0471396	0.0442925	0.0417821	0.039625	0.0371776	0.0353634	0.0335391	0.0301401	0.0286209	0.0272226	0.0269004	0.0234064	0.0218588	0.0198052	0.0182624	0.0174788	0.0169575	0.0170933	0.0164718	0.0165668	0.017807	0.0185448	0.0200532	0.0206517	0.024086	0.0269005	0.0295406	0.0314865	0.0347719	0.0359979	0.0370293	0.0365237	0.0355976	0.0335116	0.0316359	0.0297408	0.0304643
0.0556637	0.0546673	0.0538046	0.0530754	0.05248	0.0520181	0.0516899	0.0521248	0.0518498	0.0524696	0.0517175	0.0511415	0.0494157	0.0475926	0.0452994	0.0419255	0.0388905	0.0357076	0.0322945	0.0296372	0.0267869	0.025141	0.0230702	0.0209532	0.0202089	0.0194555	0.0189295	0.0183263	0.018261	0.0169582	0.0168182	0.016816	0.0177996	0.0185794	0.0198139	0.0209144	0.0238929	0.0257664	0.0277636	0.0299879	0.0307462	0.0317555	0.0325308	0.0330508	0.0340059	0.034303	0.0343323	0.0351543	0.0342508	0.0337672
0.0521351	0.0510796	0.0501306	0.0492881	0.0485521	0.0479226	0.0473997	0.0475868	0.0468032	0.0458817	0.045461	0.0456877	0.0452991	0.0437867	0.0406062	0.0384482	0.0355935	0.0326235	0.0291204	0.0273166	0.0253841	0.0242832	0.0233164	0.0225518	0.0222416	0.0206771	0.0192335	0.0177557	0.0179354	0.0178948	0.0175137	0.0167837	0.0169447	0.0175668	0.0175714	0.0181448	0.0194277	0.0218132	0.0248772	0.0275703	0.03104	0.0317515	0.0335591	0.0336064	0.0333982	0.0335176	0.0320186	0.0314964	0.0307565	0.0311899
0.0428095	0.0446342	0.0462038	0.047518	0.0485771	0.0493809	0.0499294	0.0503849	0.0499055	0.0497987	0.0481359	0.047073	0.0445117	0.0430738	0.0392811	0.0364829	0.0323691	0.0302433	0.0281596	0.0270119	0.0252748	0.0218635	0.0195463	0.0176391	0.0170954	0.0175778	0.0156631	0.0159508	0.0145407	0.0144696	0.0132161	0.0133028	0.013552	0.0135844	0.0132966	0.0154549	0.0177452	0.0208437	0.0236865	0.0265572	0.0290515	0.0305754	0.0311618	0.0321626	0.0331326	0.0341737	0.0330411	0.0337534	0.0318493	0.0321085
0.0550269	0.0536788	0.0525207	0.0515525	0.0507743	0.050186	0.0497877	0.0505754	0.0503354	0.0505087	0.0498156	0.051599	0.0511246	0.0488176	0.0449068	0.0414209	0.0384916	0.0354843	0.0319892	0.0288997	0.0254557	0.0232913	0.0215479	0.0228338	0.021803	0.0192913	0.0181284	0.0173032	0.0189671	0.0179022	0.0179941	0.0188754	0.0180722	0.0173789	0.0182953	0.0186932	0.019444	0.0202266	0.0219649	0.0253794	0.0292825	0.0299781	0.0327722	0.0345753	0.0350778	0.0352356	0.0358115	0.0350047	0.0341707	0.0338673
0.0565313	0.0545139	0.0527112	0.0511233	0.04975	0.0485915	0.0476478	0.0471729	0.0459372	0.0464828	0.0467204	0.0463293	0.0451004	0.0428568	0.0419427	0.0392955	0.0378032	0.0355524	0.0330763	0.0317527	0.0294431	0.0278941	0.026584	0.0231271	0.01987	0.0181711	0.0170145	0.0152015	0.0147467	0.0151318	0.0148468	0.0174633	0.0190935	0.0200996	0.0213547	0.0202054	0.0192616	0.0211308	0.0219941	0.0236145	0.0255138	0.0266992	0.0292115	0.0332336	0.0352211	0.0365694	0.0371943	0.035848	0.0354516	0.0352019
0.0495725	0.0491866	0.0489444	0.0488457	0.0488907	0.0490793	0.0494116	0.0504563	0.0511419	0.0529308	0.0524245	0.0520583	0.0505017	0.0476987	0.0455284	0.042056	0.038838	0.036979	0.033618	0.0309889	0.0279351	0.0257942	0.022713	0.0209093	0.018036	0.0169735	0.0171529	0.0170138	0.0170854	0.0179908	0.0173954	0.017242	0.0171373	0.0166895	0.016919	0.0174571	0.0197078	0.0229949	0.0261498	0.0296676	0.0331402	0.03652	0.0380124	0.0381072	0.0355554	0.0321325	0.0298915	0.0273113	0.02703	0.025804
0.0479131	0.0478398	0.0477622	0.0476804	0.0475945	0.0475044	0.0474101	0.0479965	0.048267	0.047978	0.0468711	0.0458463	0.0447594	0.0438578	0.0398352	0.0375269	0.0341906	0.0316996	0.0269009	0.0244572	0.0222781	0.0213677	0.0214202	0.0202686	0.0207974	0.0203256	0.0188294	0.0185162	0.0169284	0.0156682	0.0136009	0.0126827	0.0127656	0.0138751	0.0158233	0.0173213	0.0219627	0.0244387	0.0259815	0.0276482	0.0290462	0.0305598	0.0307514	0.0302581	0.0298757	0.0289389	0.0288991	0.0282938	0.0286621	0.0285772
0.0542499	0.053917	0.0535117	0.053034	0.0524838	0.0518613	0.0511664	0.050963	0.0515264	0.0510103	0.0479005	0.0465709	0.0462392	0.0453153	0.0439759	0.042091	0.0399283	0.0354145	0.0308676	0.0257382	0.0236373	0.02062	0.0175132	0.0157149	0.0153588	0.0156822	0.0171741	0.0173127	0.0168085	0.0167273	0.0160169	0.0158072	0.0175484	0.0203359	0.0201274	0.0211554	0.0232975	0.0255946	0.0270605	0.0292542	0.0285179	0.0306721	0.0311718	0.0318517	0.0315101	0.0337463	0.0335359	0.0335406	0.0322558	0.0334031
0.0480695	0.0501249	0.0517716	0.0530096	0.0538389	0.0542595	0.0542714	0.05491	0.0534738	0.0517526	0.0490598	0.0477636	0.0455928	0.0422317	0.0393765	0.0378456	0.0365884	0.0351298	0.0324071	0.0307185	0.0275326	0.0247236	0.0224464	0.0217548	0.0193422	0.017567	0.0172042	0.0166202	0.016009	0.0142097	0.0135428	0.0135354	0.0135657	0.0146277	0.0150482	0.0157007	0.0170947	0.0198582	0.0233767	0.0264798	0.0297287	0.0307639	0.0317053	0.0325456	0.0334826	0.034407	0.0339933	0.0339267	0.0341583	0.0331782
0.0547344	0.0549197	0.0549777	0.0549085	0.0547121	0.0543883	0.0539374	0.0532861	0.0525428	0.0522373	0.0513381	0.0505672	0.0483158	0.0457047	0.0430868	0.0397681	0.0364162	0.0341105	0.0325309	0.0300027	0.0277164	0.0254702	0.0233483	0.0219817	0.020128	0.018621	0.0166553	0.0147639	0.0135484	0.0139562	0.0144011	0.0142305	0.0148787	0.0162724	0.0181391	0.0201701	0.0217618	0.0231142	0.0245447	0.0269685	0.0292929	0.0303775	0.0312119	0.0323859	0.0331892	0.0334689	0.0338853	0.0343326	0.033638	0.0340639
0.0536782	0.0527417	0.0518813	0.051097	0.0503889	0.0497568	0.0492009	0.0489393	0.0480973	0.0493287	0.0479512	0.0476644	0.0468553	0.0456426	0.0442491	0.0417675	0.0385986	0.0362355	0.0336798	0.0310607	0.0284402	0.0272585	0.0244294	0.0218045	0.0203402	0.0178154	0.018105	0.0169199	0.0150105	0.0142549	0.0135375	0.0140557	0.0133721	0.0143145	0.0159808	0.0183471	0.021196	0.0226201	0.0274455	0.0281093	0.0298503	0.0321345	0.0330967	0.0338502	0.0328702	0.0319096	0.0320711	0.031016	0.0296836	0.0292199
0.0542239	0.0545564	0.0547191	0.0547118	0.0545346	0.0541875	0.0536704	0.0522369	0.0522084	0.0514487	0.0505559	0.049119	0.0447945	0.0432833	0.0417216	0.0394067	0.0361063	0.0334881	0.0315133	0.0304735	0.029388	0.0276977	0.0265648	0.0240302	0.022422	0.0215752	0.0213851	0.021013	0.0199904	0.0211779	0.0196816	0.0192194	0.017854	0.017484	0.0174338	0.0195279	0.0220716	0.0234811	0.0269407	0.0295643	0.0327468	0.0353782	0.0350122	0.0368494	0.036587	0.0382044	0.0354244	0.0346689	0.03395	0.0335053
0.0431855	0.0440925	0.0448219	0.0453736	0.0457477	0.0459442	0.045963	0.0470937	0.0468692	0.0464424	0.0455941	0.0433554	0.0419832	0.0401766	0.0368531	0.0332804	0.0315855	0.0297319	0.0288438	0.0266749	0.024143	0.0222944	0.0209493	0.0196264	0.0185908	0.0171771	0.0155207	0.0137533	0.0142884	0.0139856	0.0127937	0.0138968	0.0139117	0.0151538	0.016137	0.0169848	0.018057	0.0210835	0.022647	0.0243923	0.0269793	0.0280608	0.0290547	0.0313843	0.0310033	0.030262	0.0295545	0.028457	0.0279627	0.0274723
0.0490155	0.0501855	0.0510176	0.0515118	0.051668	0.0514862	0.0509665	0.0500461	0.0479547	0.0457778	0.0456404	0.0460184	0.0441983	0.0410033	0.0390938	0.0370023	0.0342896	0.0321688	0.0312061	0.0293637	0.0261918	0.024331	0.022858	0.0214159	0.0190886	0.0179102	0.0177205	0.0152289	0.0165996	0.0173054	0.0182241	0.0179807	0.0165152	0.0170053	0.0170617	0.0189973	0.0199638	0.0230079	0.0261865	0.0295105	0.034047	0.0353854	0.0354086	0.0352548	0.0341281	0.0341102	0.0332633	0.0331899	0.0324514	0.0323863
0.0544571	0.0533197	0.0522962	0.0513865	0.0505908	0.0499089	0.0493409	0.0477807	0.0448994	0.0465307	0.0464613	0.0511221	0.0509058	0.0502338	0.0500048	0.0474269	0.0444921	0.0414333	0.032209	0.0281831	0.0214617	0.0182937	0.0153406	0.016561	0.0129623	0.013084	0.0130688	0.0140912	0.0153563	0.0158266	0.0162966	0.0187938	0.0193975	0.020363	0.0203411	0.0208682	0.0193931	0.0194211	0.0185578	0.0211288	0.0244891	0.028168	0.0319781	0.034239	0.0350771	0.0360894	0.0359219	0.0361134	0.0344442	0.0324836
0.0454336	0.0477236	0.0496778	0.0512964	0.0525793	0.0535264	0.0541379	0.0544722	0.0550738	0.0514875	0.0524567	0.0510259	0.0499126	0.0476693	0.0481704	0.0472449	0.043955	0.0421291	0.0390709	0.0355405	0.0316424	0.0259625	0.0232715	0.018477	0.0172644	0.0179003	0.0177987	0.0192718	0.0190758	0.0193851	0.0215908	0.022355	0.0222167	0.0216688	0.0209347	0.0228781	0.024911	0.026106	0.0263588	0.0287354	0.0290418	0.0314971	0.0353661	0.0359743	0.0349028	0.0345598	0.0359186	0.0385825	0.0375552	0.0377598
0.0456987	0.046752	0.0475478	0.0480862	0.0483672	0.0483907	0.0481567	0.0475919	0.0471475	0.0449991	0.0452148	0.044886	0.0422267	0.0399047	0.0387583	0.0363799	0.0341075	0.0324727	0.0309727	0.0288495	0.027102	0.0231476	0.0223636	0.022323	0.0205912	0.0189443	0.018375	0.0170683	0.0149905	0.014448	0.0147598	0.0151822	0.0155851	0.0153229	0.0171034	0.0173595	0.0189051	0.0204424	0.0247226	0.0262995	0.0275324	0.0284437	0.0303602	0.0312018	0.0319033	0.0334542	0.0316944	0.0300002	0.0314856	0.032969
0.0537782	0.0530839	0.0524856	0.0519832	0.0515769	0.0512665	0.0510522	0.0498563	0.050631	0.051338	0.0514455	0.052709	0.0511882	0.0501801	0.0479155	0.043865	0.0414356	0.0378897	0.0352523	0.0315152	0.0283799	0.0258656	0.0242509	0.0232706	0.0210473	0.0198342	0.0174529	0.0160827	0.017026	0.0164062	0.015353	0.0145688	0.014856	0.0164527	0.0173294	0.0185991	0.0196027	0.0219157	0.0240859	0.0275472	0.0300081	0.031913	0.0331885	0.034212	0.0346014	0.0354816	0.0350517	0.0353833	0.0345624	0.0344974
0.0498166	0.0521943	0.0540904	0.055505	0.056438	0.0568895	0.0568594	0.0556676	0.0543239	0.054592	0.0517653	0.0498695	0.0481132	0.0471067	0.0441174	0.0425081	0.0409832	0.0399044	0.0359563	0.0349785	0.0326389	0.0296934	0.0250931	0.0237285	0.0214697	0.0194668	0.0183915	0.0181718	0.0179044	0.0162581	0.0143049	0.0162282	0.0164124	0.015903	0.0167905	0.01673	0.018442	0.0223866	0.0267664	0.0295294	0.0326894	0.0355745	0.0386417	0.0394465	0.0396866	0.0387562	0.0366046	0.0357607	0.0353596	0.0360269
0.0551134	0.0553957	0.0556987	0.0560223	0.0563665	0.0567313	0.0571168	0.0579054	0.0590724	0.0588117	0.0593837	0.05685	0.0555043	0.0524208	0.0495395	0.0455452	0.0419571	0.0380859	0.0347306	0.0320896	0.0298883	0.0262218	0.0240637	0.0229836	0.0221855	0.0212043	0.0208679	0.0204312	0.0201532	0.0193715	0.018372	0.0167917	0.0156627	0.0154625	0.0163402	0.0182014	0.0190015	0.0208093	0.023691	0.0276603	0.0317515	0.0350577	0.0371553	0.038055	0.0392026	0.0396682	0.0384506	0.0381355	0.0358627	0.0352771
0.0518174	0.0515091	0.0512648	0.0510846	0.0509684	0.0509164	0.0509284	0.0506772	0.0514566	0.0523624	0.0520082	0.0516026	0.050583	0.0485556	0.0456172	0.0420261	0.0386652	0.0366013	0.0337706	0.0301885	0.0268264	0.0242038	0.0211459	0.0203439	0.0196302	0.0179871	0.0166895	0.0156887	0.0159712	0.0154077	0.0151628	0.0148257	0.0146486	0.0152852	0.0160454	0.0186026	0.0206678	0.0220632	0.024477	0.0276309	0.0295617	0.0319096	0.0347505	0.0358571	0.0366513	0.0367275	0.0368437	0.0370851	0.0360713	0.0344826
0.0529683	0.0535057	0.0538544	0.0540143	0.0539855	0.053768	0.0533618	0.0528439	0.0518183	0.051754	0.0512749	0.0497166	0.0473551	0.0459033	0.0440264	0.0420829	0.0400581	0.0383631	0.0361136	0.0332614	0.0308467	0.0290597	0.0282475	0.026954	0.0252251	0.0234513	0.0219558	0.0200305	0.0182195	0.0176835	0.0148319	0.0151615	0.0163582	0.0170081	0.0186099	0.0203041	0.0226488	0.0233137	0.0274175	0.0288757	0.0314105	0.0354904	0.0369029	0.0390676	0.0399776	0.0392247	0.0390271	0.0379847	0.0372867	0.037003
0.0592526	0.056755	0.0546714	0.053002	0.0517466	0.0509052	0.0504779	0.0515663	0.0526708	0.0532107	0.0532601	0.0526925	0.0516021	0.0495451	0.0466663	0.0435009	0.0401183	0.0365033	0.0334919	0.0302967	0.0275127	0.0252904	0.0236764	0.0222899	0.0225734	0.0211523	0.0194768	0.0181106	0.0190343	0.0189189	0.0173236	0.0173316	0.0167566	0.0167184	0.0166238	0.0164641	0.0189142	0.0194491	0.0199789	0.0209512	0.0246197	0.0284879	0.0307237	0.0328458	0.033463	0.0336912	0.0336249	0.0327135	0.0325377	0.0325499
0.0471196	0.0485714	0.0498507	0.0509575	0.0518918	0.0526536	0.0532428	0.0554503	0.0539473	0.0534611	0.0529432	0.0499278	0.0477536	0.0476468	0.0449827	0.0420887	0.0384674	0.0358518	0.0349577	0.0320596	0.029253	0.0282988	0.0262734	0.0232291	0.0227904	0.0237742	0.0211295	0.0203333	0.0201183	0.0192657	0.0183026	0.0193974	0.0216546	0.0233266	0.0232019	0.0233218	0.0256958	0.0259478	0.0245696	0.0261594	0.0276181	0.0274688	0.0303512	0.0326276	0.0343147	0.0354145	0.0357232	0.0350837	0.0356849	0.0349174
0.0486483	0.0504355	0.0518378	0.0528549	0.053487	0.053734	0.053596	0.0512549	0.0524497	0.0499292	0.0492538	0.0484515	0.0474669	0.045577	0.0433309	0.0411732	0.0379043	0.0356277	0.0324153	0.0287336	0.0266955	0.0231406	0.0222629	0.0211174	0.0202464	0.0193228	0.0201959	0.0190567	0.0174536	0.0171035	0.0150818	0.0133939	0.0128499	0.012601	0.0134518	0.0156369	0.0168557	0.0195371	0.0232699	0.0253834	0.0286477	0.0317654	0.0323129	0.0337875	0.034736	0.0344474	0.0342247	0.0343135	0.0341617	0.0346154
0.0497471	0.0501758	0.0505174	0.0507718	0.050939	0.0510191	0.051012	0.0521887	0.0511256	0.0503856	0.0510369	0.0488772	0.0473726	0.0448429	0.0424421	0.0395504	0.0375424	0.0351608	0.0325743	0.0305475	0.0275151	0.0252152	0.0244303	0.0220261	0.0206952	0.0202966	0.0188215	0.017718	0.0157801	0.0148572	0.0136834	0.0140217	0.0146732	0.0153571	0.0171815	0.018143	0.0207702	0.0233424	0.0235385	0.0246746	0.0264434	0.0290602	0.0314366	0.0336537	0.0351456	0.0363714	0.0362099	0.0352975	0.0333774	0.0308177
0.0545565	0.0544772	0.0543348	0.0541293	0.0538606	0.0535289	0.0531341	0.0536314	0.0538218	0.0528982	0.0508747	0.0501232	0.0471324	0.0445599	0.0421636	0.0396365	0.0376705	0.0354795	0.0314686	0.0309343	0.02905	0.0253608	0.0233142	0.0211074	0.0193087	0.0171594	0.0167133	0.0159481	0.0143836	0.0137639	0.0122426	0.0145381	0.0141567	0.0151119	0.0167393	0.017776	0.0193866	0.0197929	0.0231955	0.0248306	0.0267226	0.0280319	0.0297642	0.0309382	0.0322181	0.0328798	0.0327086	0.031822	0.029902	0.0289183
0.0541858	0.0533851	0.0527203	0.0521913	0.0517981	0.0515407	0.0514192	0.0520201	0.0531978	0.0530387	0.0519139	0.050292	0.0487901	0.045973	0.0439494	0.040077	0.0365166	0.0336451	0.0316861	0.0307863	0.0292208	0.027171	0.0247933	0.0233889	0.0220189	0.0209244	0.0204321	0.0188313	0.0187453	0.0183509	0.0176748	0.0182644	0.0172916	0.0181091	0.0185661	0.0207996	0.0221686	0.0244577	0.0262405	0.027962	0.0304361	0.0331472	0.0333625	0.0341248	0.0337291	0.0340417	0.0332632	0.0337955	0.032453	0.0321949
0.0509071	0.0511954	0.0513874	0.051483	0.0514822	0.051385	0.0511915	0.0510193	0.0505149	0.0496381	0.0486383	0.0476158	0.0462056	0.0444397	0.0414102	0.0379958	0.0357805	0.033844	0.0314456	0.0298249	0.0268609	0.0247249	0.0226203	0.0216687	0.0208456	0.0197803	0.0181339	0.0169819	0.016216	0.0152181	0.0136302	0.0139414	0.0142452	0.0144243	0.0159333	0.0174362	0.01953	0.0220047	0.0240175	0.0263379	0.0281569	0.0298095	0.0306094	0.0322583	0.0332024	0.0336053	0.0343642	0.0339908	0.034018	0.0341003
0.0559934	0.05518	0.054494	0.0539356	0.0535046	0.0532011	0.053025	0.0539366	0.0533742	0.0529532	0.0540571	0.0532357	0.0525317	0.0488684	0.0463119	0.044527	0.0403685	0.036783	0.0344082	0.0311481	0.027763	0.0259818	0.0236076	0.0210357	0.0178571	0.01565	0.0158568	0.0154103	0.0137841	0.0127308	0.0123908	0.0116897	0.0116728	0.0133958	0.0135375	0.0152101	0.0185164	0.0217019	0.0241433	0.0265792	0.0291406	0.0321884	0.0333657	0.0341921	0.0338823	0.0348951	0.0343649	0.0340247	0.03384	0.0322549
0.0546819	0.0536047	0.0527426	0.0520957	0.0516639	0.0514473	0.0514457	0.0521848	0.0528189	0.0533787	0.0530904	0.0525635	0.0504279	0.0482393	0.0454047	0.0411897	0.0375028	0.034165	0.0322589	0.0305911	0.0277095	0.0260542	0.0242684	0.0228466	0.0209754	0.0202474	0.0191924	0.0177234	0.017209	0.0163288	0.0165611	0.0153969	0.0154345	0.0155342	0.0162741	0.0179512	0.0188406	0.0214079	0.02435	0.027047	0.0302894	0.0331366	0.0360252	0.0372259	0.0388226	0.0381366	0.0375655	0.0374718	0.0365389	0.0359783
0.0531633	0.0535806	0.0539354	0.0542276	0.0544573	0.0546245	0.0547291	0.0554604	0.0563834	0.0566583	0.0563096	0.0539869	0.0518205	0.048406	0.045431	0.0416535	0.0397337	0.0359718	0.0330998	0.0304314	0.0288005	0.0260551	0.023826	0.0222813	0.0203214	0.0190567	0.0182	0.0166468	0.0171756	0.0161187	0.0159497	0.01695	0.0166448	0.0169167	0.01751	0.0189971	0.0207623	0.0238087	0.0260473	0.0276157	0.0302471	0.0323509	0.0339783	0.0345343	0.0346276	0.034034	0.0335226	0.0333402	0.0338714	0.0339792
0.055923	0.0571004	0.0580057	0.058639	0.0590003	0.0590895	0.0589067	0.0576489	0.0561984	0.0567244	0.0567326	0.0550114	0.0527768	0.0503563	0.0477954	0.0454872	0.0427313	0.0403506	0.0380366	0.0364251	0.0346521	0.0324458	0.0309431	0.0272555	0.0238295	0.0215413	0.020391	0.0194822	0.0185697	0.0188831	0.0194513	0.020056	0.0189422	0.0177825	0.0175947	0.0178019	0.0192916	0.0212107	0.024419	0.0277762	0.0311754	0.0340586	0.0364469	0.0384686	0.0396758	0.0404906	0.0401457	0.0400822	0.0381885	0.0354214
0.0549995	0.0545707	0.0541631	0.0537766	0.0534113	0.0530671	0.0527441	0.0532928	0.0535123	0.0536901	0.0531223	0.0523134	0.0504471	0.0480104	0.0446363	0.0425239	0.0392339	0.03753	0.0343987	0.0298682	0.0273554	0.0248348	0.0231653	0.0222973	0.020549	0.0194542	0.0177472	0.0166095	0.0152459	0.0134396	0.0117842	0.0107715	0.0121687	0.0134591	0.016528	0.0197806	0.0218342	0.0242903	0.0271712	0.0288249	0.0301462	0.0312861	0.0327597	0.0333837	0.0333121	0.0345037	0.0343809	0.0352318	0.0341254	0.0331201
0.0516029	0.0524398	0.0531651	0.0537787	0.0542808	0.0546712	0.05495	0.056121	0.0564051	0.0564516	0.0556559	0.0542085	0.0516868	0.048143	0.0455721	0.0419835	0.03898	0.036179	0.0333682	0.0303273	0.0279238	0.0252696	0.0237048	0.0228154	0.0213201	0.0197713	0.0196366	0.0178531	0.0166317	0.0169149	0.0164667	0.0156685	0.0159204	0.0163726	0.0178619	0.0200046	0.0208962	0.0236605	0.026102	0.0286052	0.0312128	0.0323675	0.0330349	0.0332475	0.032321	0.0319466	0.0321035	0.0324539	0.0324923	0.0338235
0.0557387	0.0539724	0.0524341	0.0511235	0.0500407	0.0491858	0.0485588	0.0482865	0.048553	0.0495805	0.0492749	0.0481804	0.0470768	0.0445348	0.0432234	0.0413901	0.039591	0.0366062	0.0342304	0.0320163	0.0297438	0.027176	0.0240909	0.0219943	0.0199569	0.0190789	0.0173101	0.0158372	0.0153778	0.0144389	0.0139917	0.0146346	0.0145766	0.0153863	0.0162534	0.0184057	0.0201979	0.0216516	0.0231311	0.0248064	0.0273404	0.028576	0.0308512	0.0327176	0.034035	0.034331	0.0341534	0.0335022	0.0329388	0.0326664
0.0506274	0.0518116	0.0527913	0.0535665	0.0541371	0.0545032	0.0546648	0.0544993	0.0545092	0.0546545	0.0538887	0.0521383	0.0511151	0.0490604	0.046935	0.044086	0.041741	0.0389974	0.0364709	0.033707	0.0310747	0.0283627	0.0266836	0.0255167	0.0243334	0.0221407	0.0208194	0.0186033	0.0176908	0.0159562	0.0149473	0.0141308	0.0143321	0.0154569	0.0170745	0.0199673	0.0223125	0.0246394	0.0271773	0.0290976	0.0309596	0.0314193	0.0333036	0.0339492	0.035063	0.0364724	0.0361537	0.0368162	0.0362096	0.0363372
0.0498264	0.051321	0.0525804	0.0536046	0.0543936	0.0549475	0.0552662	0.0550386	0.0548173	0.0551898	0.0540347	0.0534048	0.0518755	0.0486906	0.0441791	0.039772	0.0372198	0.0339365	0.0319454	0.0281693	0.025874	0.0235973	0.0225598	0.0205104	0.0200728	0.019833	0.0194044	0.0194994	0.0186403	0.0173834	0.0169556	0.0160615	0.0157393	0.0161666	0.0169024	0.0169676	0.0199849	0.0226669	0.0261887	0.028803	0.0305034	0.0324498	0.0342556	0.0338848	0.0348636	0.035259	0.036647	0.036206	0.0369228	0.0350015
0.0512606	0.0514256	0.0513988	0.0511802	0.0507697	0.0501675	0.0493735	0.0483175	0.0471107	0.0478463	0.045537	0.0422531	0.0410268	0.0383557	0.038655	0.037996	0.0373662	0.0367362	0.0345902	0.0319723	0.0294629	0.0287824	0.0251768	0.0223541	0.0194665	0.01767	0.0161603	0.0150817	0.0154881	0.0149912	0.0138489	0.0136094	0.0137459	0.0150155	0.0152602	0.0175314	0.0193953	0.0228236	0.0242719	0.0260312	0.0308611	0.0328484	0.0356688	0.0364702	0.0360908	0.0349994	0.0343907	0.0331898	0.0333601	0.0322654
0.0582732	0.0567437	0.0554248	0.0543164	0.0534185	0.0527312	0.0522544	0.0533919	0.052205	0.0528389	0.0535642	0.0535639	0.0507768	0.0490262	0.0462064	0.0422292	0.0390286	0.0360704	0.0343304	0.0319573	0.0301932	0.0290131	0.0274435	0.0264328	0.0254394	0.0241239	0.0219696	0.0199608	0.0178888	0.017272	0.0166451	0.0167903	0.0173073	0.018604	0.0195034	0.0219633	0.023902	0.0257044	0.0270986	0.0290386	0.0300079	0.032268	0.0331735	0.0355383	0.0374057	0.0383492	0.0374474	0.0380909	0.0364475	0.0364689
0.0535268	0.0523248	0.0513964	0.0507418	0.0503608	0.0502536	0.05042	0.0518353	0.0526623	0.0545113	0.0539739	0.0541095	0.05114	0.0474208	0.0450143	0.0410982	0.0383173	0.0341492	0.0296297	0.0285116	0.0263324	0.0250596	0.024146	0.022501	0.0206773	0.0207682	0.0200944	0.0183298	0.0170811	0.0155049	0.0130655	0.0139657	0.0134979	0.0148897	0.0169783	0.018634	0.0219661	0.0250702	0.0265659	0.0282708	0.0310627	0.0329203	0.0329978	0.0345605	0.0348902	0.0344882	0.0345401	0.034072	0.0348327	0.0338589
0.0532698	0.053033	0.0527589	0.0524477	0.0520992	0.0517134	0.0512905	0.0512999	0.0505572	0.0508592	0.0499065	0.0496063	0.047672	0.0454113	0.0448379	0.0426444	0.0396414	0.0377124	0.0355648	0.0330125	0.0307149	0.0278305	0.0249936	0.0221972	0.0197507	0.0166614	0.0157647	0.0134984	0.0120819	0.0110264	0.010811	0.0121496	0.0130833	0.0138838	0.0169426	0.0198472	0.0218959	0.0252047	0.0298153	0.0323799	0.0331223	0.0353264	0.0368537	0.0365043	0.0354838	0.0360046	0.0365656	0.0368685	0.0348787	0.0347663
0.0515934	0.0526353	0.0535424	0.0543146	0.0549521	0.0554548	0.0558227	0.0567815	0.0567485	0.0582149	0.0561131	0.0535962	0.0508433	0.0472778	0.0435714	0.0399565	0.036605	0.0333118	0.0318289	0.0298849	0.0275216	0.0261308	0.0240323	0.0225905	0.0211093	0.0204098	0.0198102	0.018186	0.0172602	0.0168433	0.0163021	0.015103	0.0153057	0.0156273	0.0168704	0.0179058	0.0190034	0.021891	0.0238774	0.0259534	0.0280341	0.0305695	0.0321069	0.0338356	0.0347787	0.0345729	0.0351135	0.0339133	0.0330927	0.0330727
0.0550391	0.0532457	0.0517151	0.0504473	0.0494422	0.0486999	0.0482205	0.0488826	0.0495812	0.0497292	0.0501329	0.0478516	0.0459212	0.0426066	0.0395645	0.0369647	0.034661	0.0328543	0.0307487	0.0288283	0.0259515	0.0240701	0.0231657	0.0201347	0.0188048	0.0168263	0.0155991	0.0155604	0.0152931	0.01483	0.0137835	0.0139554	0.0133377	0.0139305	0.0146614	0.0139869	0.0163651	0.019	0.0222674	0.0257028	0.0273975	0.0299829	0.0313873	0.0323399	0.0330274	0.032642	0.0314656	0.0320279	0.0321084	0.0320802
0.0566916	0.0550499	0.053773	0.052861	0.0523137	0.0521313	0.0523138	0.0542121	0.0556644	0.0576928	0.0583891	0.0579769	0.0569348	0.0538425	0.0516441	0.0475991	0.0449814	0.0403125	0.0357566	0.031902	0.0293247	0.0274555	0.0259011	0.0246317	0.0229051	0.021098	0.0206714	0.0212389	0.0208507	0.0190497	0.0173151	0.0164167	0.0163603	0.0166434	0.0179375	0.0194965	0.0210134	0.0232314	0.0263023	0.0306602	0.032153	0.0348434	0.0347521	0.036965	0.0377013	0.0378949	0.0374006	0.0370271	0.03711	0.0365458
0.0541251	0.0546971	0.0551116	0.0553687	0.0554683	0.0554105	0.0551952	0.0547604	0.0545555	0.0533072	0.0507738	0.0496404	0.0472044	0.0464195	0.0430618	0.0398296	0.037503	0.0351202	0.032322	0.0323876	0.030595	0.0288089	0.0272258	0.0262664	0.0237265	0.021793	0.0198232	0.0166965	0.0157216	0.0147277	0.0149039	0.0177474	0.0193124	0.022122	0.0254311	0.0266332	0.0271739	0.0269835	0.0279444	0.0271496	0.0281352	0.0278019	0.0292877	0.0319526	0.0325466	0.0344653	0.0363048	0.037695	0.0359108	0.0362555
0.057816	0.0565293	0.055448	0.0545722	0.0539018	0.0534368	0.0531772	0.0542188	0.055169	0.0545157	0.0551418	0.0538013	0.0517645	0.0501899	0.0465164	0.0436395	0.0411311	0.0377153	0.0337733	0.0326081	0.030177	0.026811	0.0256534	0.0221628	0.0210963	0.0213067	0.0208779	0.0197035	0.0185256	0.0175095	0.0169532	0.0175391	0.0175964	0.0163397	0.018113	0.0182768	0.0205529	0.0233274	0.0262466	0.0289738	0.0311059	0.0331053	0.0341764	0.034237	0.0350049	0.0351115	0.0359413	0.0352435	0.0348352	0.0351762
0.0552405	0.0543422	0.0536582	0.0531883	0.0529326	0.052891	0.0530636	0.0553697	0.0570039	0.0577102	0.0554069	0.0534774	0.0508188	0.0478272	0.0453288	0.0432848	0.0407626	0.0378751	0.0363725	0.0367454	0.0349097	0.0316443	0.0285787	0.0259142	0.0236731	0.0215126	0.0213629	0.0208093	0.0198158	0.0189724	0.0197088	0.0200971	0.01973	0.0190633	0.0199664	0.0221013	0.0238037	0.0257791	0.0285342	0.0309349	0.0328186	0.035205	0.038145	0.0394078	0.0409272	0.0416861	0.0424396	0.0432088	0.0404661	0.0386718
0.0502332	0.0509057	0.0514781	0.0519502	0.0523221	0.0525938	0.0527653	0.0532268	0.0540554	0.0548414	0.0542874	0.0519528	0.0477109	0.0456148	0.0416588	0.0374313	0.0358239	0.0341391	0.0335577	0.030923	0.0309839	0.0286137	0.0261102	0.0229853	0.0211355	0.019762	0.0186133	0.0176336	0.018445	0.0181451	0.0170624	0.0164404	0.0168838	0.0154352	0.0166675	0.0171198	0.0194027	0.0217037	0.0258874	0.0289104	0.0325119	0.035884	0.0378133	0.0389017	0.0392584	0.0380147	0.0359252	0.0339222	0.0326994	0.0319235
0.0506751	0.0503686	0.0501127	0.0499076	0.0497533	0.0496497	0.0495968	0.050456	0.0511287	0.0504017	0.050752	0.0506377	0.0485261	0.0465929	0.0431322	0.0398321	0.0373348	0.0353543	0.0334093	0.0300441	0.0272037	0.0254032	0.0247313	0.0219598	0.019706	0.0187025	0.0181216	0.0168167	0.0172248	0.0162925	0.0153121	0.0140526	0.01438	0.0153626	0.0164541	0.0165392	0.0187662	0.0218765	0.0233062	0.0251913	0.0280929	0.0300235	0.0309466	0.0313871	0.0321683	0.0327342	0.0327739	0.0328141	0.0320501	0.0323426
0.0528246	0.0515423	0.0504676	0.0496003	0.0489405	0.0484882	0.0482433	0.0477894	0.0474456	0.0483094	0.0495258	0.048864	0.0483241	0.0484673	0.0477926	0.0441258	0.0402423	0.0365203	0.0333558	0.0302041	0.0274625	0.0246003	0.0217918	0.0193447	0.0186794	0.0178755	0.0174458	0.0153147	0.0141911	0.0138506	0.0131919	0.0129061	0.0126868	0.014126	0.0153625	0.017364	0.0187717	0.0204984	0.0241976	0.027321	0.0300505	0.0312157	0.0306756	0.0320363	0.0316723	0.0316413	0.0323971	0.0316756	0.0300127	0.0299172
0.0591078	0.0574053	0.0559325	0.0546894	0.053676	0.0528923	0.0523383	0.0522831	0.0517821	0.0535506	0.0526012	0.0519207	0.0489172	0.046098	0.0442541	0.0420127	0.039518	0.037686	0.034515	0.0332633	0.0307597	0.0299513	0.0267375	0.0250624	0.0239785	0.0234325	0.0231517	0.0213924	0.019668	0.0195818	0.0183163	0.018375	0.0182444	0.0193302	0.020749	0.0217252	0.0235844	0.0252435	0.0274984	0.0275561	0.0293256	0.0320278	0.0338269	0.0347738	0.03652	0.0382428	0.0382663	0.0369903	0.0359902	0.0354039
0.0488184	0.0486843	0.0485421	0.0483917	0.0482332	0.0480665	0.0478917	0.0480024	0.0485729	0.0483202	0.0476523	0.0471017	0.0457687	0.0444134	0.0420768	0.0394175	0.0372167	0.0350108	0.031988	0.0279244	0.0254588	0.0237013	0.0222526	0.0214528	0.0197777	0.0185611	0.0180475	0.0175252	0.0176898	0.0180719	0.0165985	0.0168393	0.0184295	0.0192964	0.0201458	0.0213855	0.0217376	0.022716	0.023992	0.0257781	0.0283537	0.030363	0.0314326	0.0332446	0.0329552	0.0323304	0.0329462	0.0328435	0.0325166	0.0329173
0.0532701	0.0518125	0.0506775	0.0498651	0.0493753	0.049208	0.0493634	0.0504584	0.0518894	0.0530198	0.0528112	0.0538415	0.0526628	0.0498953	0.0465052	0.0419903	0.0382247	0.0335233	0.0298273	0.0273117	0.0241215	0.0228065	0.0215852	0.0217269	0.0202531	0.0191544	0.0200324	0.0200341	0.0211488	0.0204248	0.0203219	0.0201579	0.018429	0.0196099	0.0186451	0.0200157	0.0208535	0.0241826	0.0281137	0.0311569	0.0337522	0.0355217	0.0372033	0.0377992	0.0374462	0.0373426	0.0353557	0.0343535	0.0340711	0.0332735
0.055421	0.0542646	0.0533124	0.0525644	0.0520204	0.0516807	0.051545	0.0509287	0.0508855	0.0516376	0.051184	0.0518851	0.0515526	0.0488579	0.0481799	0.0454583	0.042863	0.0374873	0.0348771	0.0323344	0.0290566	0.0253538	0.0228678	0.0213382	0.0191359	0.0177999	0.0181723	0.016623	0.0150796	0.0131006	0.0127928	0.0122832	0.0125636	0.0131337	0.0158432	0.0179639	0.0210321	0.0238932	0.0267392	0.0296205	0.0316297	0.0329609	0.0344795	0.0356394	0.0354227	0.0350558	0.0342505	0.0327315	0.0313618	0.0305318
0.0572068	0.0557051	0.0544273	0.0533734	0.0525435	0.0519375	0.0515555	0.0521231	0.0531173	0.053698	0.0542027	0.0522984	0.0497227	0.0482239	0.0474513	0.0459027	0.0424056	0.0396307	0.0354647	0.0316205	0.0283167	0.026536	0.0244345	0.0219285	0.0201095	0.01996	0.0191338	0.0193425	0.0186062	0.0189794	0.0166384	0.0156869	0.0153829	0.0162002	0.0170642	0.0180366	0.0199117	0.0229236	0.0247614	0.0281796	0.0307979	0.0318744	0.0324062	0.0334231	0.0351096	0.0368689	0.0387835	0.0386904	0.0388363	0.037414
0.0521157	0.0528045	0.0533357	0.0537095	0.0539259	0.0539848	0.0538863	0.0540003	0.0532378	0.053444	0.0529341	0.0507726	0.0492602	0.0476963	0.044461	0.0423318	0.0395934	0.0369838	0.0330824	0.0298571	0.0280726	0.0269244	0.0256796	0.0238202	0.0229631	0.0223177	0.0212192	0.0202557	0.0179509	0.0169284	0.0147585	0.0135384	0.0134767	0.0148933	0.016598	0.0180005	0.0200738	0.0232415	0.0270726	0.0300782	0.031563	0.0345386	0.0369507	0.0372967	0.037744	0.0391788	0.0388871	0.037323	0.0366582	0.0363851
0.0600592	0.059432	0.0587913	0.058137	0.0574692	0.0567877	0.0560927	0.0553919	0.0541857	0.0545738	0.0541918	0.0535957	0.053303	0.051727	0.0506188	0.0479648	0.044535	0.0414814	0.0392045	0.0357667	0.032181	0.0283238	0.0254616	0.0233905	0.0229697	0.0223635	0.0213345	0.0197723	0.0190375	0.0176604	0.0169693	0.0166895	0.0159825	0.0147257	0.0167721	0.0194912	0.0211983	0.0234303	0.0254258	0.0287847	0.0318266	0.03428	0.0361891	0.0388491	0.0407044	0.0411228	0.0427973	0.0413821	0.0401804	0.0398123
0.0641368	0.0614365	0.0591583	0.0573022	0.0558681	0.054856	0.054266	0.0551502	0.0565249	0.056123	0.0557407	0.055315	0.0536651	0.0508166	0.0481083	0.0451175	0.0421318	0.0398941	0.0378976	0.0367985	0.0346327	0.0321288	0.0289652	0.0265682	0.0231003	0.0205722	0.0179851	0.0170043	0.01584	0.0148702	0.015246	0.0168664	0.0180321	0.0195645	0.0195878	0.0211876	0.0217689	0.0239122	0.0251926	0.0272105	0.0285902	0.0301467	0.0321769	0.0354803	0.0367306	0.03695	0.036903	0.0367103	0.0357895	0.0349878
0.0535666	0.0534494	0.0533595	0.0532969	0.0532616	0.0532535	0.0532727	0.052971	0.053304	0.0541693	0.0545068	0.0531335	0.0511256	0.0480119	0.0452133	0.0423305	0.0400346	0.0364077	0.0334746	0.0315401	0.0286341	0.0278778	0.0250092	0.0230241	0.021395	0.0204664	0.0197981	0.020134	0.0201797	0.0182562	0.0180638	0.0171431	0.0165794	0.0167957	0.0154978	0.0166361	0.0166537	0.0194759	0.0227221	0.0247532	0.0266259	0.0289497	0.0308876	0.0314432	0.0332711	0.0324313	0.0325659	0.0318413	0.0326427	0.0338179
0.0470116	0.0478814	0.0486159	0.0492151	0.0496791	0.0500079	0.0502015	0.0516607	0.0513999	0.0518006	0.0496201	0.0478355	0.0444452	0.0393107	0.0379669	0.0352241	0.0341319	0.0325525	0.0286817	0.028298	0.0259207	0.024663	0.02279	0.0208118	0.0174228	0.0148233	0.0134219	0.0128514	0.0132469	0.0127385	0.0114148	0.0133428	0.0147291	0.0177163	0.0191218	0.0192827	0.0204338	0.0215938	0.0236332	0.0257173	0.0271732	0.0275032	0.0295945	0.0332218	0.0340795	0.0342951	0.0332174	0.0311096	0.0299099	0.0284281
0.0526895	0.0528441	0.0530539	0.0533191	0.0536395	0.0540152	0.0544462	0.0565899	0.0583394	0.0588574	0.0575073	0.0533741	0.0519498	0.0494278	0.0464573	0.0424306	0.040185	0.0376501	0.0362128	0.0340864	0.0322619	0.0299996	0.0265202	0.0240172	0.0228179	0.0213924	0.0189594	0.0172985	0.0162395	0.0156036	0.0140071	0.0142116	0.0154159	0.0157844	0.0159393	0.0173761	0.0182556	0.0219993	0.0229017	0.0259359	0.0271884	0.0293846	0.0306853	0.0328391	0.0337321	0.0328959	0.0329073	0.0328695	0.0329579	0.0347854
0.0466949	0.0481933	0.0495066	0.0506346	0.0515773	0.0523348	0.0529071	0.0534093	0.0535379	0.05456	0.0538743	0.0542993	0.0519888	0.0485457	0.0454762	0.0450393	0.0427839	0.0411234	0.0377453	0.0349619	0.0340009	0.0324804	0.0315823	0.0304668	0.0268231	0.0256637	0.0232373	0.023394	0.022582	0.0218706	0.020493	0.021056	0.0220221	0.0230215	0.0249437	0.024812	0.0250121	0.0272359	0.029317	0.0315757	0.0339843	0.0358075	0.0378714	0.040773	0.0404287	0.0396097	0.0379719	0.0379939	0.0365489	0.0364435
0.0550601	0.0540933	0.0533487	0.0528263	0.0525263	0.0524485	0.052593	0.0532436	0.0556429	0.0560338	0.0564876	0.0537055	0.0522767	0.0483301	0.0460298	0.0415578	0.0369028	0.0356567	0.0338125	0.0318011	0.0312707	0.0298196	0.0289015	0.027342	0.0255109	0.0226411	0.0216162	0.0182955	0.0175948	0.0182669	0.0177901	0.0169766	0.0178075	0.0166394	0.0172632	0.0191043	0.0203708	0.0225713	0.0235735	0.0250043	0.0285552	0.0309137	0.0332266	0.0329996	0.0339859	0.0328316	0.0341771	0.033431	0.0333317	0.0329841
0.0523812	0.0517827	0.0512525	0.0507904	0.0503964	0.0500707	0.0498131	0.0508037	0.0497934	0.0502196	0.0508104	0.0495841	0.0481095	0.0461565	0.0440077	0.0400966	0.0370111	0.033718	0.0307087	0.0281921	0.0235194	0.0234653	0.0227584	0.0222912	0.0213215	0.0216081	0.0200798	0.0182959	0.0178375	0.0158648	0.0149753	0.0148265	0.0138542	0.0154446	0.0176563	0.0214929	0.0231386	0.0253817	0.0261439	0.0281849	0.0297351	0.0310428	0.0310043	0.0310824	0.0303034	0.0312481	0.0335348	0.0354117	0.0347743	0.0347592
0.0528666	0.0542498	0.0553021	0.0560235	0.056414	0.0564736	0.0562023	0.0554952	0.0551741	0.0545009	0.0520179	0.0502965	0.0463314	0.0434869	0.0423596	0.039563	0.0374214	0.0350048	0.0331262	0.0311762	0.0284552	0.0265623	0.0241452	0.0216086	0.0183478	0.0172838	0.0161259	0.0140754	0.0134331	0.0119273	0.0108155	0.0108347	0.0108408	0.0119825	0.0135837	0.0157485	0.0180627	0.0211767	0.0238179	0.027315	0.0298456	0.032715	0.0346858	0.0365824	0.0376469	0.0389392	0.0390448	0.0390553	0.0381272	0.0374221
0.0558963	0.0543863	0.0531042	0.0520501	0.051224	0.0506259	0.0502558	0.051398	0.0525885	0.052038	0.0531998	0.0529555	0.0499723	0.0480567	0.0461966	0.0420884	0.0397391	0.0369653	0.0330091	0.0286122	0.0250106	0.0235171	0.0237215	0.0229891	0.0209883	0.0209989	0.0205061	0.0200578	0.0204691	0.0178083	0.015038	0.0146087	0.0146663	0.016429	0.0192859	0.0214654	0.0240692	0.0275181	0.0290143	0.0299817	0.0310564	0.0312081	0.0333478	0.0354567	0.0344771	0.0353331	0.0366132	0.0360444	0.0351634	0.0361233
0.0527291	0.0526829	0.0526869	0.0527411	0.0528455	0.0530002	0.0532051	0.0539774	0.0557825	0.0557563	0.0547235	0.0535969	0.0518535	0.0479563	0.0469863	0.0441424	0.0401367	0.0365777	0.0324838	0.0298638	0.0263573	0.023885	0.0217833	0.0207495	0.0185054	0.0172589	0.0191535	0.0190187	0.0190317	0.0198312	0.0187318	0.0193727	0.0169249	0.017136	0.0187373	0.018945	0.019803	0.0235015	0.0267689	0.0290237	0.031889	0.0337577	0.0356159	0.0377622	0.0370234	0.0387397	0.039304	0.0373683	0.0368578	0.0365197
0.051698	0.05271	0.0534896	0.0540369	0.0543518	0.0544343	0.0542845	0.0535502	0.0526866	0.0535356	0.0534563	0.0517166	0.0482348	0.0455418	0.043233	0.0397726	0.0378581	0.0351796	0.0329261	0.030354	0.0277727	0.0270897	0.0256133	0.0236924	0.022269	0.0207445	0.0195678	0.0185893	0.0180413	0.0168539	0.017304	0.0182039	0.0182863	0.019579	0.0213293	0.0225648	0.0248269	0.0265503	0.0283436	0.0293649	0.0325596	0.0348325	0.036713	0.0366538	0.036286	0.0375135	0.0365272	0.0352978	0.033048	0.0322008
0.0554142	0.0536429	0.0521905	0.051057	0.0502424	0.0497468	0.0495701	0.0508865	0.0525816	0.0530824	0.0539305	0.0526578	0.0502195	0.0476748	0.0446397	0.0427286	0.0396786	0.0364632	0.0344696	0.0321851	0.0310587	0.0296828	0.0274479	0.0257891	0.0236684	0.0218893	0.0206272	0.0195821	0.0169888	0.0148727	0.0133827	0.0134618	0.0134927	0.014712	0.0163772	0.0198451	0.0226912	0.0251508	0.0280849	0.0306419	0.0330951	0.0345596	0.0365308	0.0369684	0.0370519	0.0376485	0.0377607	0.0381126	0.037025	0.0360533
0.0506487	0.0517268	0.0524929	0.0529472	0.0530895	0.0529199	0.0524383	0.0499489	0.049336	0.0484379	0.0484414	0.0483078	0.0462378	0.0443267	0.0413631	0.0391572	0.0363687	0.0331904	0.0313604	0.0285554	0.0276676	0.0264972	0.0244944	0.0231703	0.0207191	0.0193853	0.0182224	0.0167199	0.015941	0.015538	0.01542	0.0146703	0.0165017	0.0177368	0.0179641	0.020042	0.0205879	0.0226421	0.0239817	0.0265323	0.0283249	0.0305992	0.0325608	0.0333897	0.0371063	0.037432	0.0373838	0.0379924	0.0359609	0.0353901
0.0488622	0.0494684	0.0500039	0.0504688	0.0508631	0.0511867	0.0514396	0.0521478	0.052973	0.0531992	0.054048	0.0533996	0.0503625	0.048916	0.0461853	0.0436328	0.0397445	0.0367504	0.0347367	0.0306198	0.0280391	0.0246059	0.0221419	0.0191583	0.0159657	0.0157868	0.0150367	0.0152851	0.0156058	0.0165669	0.0173537	0.0181988	0.0194796	0.0191571	0.0185892	0.0183805	0.0188622	0.0216905	0.0240212	0.027321	0.0295105	0.0316509	0.0336948	0.0355058	0.0355907	0.0357074	0.0339712	0.0325271	0.0317079	0.0325192
0.0555597	0.0557976	0.0559135	0.0559072	0.0557789	0.0555284	0.0551558	0.0555401	0.0553197	0.0550059	0.0529237	0.0513369	0.0489823	0.0459477	0.0440101	0.0438323	0.0417798	0.038582	0.0354956	0.0329078	0.0298524	0.0277426	0.0238172	0.0220536	0.0207445	0.0199554	0.0193034	0.0186619	0.0168064	0.016542	0.0156929	0.015633	0.0168993	0.017878	0.019118	0.0204565	0.0233153	0.02548	0.0279703	0.0301462	0.0327324	0.0342223	0.0354577	0.035365	0.0372248	0.0376279	0.036378	0.0346269	0.0336838	0.0320433
0.0442143	0.046067	0.0476541	0.0489755	0.0500312	0.0508213	0.0513458	0.0516808	0.0523327	0.0525063	0.0521907	0.0506471	0.0498544	0.0468757	0.045033	0.0414408	0.0392775	0.0367016	0.0339199	0.0303107	0.0285429	0.0265824	0.024592	0.0226409	0.0208344	0.0196089	0.0184621	0.0173654	0.016705	0.0144158	0.0130136	0.011689	0.0128418	0.0127065	0.0133399	0.0162869	0.0178106	0.0212342	0.024673	0.0291077	0.0307259	0.0314732	0.0331637	0.0344461	0.0353526	0.0338469	0.0324471	0.0315671	0.0307214	0.0307661
0.0525454	0.0540191	0.055034	0.05559	0.0556871	0.0553253	0.0545047	0.0527897	0.0527456	0.0502041	0.0487526	0.0479938	0.0441846	0.0428467	0.0409139	0.037396	0.0377808	0.0362052	0.034352	0.0303227	0.0281239	0.0258393	0.0250596	0.0231181	0.0220687	0.0220812	0.0195563	0.0186122	0.0182429	0.0186999	0.0191287	0.0177048	0.0172469	0.0178846	0.0187757	0.0189578	0.0206328	0.0231141	0.0262978	0.0291817	0.0323328	0.0365016	0.0381049	0.0394702	0.038811	0.0379776	0.0365889	0.0361559	0.0361977	0.0359794
0.0558817	0.0548465	0.0539774	0.0532745	0.0527377	0.0523669	0.0521623	0.053712	0.0543906	0.0529919	0.0535246	0.0519568	0.0512847	0.0500116	0.0472447	0.0435216	0.0374827	0.0335153	0.0308262	0.0271779	0.0247862	0.0217833	0.0209313	0.0193828	0.0199938	0.0195487	0.0198936	0.0191332	0.0184882	0.0190492	0.0191709	0.019171	0.020263	0.0209112	0.020694	0.0201427	0.0207078	0.0222781	0.0245197	0.0259708	0.0277958	0.0298356	0.0309838	0.0310295	0.0322347	0.032632	0.0322706	0.0317599	0.0326658	0.0340162
0.0550637	0.0536687	0.0525024	0.0515648	0.0508559	0.0503756	0.050124	0.0501942	0.0504344	0.0504077	0.0511311	0.0507191	0.0493068	0.0468633	0.0444543	0.0400091	0.0371753	0.0346896	0.0313125	0.0291856	0.0275144	0.0260178	0.0242183	0.0231474	0.0219196	0.0200982	0.0185973	0.0167146	0.0148987	0.014023	0.0116121	0.0104979	0.0107522	0.0120029	0.0144891	0.0174322	0.0203487	0.0222778	0.0250442	0.0285747	0.0303845	0.0327706	0.0327325	0.0333831	0.0337235	0.0341723	0.0350922	0.0337324	0.033443	0.0319568
0.0555743	0.0562945	0.0567198	0.0568505	0.0566864	0.0562276	0.0554741	0.053759	0.0532121	0.0528911	0.050451	0.0470581	0.0462169	0.0448887	0.0411227	0.0407209	0.0381141	0.0353216	0.0322506	0.0301549	0.027898	0.0276533	0.0252649	0.0240339	0.0224298	0.0212843	0.0203366	0.0192889	0.0175773	0.0172368	0.0169836	0.0181663	0.0194695	0.0211106	0.0211822	0.0231782	0.0241932	0.0272693	0.0314308	0.0333573	0.0354411	0.0363214	0.0372242	0.03744	0.0382141	0.0374203	0.0353162	0.0341818	0.033786	0.0348872
0.0483275	0.0489486	0.0494577	0.049855	0.0501402	0.0503136	0.050375	0.049919	0.0502475	0.0505777	0.0492273	0.0485169	0.04738	0.0450018	0.0417836	0.038976	0.0359834	0.033765	0.0313716	0.0290309	0.0280379	0.0256748	0.0225882	0.0208456	0.0203321	0.0190961	0.0165992	0.0149262	0.0143622	0.0142438	0.0138367	0.014358	0.0144148	0.0138156	0.0141448	0.0163616	0.0186708	0.0198576	0.0215852	0.0237011	0.0271394	0.030003	0.0318071	0.0337681	0.0339684	0.0338974	0.0346159	0.0346782	0.0333729	0.0328711
0.0594809	0.0566582	0.0543003	0.0524072	0.0509791	0.0500157	0.0495173	0.0492385	0.0518905	0.0529408	0.0539091	0.0538111	0.0520246	0.049922	0.0465578	0.0414386	0.0385061	0.0359184	0.0330617	0.0316884	0.0310193	0.0292345	0.0266584	0.0245658	0.0230412	0.0202101	0.0160329	0.0146972	0.0132731	0.0138089	0.0128983	0.0144636	0.0155534	0.0172642	0.0183451	0.0200289	0.0218631	0.0233942	0.0247454	0.0269417	0.0282717	0.0304698	0.0310537	0.0317808	0.0325353	0.0316176	0.0310469	0.030319	0.0307956	0.0307759
0.0536434	0.05168	0.0500497	0.0487527	0.0477889	0.0471584	0.046861	0.047949	0.0472659	0.0471489	0.0482454	0.0503116	0.0491133	0.0473771	0.0450361	0.0428774	0.0405031	0.0367716	0.0334521	0.0311352	0.0270944	0.0247887	0.0226152	0.0213802	0.0190675	0.0171195	0.0163821	0.0154385	0.0153916	0.013769	0.0129383	0.0140524	0.0145208	0.0157772	0.015851	0.0180331	0.0195439	0.0212671	0.0243491	0.0270878	0.0301304	0.0320641	0.0333425	0.035698	0.0368206	0.0361944	0.034015	0.0336072	0.0336253	0.0337668
0.0590391	0.0563431	0.054134	0.0524117	0.0511762	0.0504274	0.0501655	0.0512963	0.0535901	0.054174	0.0553104	0.053939	0.052765	0.0499457	0.0476263	0.0437866	0.0407614	0.0385798	0.0362347	0.0333484	0.0299057	0.0268641	0.024823	0.0219014	0.0211293	0.0184846	0.0172688	0.0167828	0.017301	0.0173013	0.0155454	0.0158647	0.0158324	0.0161588	0.0171858	0.0183515	0.0213614	0.0232228	0.025175	0.0275704	0.0297089	0.0314844	0.033409	0.0354741	0.0357199	0.0347682	0.0355534	0.0361417	0.0364966	0.0360628
0.0603159	0.0583887	0.05672	0.0553098	0.0541579	0.0532645	0.0526294	0.0523258	0.0535498	0.0538609	0.0532079	0.0526498	0.0509841	0.0478736	0.0442684	0.0404516	0.0385295	0.0350704	0.0307569	0.0281704	0.0268041	0.0245676	0.0227614	0.0211367	0.0204117	0.0181337	0.0185737	0.0184156	0.0177886	0.0173096	0.0155496	0.0151065	0.0152677	0.014812	0.0156285	0.0173456	0.0197358	0.0215985	0.0251172	0.0260105	0.0283222	0.0312791	0.0327852	0.0341009	0.035841	0.0374131	0.0389772	0.0387338	0.0377428	0.0364449
0.0496998	0.0491705	0.0487512	0.0484418	0.0482425	0.0481533	0.048174	0.0488897	0.0498071	0.0515071	0.0504087	0.0495466	0.0476617	0.0455289	0.0424147	0.037932	0.0349233	0.0317072	0.0286321	0.026572	0.0244349	0.0225408	0.0198523	0.0191065	0.0166146	0.0152212	0.0143828	0.0127154	0.0124038	0.0111769	0.0105817	0.0109917	0.0106064	0.0101632	0.0116673	0.0123789	0.0139056	0.0175754	0.021341	0.0236917	0.0271081	0.0292432	0.0315056	0.0326201	0.0332743	0.0325068	0.0318418	0.0312858	0.0310588	0.0311713
0.0472737	0.048519	0.049507	0.0502378	0.0507112	0.0509274	0.0508863	0.0499838	0.0506398	0.0498131	0.0483411	0.0471688	0.0447615	0.0422871	0.0401759	0.0373902	0.0340871	0.0323054	0.0296244	0.0273762	0.0259143	0.0230233	0.0202811	0.0191961	0.0184186	0.0170503	0.0170509	0.0170152	0.0178115	0.018433	0.0184893	0.0182078	0.0171618	0.0162937	0.0164478	0.0180739	0.0197349	0.0215702	0.0237059	0.0274817	0.0298988	0.0319692	0.0327328	0.0325785	0.0325816	0.0326442	0.0319766	0.0319336	0.0314291	0.0322394
0.0532791	0.0521591	0.0512059	0.0504195	0.0497998	0.0493469	0.0490608	0.0500939	0.0506246	0.0501544	0.0492273	0.0475232	0.0465251	0.0451411	0.0432075	0.0418872	0.0397278	0.03745	0.0346299	0.0327615	0.0296536	0.0273154	0.0244148	0.0219508	0.02103	0.0197287	0.0181023	0.016979	0.015821	0.0143752	0.0133733	0.0124676	0.012257	0.0128395	0.0132153	0.0147756	0.0175449	0.0206024	0.0231737	0.0270169	0.029896	0.031328	0.0326714	0.0327842	0.0326027	0.0325491	0.0319546	0.03169	0.0320957	0.0324007
0.0520482	0.0512267	0.0505641	0.0500602	0.049715	0.0495287	0.0495011	0.0501129	0.0498915	0.051438	0.0515694	0.0499344	0.0480846	0.0468206	0.043883	0.0404285	0.0370642	0.0333765	0.0312608	0.0287747	0.0259152	0.0249566	0.0231179	0.0211649	0.0202678	0.0198105	0.0190209	0.0180687	0.0171606	0.0164585	0.0166155	0.0155523	0.0152031	0.0154713	0.016379	0.0174434	0.0181809	0.020342	0.0223727	0.0238324	0.0259584	0.0279462	0.0301707	0.0315037	0.0329879	0.0341164	0.0351185	0.0345799	0.0341922	0.0350876
0.056477	0.0547578	0.0532464	0.0519429	0.0508471	0.0499592	0.049279	0.0495721	0.0505835	0.049699	0.0500252	0.0499518	0.048043	0.0453954	0.0419128	0.0396803	0.0368435	0.0337413	0.0304749	0.0266815	0.0230736	0.0202006	0.0192819	0.018143	0.018153	0.0159289	0.0151369	0.0152583	0.0148204	0.0142848	0.0131114	0.0136531	0.0138091	0.0161631	0.0185716	0.0200806	0.0215393	0.0231049	0.0253945	0.0275863	0.0292378	0.0305951	0.0318058	0.0335086	0.034508	0.0349885	0.0351474	0.0337904	0.0331361	0.033553
0.0502403	0.0500446	0.0498786	0.0497423	0.0496356	0.0495585	0.0495111	0.0486114	0.0488762	0.0492781	0.0502701	0.0512782	0.0498982	0.0488981	0.0475471	0.0453918	0.0407856	0.0371021	0.032055	0.0283996	0.0252766	0.0227486	0.0209983	0.0203857	0.0195509	0.0193	0.0188783	0.0185996	0.017145	0.01701	0.0157601	0.0151273	0.0144155	0.013651	0.0139411	0.0156296	0.0175681	0.0200124	0.0220653	0.025375	0.0276056	0.0304508	0.032535	0.0339508	0.0344419	0.0327648	0.0318196	0.0306922	0.0307383	0.0303235
0.0580802	0.0569269	0.0558716	0.0549145	0.0540555	0.0532945	0.0526317	0.0527923	0.0520128	0.0526357	0.05222	0.0524808	0.0487776	0.0455809	0.0441961	0.0397176	0.0388478	0.0370243	0.0350817	0.0324914	0.0303871	0.0279564	0.0265862	0.0249253	0.0229327	0.0222404	0.0214832	0.0192454	0.0196523	0.0191105	0.0181113	0.0163418	0.0160934	0.0167541	0.0193354	0.020543	0.0239311	0.0257602	0.0277879	0.0305258	0.0331886	0.0351286	0.0359378	0.0359733	0.0363585	0.0364577	0.035829	0.0355348	0.0339907	0.0321044
0.0545367	0.0537822	0.0531111	0.0525234	0.0520191	0.0515981	0.0512605	0.0514193	0.0509536	0.0507984	0.0506159	0.0497239	0.0480485	0.0461713	0.044061	0.0406269	0.0384149	0.0355143	0.0326683	0.0311147	0.0291475	0.0274915	0.026029	0.0240388	0.021607	0.020243	0.0193878	0.0176634	0.0167811	0.0145856	0.0138525	0.0143034	0.014849	0.0156788	0.0165438	0.0188198	0.0198913	0.0232501	0.0263488	0.0283091	0.0300506	0.0320737	0.0333737	0.0352384	0.0361236	0.0361567	0.0355864	0.0352975	0.0339268	0.0348145
0.0553744	0.0533982	0.0517754	0.0505061	0.0495903	0.0490279	0.048819	0.0490333	0.0518086	0.0519434	0.0521958	0.0506339	0.048747	0.0481412	0.0450589	0.0415227	0.0385526	0.0357661	0.0343709	0.0325053	0.0293658	0.0278559	0.0254536	0.0232647	0.0213305	0.0199881	0.0176843	0.0157228	0.0139364	0.0130678	0.013119	0.0128843	0.0130692	0.0149092	0.0163736	0.018929	0.0198668	0.0220885	0.0242923	0.0268589	0.0292436	0.0314506	0.0325216	0.0335077	0.0350102	0.0350343	0.0352477	0.0343066	0.03376	0.0329882
0.054176	0.0550716	0.0557524	0.0562182	0.0564691	0.0565051	0.0563263	0.0562254	0.0557913	0.0549919	0.0541711	0.0522031	0.0491677	0.0477256	0.0448992	0.0423616	0.0397373	0.037305	0.0346695	0.0307915	0.028262	0.0258276	0.023591	0.0217215	0.0201356	0.0195073	0.0175497	0.0167273	0.0168073	0.0164672	0.0160155	0.015064	0.0150742	0.0161362	0.0160499	0.017611	0.0200106	0.0217905	0.0247104	0.027568	0.0304465	0.0328955	0.033138	0.0335603	0.0328316	0.0319147	0.0305648	0.0308698	0.0322018	0.0335648
0.0555495	0.055523	0.0554914	0.0554547	0.0554129	0.055366	0.0553139	0.0565089	0.056922	0.0571331	0.0555076	0.0544751	0.0517143	0.0485974	0.0460296	0.0428271	0.0394095	0.0382911	0.0360553	0.0330285	0.0299488	0.0273775	0.0247025	0.0237983	0.02191	0.0211926	0.0205973	0.0195283	0.0189138	0.0186443	0.0168673	0.0167913	0.0162227	0.0161273	0.0162058	0.018234	0.0206449	0.0245897	0.0277043	0.0303421	0.0324603	0.034779	0.0373849	0.0389726	0.0388428	0.0393701	0.0389459	0.0383283	0.0368098	0.0368568
0.0427422	0.0440587	0.0452421	0.0462922	0.0472091	0.0479927	0.0486432	0.0488283	0.0497324	0.0512825	0.0512773	0.0506784	0.0488873	0.046645	0.0441486	0.0409309	0.0380043	0.0344432	0.0321287	0.0293793	0.0280689	0.0273348	0.0249423	0.0234461	0.0216702	0.0196786	0.0182109	0.0167362	0.015811	0.0157124	0.0158735	0.0165272	0.0168804	0.0178201	0.0182482	0.0213944	0.0219728	0.0229486	0.0249703	0.0268861	0.0292075	0.0299884	0.0307981	0.0312873	0.0314062	0.03218	0.0320686	0.0336974	0.0323721	0.0323904
0.0584959	0.0578364	0.0572068	0.0566071	0.0560374	0.0554975	0.0549876	0.0544779	0.0548877	0.0557175	0.0548604	0.0528896	0.0499944	0.0481953	0.0450516	0.0415684	0.038444	0.0352555	0.032294	0.0286193	0.0271815	0.0257891	0.0239378	0.0220835	0.0214289	0.0205666	0.0195615	0.0176192	0.0150491	0.0148991	0.0143773	0.0131491	0.0149568	0.0153268	0.0179091	0.0197918	0.0227606	0.0249433	0.0275148	0.0290567	0.0306128	0.0329117	0.0337939	0.0344021	0.0363632	0.0351935	0.0351885	0.0332565	0.0329546	0.0333129
0.0494194	0.0498772	0.0501874	0.0503501	0.0503653	0.050233	0.0499531	0.0500097	0.0492048	0.0490733	0.0476899	0.0457465	0.0455988	0.0427948	0.0395393	0.0378	0.0368322	0.0351909	0.0335851	0.0309366	0.0285498	0.0263788	0.0240493	0.0214401	0.0203276	0.018007	0.0165181	0.0160818	0.0160249	0.0157967	0.0156699	0.0156335	0.0170403	0.0180496	0.0193093	0.021028	0.0216536	0.0233836	0.0248108	0.0269375	0.0288537	0.0308865	0.0323371	0.0337356	0.0342698	0.0334993	0.0338269	0.0339534	0.0329597	0.0330142
0.0551393	0.0549574	0.0548082	0.0546917	0.0546079	0.0545567	0.0545382	0.0555794	0.0556085	0.0550667	0.0541279	0.0532637	0.0506853	0.048384	0.0456841	0.0422344	0.0388249	0.0349084	0.0320097	0.0297901	0.0274924	0.0253996	0.0241852	0.0234021	0.0223653	0.0216049	0.0210255	0.0200834	0.0185851	0.0170447	0.0165236	0.0152559	0.0151018	0.0149622	0.0156204	0.0170904	0.0182648	0.0211629	0.0241534	0.0270378	0.0290557	0.0312283	0.033535	0.0345676	0.0347567	0.0344507	0.0343239	0.0330698	0.0324524	0.0330133
0.057032	0.0579767	0.0586478	0.0590452	0.0591691	0.0590193	0.0585959	0.0585298	0.057211	0.0550869	0.0530988	0.0494266	0.0480533	0.0436588	0.0418378	0.0403881	0.0383833	0.0381468	0.0380721	0.036905	0.0333071	0.0310107	0.0280614	0.0232674	0.0212332	0.0177488	0.0178213	0.0168367	0.0172489	0.0187504	0.0173707	0.0157963	0.0134409	0.0138954	0.0145524	0.0156661	0.0171345	0.0198922	0.0234167	0.0266743	0.0302416	0.0324919	0.0310542	0.0316374	0.0314721	0.0330624	0.0340443	0.0340218	0.032689	0.0323255
0.057971	0.0567828	0.0556998	0.054722	0.0538494	0.0530819	0.0524197	0.051696	0.0524777	0.0525315	0.0513281	0.0499252	0.0490398	0.0470183	0.0442789	0.0415421	0.0383726	0.0352728	0.0324272	0.0300274	0.0281358	0.0258545	0.0238197	0.0222778	0.0216581	0.0197095	0.0193495	0.0175142	0.0153513	0.0141669	0.0132256	0.0127375	0.0116627	0.0130517	0.0155511	0.0180175	0.0208497	0.0232221	0.0251735	0.0268586	0.0288514	0.0302413	0.0306521	0.0320489	0.0320677	0.0334973	0.0341776	0.0340655	0.0347239	0.0347843
0.0597574	0.058445	0.0572483	0.056167	0.0552013	0.0543512	0.0536166	0.0526527	0.0533478	0.0537315	0.0532942	0.0528367	0.0502331	0.048348	0.0469807	0.0449738	0.0419135	0.0388636	0.0358839	0.0325257	0.0298055	0.0278972	0.0245928	0.0225447	0.0205949	0.0188659	0.0184723	0.0172454	0.0167256	0.0158903	0.0155306	0.0158464	0.0159419	0.0168896	0.0169015	0.018389	0.0194391	0.0208243	0.0232714	0.0254859	0.0276412	0.0297679	0.0323556	0.0338662	0.0347844	0.0351562	0.0357131	0.0357535	0.035278	0.0342084
0.0518754	0.0513624	0.0509413	0.0506122	0.0503751	0.0502299	0.0501766	0.0515722	0.0510046	0.0506379	0.0500021	0.0504223	0.0477166	0.0458601	0.0447984	0.0427114	0.0390813	0.0367216	0.0341416	0.031364	0.0268933	0.0238067	0.0220086	0.0207372	0.0181735	0.018429	0.0181598	0.0177541	0.0148878	0.0152175	0.012486	0.0128686	0.0121702	0.0136663	0.016788	0.0188274	0.0212151	0.0230145	0.0261317	0.0283244	0.0284265	0.0304664	0.0308221	0.032037	0.0332096	0.0347791	0.0353979	0.035813	0.0355873	0.0358585
0.0482651	0.0502331	0.0519113	0.0532998	0.0543986	0.0552076	0.055727	0.055911	0.0555135	0.0568258	0.0553821	0.0526279	0.052027	0.0486185	0.0462329	0.0424345	0.0392197	0.0360332	0.0333229	0.0303469	0.0284065	0.0277554	0.0249435	0.0228236	0.0227178	0.0213297	0.019793	0.0186912	0.0175766	0.0167925	0.0150939	0.0152649	0.0157686	0.0168842	0.0175148	0.0192303	0.0222181	0.0246673	0.0254286	0.0286272	0.0308921	0.0313911	0.0328104	0.0341567	0.033325	0.0333926	0.0344848	0.035251	0.0348832	0.0339092
0.0539607	0.0539405	0.0539291	0.0539265	0.0539327	0.0539476	0.0539713	0.0542098	0.0541223	0.0537099	0.0530787	0.0521921	0.0501542	0.0478689	0.0435603	0.0404485	0.0367758	0.0335031	0.0307878	0.0293102	0.0270962	0.0239908	0.0228651	0.020449	0.0192433	0.0183771	0.017489	0.0159511	0.0149408	0.0145526	0.0140514	0.014781	0.0149667	0.0155282	0.0159824	0.0170872	0.019759	0.0221877	0.0253787	0.0279379	0.0306768	0.0333459	0.0339868	0.0368239	0.0374663	0.0377128	0.0371929	0.0363854	0.035313	0.0350824
0.0518334	0.0510234	0.0503443	0.049796	0.0493786	0.049092	0.0489363	0.0487705	0.0502833	0.0510927	0.0501809	0.0494774	0.0465506	0.045328	0.0423543	0.0397919	0.0359707	0.0343605	0.0325022	0.0304522	0.029028	0.026901	0.0245622	0.0224262	0.0201224	0.0189411	0.017795	0.015353	0.0131378	0.0131483	0.0123377	0.0121139	0.0133356	0.0149622	0.0162047	0.017168	0.0193455	0.0218078	0.0243598	0.0250254	0.0277207	0.0293186	0.0317564	0.032719	0.0344544	0.0362097	0.0359664	0.035901	0.0353073	0.0345896
0.0559562	0.0554349	0.0550228	0.05472	0.0545265	0.0544422	0.0544673	0.0547627	0.0551262	0.055855	0.0548817	0.0545417	0.0527039	0.0495799	0.0465027	0.0434035	0.0406995	0.0376001	0.0344714	0.0323125	0.0293658	0.027004	0.0243455	0.023006	0.0210441	0.0186846	0.0186608	0.0179817	0.016962	0.0156786	0.0138364	0.0135239	0.0133115	0.0138506	0.0156193	0.0185815	0.0208416	0.0239789	0.0277448	0.0305375	0.0315848	0.0335715	0.0356172	0.0369862	0.0368219	0.0370202	0.0367694	0.0366836	0.0351801	0.0343738
0.051499	0.0517566	0.0519889	0.0521959	0.0523775	0.0525337	0.0526647	0.0535875	0.0533004	0.0530407	0.0542321	0.0523942	0.0494841	0.0456452	0.0424555	0.0399749	0.0376089	0.0341326	0.0322288	0.0306632	0.0277921	0.02624	0.0260148	0.0232212	0.0191985	0.017403	0.0150317	0.0141307	0.0130167	0.0123307	0.0122175	0.011969	0.0131006	0.0155386	0.0186434	0.0194497	0.0212405	0.0242845	0.0250545	0.0280802	0.0296721	0.0310727	0.031476	0.0305518	0.0306925	0.0314712	0.0316876	0.0322568	0.0319677	0.032187
0.0605212	0.0593131	0.0582912	0.0574556	0.0568062	0.056343	0.056066	0.054387	0.0561149	0.0578109	0.055262	0.0562357	0.0565416	0.0541017	0.0520477	0.047023	0.0444421	0.0417247	0.0382033	0.0348203	0.0344966	0.0322104	0.0272349	0.0266587	0.0235839	0.0212404	0.0195257	0.0169411	0.0168499	0.017147	0.0167261	0.0160007	0.0176779	0.0173289	0.0160939	0.0157694	0.0172434	0.0188328	0.0203538	0.023353	0.0276191	0.030822	0.032882	0.036234	0.0386044	0.0402611	0.0381745	0.0358762	0.0341657	0.0323047
0.0687865	0.067699	0.0665138	0.0652307	0.0638499	0.0623712	0.0607948	0.0588073	0.055123	0.0543189	0.0515018	0.0489457	0.0459951	0.0466903	0.0456858	0.0439648	0.0416086	0.0402674	0.0382561	0.0365638	0.0327076	0.0301159	0.0287307	0.0264432	0.0247096	0.0243739	0.0243512	0.0249838	0.0235047	0.0225358	0.021764	0.0226016	0.0214986	0.0207289	0.0210871	0.0221122	0.0239258	0.0268094	0.0290662	0.030029	0.0317368	0.0325655	0.0366451	0.0371596	0.0348486	0.0348344	0.0353766	0.0363301	0.0371961	0.0372059
0.0659865	0.0653963	0.0648148	0.0642421	0.0636781	0.0631229	0.0625764	0.0642317	0.0626413	0.0644059	0.0618953	0.0581204	0.0565752	0.0520161	0.0515935	0.04892	0.0453101	0.0426231	0.0398452	0.0359311	0.0326169	0.0325537	0.0303568	0.0274209	0.0251383	0.0250239	0.0251946	0.0242769	0.0242072	0.022433	0.0222001	0.0239539	0.0241632	0.0243295	0.0266186	0.0262829	0.0274804	0.0296298	0.0295998	0.0329219	0.034494	0.0355883	0.0376717	0.0394799	0.0389326	0.0382915	0.0409331	0.040323	0.0404804	0.0404346
0.062271	0.0615799	0.061071	0.0607441	0.0605994	0.0606368	0.0608563	0.0620043	0.0635763	0.0642355	0.0623731	0.0601408	0.0577301	0.0550684	0.0514834	0.0466105	0.0434883	0.0396393	0.0374169	0.0356729	0.0314977	0.0287681	0.0248073	0.0216999	0.0207982	0.0192395	0.0185289	0.0177871	0.0173838	0.0178648	0.0170835	0.0180476	0.0183546	0.0197242	0.0189703	0.0212108	0.0229829	0.0247909	0.0292132	0.0307412	0.0335076	0.0372977	0.0392513	0.0416052	0.0408967	0.0383206	0.0348646	0.0329857	0.0326994	0.0329867
0.0580693	0.0586571	0.0592785	0.0599336	0.0606222	0.0613444	0.0621003	0.0643012	0.0635336	0.0637336	0.0649177	0.0652419	0.0637647	0.0626863	0.0598196	0.0548212	0.0515653	0.045089	0.0435297	0.0402637	0.035461	0.0338653	0.0289316	0.0252302	0.0222578	0.0218417	0.0195652	0.0188414	0.0207132	0.0190344	0.0196242	0.0225937	0.0220845	0.0217613	0.0226115	0.0240891	0.0269951	0.0285701	0.0310176	0.0323172	0.0342082	0.0359026	0.0368871	0.0401957	0.0407249	0.0421755	0.047405	0.0469748	0.048365	0.0466619
0.0524881	0.0523232	0.0521611	0.0520017	0.0518451	0.0516912	0.0515401	0.051093	0.0507231	0.0501259	0.0499254	0.0509853	0.0476785	0.0468626	0.0439302	0.0403512	0.0368152	0.0341279	0.0314479	0.0285092	0.0261158	0.0240375	0.0222786	0.0218275	0.019294	0.0186048	0.0172288	0.0154469	0.0153963	0.0150825	0.0136092	0.0134436	0.0148889	0.0146946	0.0144911	0.016337	0.0172745	0.0193487	0.0231764	0.0258416	0.0288825	0.0297902	0.0293228	0.0299712	0.0307634	0.0298549	0.0288077	0.0295705	0.0299345	0.0319642
0.0636608	0.0641352	0.0644716	0.0646699	0.0647302	0.0646523	0.0644364	0.0649174	0.0634453	0.0627886	0.0608471	0.0595811	0.0576118	0.054065	0.0520128	0.0502441	0.0472217	0.042526	0.0413975	0.0397572	0.0362743	0.0359315	0.0344933	0.0334433	0.031101	0.0276486	0.0275718	0.0269979	0.0252549	0.0224385	0.0220553	0.0195862	0.0177041	0.0193818	0.020251	0.0223716	0.0232162	0.0248925	0.0297603	0.0333484	0.0374588	0.0397797	0.0418792	0.043264	0.0436746	0.0454064	0.0450705	0.0448114	0.0428914	0.0421581
[truncated: 1,950 more columns]

## Sheet: 146_model_data
402.134	404.521	406.904	409.289	411.674	414.058	416.441	418.824	421.204	423.585	425.966	428.346	430.725	433.104	435.481	437.858	440.235	442.612	444.988	447.363	449.736	452.11	454.483	456.856	459.228	461.599	463.968	466.339	468.708	471.077	473.446	475.812	478.179	480.546	482.912	485.277	487.642	490.004	492.367	494.73	497.093	499.455	501.816	504.174	506.534	508.893	511.252	513.61	515.968	518.322
0.024174	0.023805	0.0235051	0.0232741	0.023112	0.023019	0.0229949	0.0230156	0.0241748	0.0236133	0.0227144	0.0228286	0.022267	0.0189006	0.0161058	0.0149063	0.0150866	0.0131545	0.0110945	0.0120274	0.0110324	0.0105226	0.0100044	0.0110366	0.00955023	0.00593009	0.00438327	0.00407664	0.00512025	0.0047685	0.00265213	0.0032304	0.00258371	0.00432987	0.00620968	0.0100894	0.0114685	0.0133102	0.0166702	0.0181875	0.0206716	0.019319	0.0176703	0.0175377	0.017186	0.0171988	0.0176766	0.0205023	0.021625	0.0230234
0.0326126	0.0301841	0.0281636	0.0265512	0.0253469	0.0245507	0.0241625	0.0242998	0.0264606	0.0274916	0.0282462	0.0281119	0.0280021	0.0261343	0.0244879	0.021395	0.0176828	0.0153151	0.0126151	0.0112537	0.00881326	0.00784666	0.00908394	0.00798002	0.00828521	0.00863345	0.00878072	0.00814197	0.00764621	0.00793727	0.00647409	0.00678651	0.00506344	0.00656532	0.00896865	0.00944625	0.0109929	0.013538	0.0144131	0.0141278	0.0144558	0.0152473	0.0132133	0.0125503	0.0109659	0.012872	0.0149759	0.0156705	0.015526	0.018193
0.0316202	0.0305287	0.0295684	0.0287395	0.0280419	0.0274756	0.0270406	0.0268759	0.0285818	0.0280365	0.0255512	0.0246719	0.0223146	0.0194534	0.0192156	0.0157284	0.0137324	0.0132156	0.0115032	0.010054	0.0102575	0.00964841	0.0113012	0.0121664	0.0113022	0.0119076	0.0101396	0.00993931	0.00963844	0.0111004	0.00962163	0.00879864	0.0112129	0.0150573	0.0171589	0.0178722	0.0180204	0.0190325	0.0161644	0.015794	0.0126658	0.0125368	0.0122136	0.0110897	0.0122969	0.013249	0.0121352	0.0138863	0.0145925	0.0168207
0.0189203	0.0232042	0.0266873	0.0293696	0.0312511	0.0323318	0.0326117	0.0300982	0.030175	0.0293595	0.0261155	0.0253408	0.0227749	0.0212288	0.0192202	0.0192054	0.0184976	0.0172717	0.016755	0.0164344	0.0155728	0.0155969	0.0141223	0.0119727	0.0111812	0.0114583	0.00974811	0.00964595	0.0113904	0.0105085	0.012073	0.011704	0.00941961	0.0101487	0.00848337	0.00904056	0.0111175	0.0139101	0.0144554	0.0187072	0.021684	0.0239858	0.0224616	0.0203914	0.0205437	0.0194096	0.0178864	0.0170119	0.0177289	0.0216849
0.0383261	0.0381205	0.0378527	0.0375227	0.0371305	0.0366761	0.0361594	0.0369109	0.0351074	0.0340753	0.0333316	0.0315391	0.0292836	0.0266218	0.0253145	0.0234453	0.020608	0.020241	0.0195405	0.0189299	0.0171292	0.0170046	0.0163551	0.0141195	0.0135742	0.0133282	0.0125401	0.0105483	0.00908028	0.00894295	0.00749761	0.00737976	0.00790266	0.00807848	0.00861765	0.00966954	0.0122172	0.0154506	0.0178074	0.0193817	0.02123	0.0220807	0.0212559	0.0207477	0.0202598	0.017551	0.016172	0.0152178	0.0161884	0.0186776
0.0308793	0.0328476	0.0344886	0.0358021	0.0367882	0.0374469	0.0377782	0.0389647	0.0379501	0.0368164	0.0347563	0.0317715	0.0304578	0.0283685	0.0268781	0.0245088	0.0238264	0.0220727	0.0208071	0.0209943	0.0183182	0.0178221	0.0181416	0.017972	0.0169367	0.0152349	0.0132488	0.0111194	0.0093555	0.00830216	0.00765356	0.00634668	0.00620015	0.00898096	0.0122989	0.0149719	0.0166792	0.0188262	0.0190609	0.0204102	0.0215302	0.0215585	0.0194456	0.0185054	0.0202384	0.0221852	0.0223998	0.0214069	0.0225748	0.0224094
0.0350682	0.0339701	0.0330338	0.0322593	0.0316465	0.0311956	0.0309064	0.0315993	0.0315994	0.0320851	0.031834	0.0307137	0.0290065	0.0261489	0.0245795	0.0224737	0.0204739	0.019075	0.0177997	0.016817	0.0153213	0.0145494	0.0152943	0.0146084	0.0131416	0.0118377	0.0108488	0.00923444	0.0094294	0.00920705	0.00632575	0.00714661	0.00733826	0.00999827	0.0123862	0.0119793	0.0123457	0.0145438	0.017262	0.019802	0.0234855	0.0245081	0.0241899	0.0255618	0.023219	0.0231785	0.0206636	0.0187495	0.0183163	0.0195658
0.0345427	0.0348034	0.034982	0.0350784	0.0350928	0.0350251	0.0348753	0.0351358	0.0349257	0.0337054	0.0334075	0.031893	0.0298304	0.0282042	0.0273222	0.0251026	0.0233519	0.0220887	0.0204376	0.0196108	0.0177993	0.0164583	0.0150141	0.013343	0.0125926	0.0107244	0.010377	0.00861086	0.00777984	0.00741075	0.00672525	0.00774374	0.00903575	0.00911876	0.00950255	0.0109569	0.0120624	0.0119955	0.0133308	0.0127939	0.0138295	0.0151446	0.0165336	0.0181671	0.0185906	0.0171035	0.016749	0.0184428	0.0193001	0.0196362
0.0320796	0.0322652	0.0323046	0.0321977	0.0319447	0.0315455	0.0310001	0.0291793	0.0296869	0.0302418	0.0288444	0.0257556	0.0252983	0.0249093	0.0249213	0.0252202	0.0244027	0.0216403	0.0195422	0.0172032	0.0152541	0.0140177	0.0121181	0.010062	0.00941781	0.00938825	0.0105943	0.0138406	0.0129079	0.0109679	0.00957055	0.00971669	0.00857736	0.00873442	0.00990097	0.0110786	0.0127651	0.0153917	0.0185893	0.0201426	0.0183562	0.0192211	0.0173536	0.0175711	0.0149358	0.0142749	0.0151549	0.0187222	0.0191299	0.0207705
0.0342104	0.033497	0.0328598	0.0322988	0.0318139	0.0314051	0.0310725	0.0320679	0.0310965	0.0312929	0.0296541	0.0285691	0.0274696	0.0244595	0.023409	0.0225083	0.0213342	0.0207657	0.0188533	0.0192509	0.0186441	0.0180482	0.0188507	0.019149	0.0182596	0.0165419	0.0164023	0.0158894	0.0153346	0.0150268	0.0136472	0.0129359	0.0126276	0.0137748	0.0155539	0.0169941	0.0180899	0.018876	0.0202775	0.0220375	0.0220539	0.0218584	0.0217635	0.0203789	0.0216103	0.0207228	0.0204072	0.0191097	0.0182732	0.0179531
0.0323102	0.034764	0.0367853	0.0383742	0.0395305	0.0402544	0.0405458	0.0391184	0.0379005	0.037117	0.035745	0.0345551	0.0333504	0.0338186	0.0315917	0.0291084	0.0274581	0.0245644	0.0230281	0.0211861	0.0199583	0.019186	0.017472	0.016326	0.015601	0.0165702	0.015373	0.0153362	0.0149797	0.0154661	0.0150007	0.0148899	0.0166113	0.01659	0.0147619	0.01473	0.0157584	0.0169288	0.0174004	0.018264	0.0194571	0.020947	0.0198071	0.0205251	0.0212491	0.0192363	0.0184524	0.0199366	0.0215588	0.0229885
0.0338422	0.0339678	0.0340575	0.0341115	0.0341296	0.0341119	0.0340583	0.0340252	0.0345344	0.0331899	0.0314803	0.0292105	0.026775	0.0251157	0.0223559	0.0193915	0.0159225	0.0154526	0.0152429	0.0157392	0.0155441	0.0133158	0.0117746	0.0123965	0.0120248	0.011288	0.0102961	0.0110813	0.0105497	0.0130939	0.0125538	0.0125254	0.0128809	0.0141772	0.0155342	0.0176255	0.0168967	0.0185606	0.0213248	0.0220526	0.0204628	0.0224512	0.0201928	0.0182017	0.0189946	0.0187277	0.0163834	0.0147942	0.0153218	0.0183154
0.0190319	0.0218686	0.0242933	0.0263061	0.0279071	0.0290961	0.0298732	0.0297724	0.0294463	0.0268923	0.025449	0.0257244	0.0252454	0.0264701	0.0250048	0.0219887	0.0181475	0.0144004	0.010455	0.0102614	0.00849174	0.00751173	0.00797663	0.0101502	0.0112569	0.0130036	0.012991	0.0132791	0.0125019	0.0124	0.0107926	0.0137804	0.0129137	0.0138481	0.0124687	0.0146747	0.0158675	0.0172146	0.0172074	0.0202378	0.0212569	0.0217633	0.0199458	0.020919	0.0208989	0.0170562	0.0122808	0.012949	0.0111655	0.0114199
0.0419462	0.0409167	0.0399228	0.0389644	0.0380416	0.0371544	0.0363027	0.0345343	0.0353868	0.0344645	0.0339221	0.0318645	0.0302931	0.0303324	0.0285084	0.0264236	0.0250278	0.0222797	0.0199292	0.0188625	0.0188177	0.0181178	0.0185838	0.0176183	0.0185868	0.0195871	0.0188254	0.0193121	0.019519	0.0182248	0.0169327	0.015388	0.014078	0.0141189	0.013657	0.0137129	0.0146419	0.0152898	0.0171577	0.0192377	0.0214686	0.022721	0.0227966	0.0225298	0.0225163	0.0231788	0.0233512	0.0225593	0.0222768	0.0236082
0.031877	0.0316506	0.0313281	0.0309094	0.0303946	0.0297836	0.0290764	0.0285924	0.0278119	0.0262508	0.0262809	0.0244914	0.0225962	0.0205534	0.0193996	0.0174084	0.0151731	0.0145024	0.0122545	0.0117494	0.0122082	0.0104134	0.0104897	0.0105775	0.0112859	0.0112045	0.0109564	0.0110964	0.0104141	0.0103923	0.00970721	0.0108749	0.0104712	0.0087827	0.00974086	0.0116744	0.0127814	0.0134368	0.0141761	0.0154059	0.0164531	0.0183182	0.0195459	0.0183632	0.0185066	0.0179999	0.0183828	0.0185239	0.0170644	0.0168717
0.0344052	0.0335723	0.032877	0.0323191	0.0318988	0.0316161	0.0314708	0.0325746	0.0333515	0.033657	0.0325504	0.0314946	0.0280187	0.0245041	0.0253626	0.0231276	0.0221246	0.0209085	0.0191657	0.0185335	0.0170335	0.0165944	0.0146957	0.0118011	0.0111796	0.0104642	0.00997505	0.00729203	0.00794532	0.00892088	0.00952645	0.0119646	0.013568	0.0168604	0.0158623	0.0163071	0.0173534	0.0155523	0.0141826	0.0149358	0.0165511	0.0198973	0.0221017	0.0235122	0.0256709	0.0268656	0.0253462	0.0270394	0.0264669	0.0265289
0.0362166	0.0356568	0.0351855	0.0348027	0.0345083	0.0343025	0.0341852	0.0343139	0.0344331	0.0344174	0.0339764	0.03358	0.0337572	0.0303401	0.0309734	0.0285482	0.0248299	0.0230539	0.0220188	0.0202696	0.0181857	0.0181897	0.0177091	0.0177035	0.0173252	0.0160831	0.0161825	0.0150562	0.0150015	0.0153907	0.0136647	0.0116727	0.0106807	0.0122855	0.0130424	0.014605	0.0138755	0.0145333	0.0157633	0.0170956	0.0194912	0.0193168	0.0187493	0.0184367	0.01858	0.0188756	0.020383	0.0200126	0.0198538	0.0213791
0.0322915	0.0347085	0.0365734	0.0378862	0.0386468	0.0388553	0.0385117	0.035619	0.0366192	0.0351232	0.0314339	0.0292329	0.0285628	0.0267879	0.0265545	0.0247385	0.0226077	0.0220555	0.0209549	0.0195635	0.0188054	0.0155059	0.0138501	0.0134462	0.0125589	0.0115999	0.0122047	0.0118814	0.0119072	0.0118372	0.0125943	0.0137734	0.0140097	0.0143893	0.0157857	0.0175245	0.0163966	0.0166426	0.0175391	0.01984	0.0200921	0.0204861	0.0215848	0.0221057	0.0220528	0.0219226	0.0219037	0.0217226	0.0209038	0.0222568
0.034744	0.0356381	0.0362906	0.0367015	0.0368708	0.0367986	0.0364847	0.0365582	0.0359175	0.0352941	0.032826	0.0314322	0.0296115	0.0275537	0.0258691	0.0245322	0.0219805	0.0214882	0.0190743	0.0178436	0.0175468	0.0177775	0.017507	0.0184856	0.0187665	0.0177252	0.0167871	0.0154715	0.0148882	0.0133148	0.0105612	0.0104457	0.0108602	0.0125609	0.0131766	0.0155433	0.0169166	0.0174961	0.0178979	0.0187628	0.0197141	0.0181352	0.018049	0.0184075	0.017448	0.0182511	0.0175239	0.0172596	0.0185812	0.0204393
0.0336473	0.0329903	0.0323277	0.0316597	0.0309862	0.0303072	0.0296227	0.0295714	0.0287057	0.0271004	0.0248993	0.0244843	0.0220304	0.0196428	0.0181192	0.0171809	0.0152853	0.0143117	0.0128563	0.0140458	0.0141422	0.0139879	0.0123976	0.0119509	0.010317	0.0108171	0.0108924	0.0111095	0.00926902	0.0100982	0.0107791	0.0114206	0.0104375	0.00968838	0.00883864	0.00853992	0.0093734	0.0106191	0.0123939	0.0135056	0.0149248	0.0179455	0.0193685	0.018137	0.017299	0.0158258	0.0152805	0.0145155	0.0153632	0.0154358
0.02388	0.0256127	0.0269528	0.0279004	0.0284554	0.0286178	0.0283877	0.0279913	0.0258317	0.0260735	0.023561	0.0227913	0.0214328	0.0195412	0.0187726	0.0165989	0.0161176	0.0153779	0.0139988	0.0126176	0.0109113	0.0116997	0.0107838	0.0107184	0.00844983	0.00777182	0.00871542	0.00764041	0.00783843	0.0102823	0.010257	0.0107636	0.011032	0.0104369	0.0096454	0.00856847	0.00917209	0.0102196	0.0130839	0.0123775	0.0129795	0.0163517	0.0168386	0.0168105	0.016083	0.013179	0.0126131	0.0126336	0.0150415	0.0166533
0.0335814	0.0334253	0.0331841	0.0328579	0.0324468	0.0319506	0.0313694	0.0311163	0.0327785	0.0308331	0.0287413	0.0269825	0.0252167	0.0237575	0.0212137	0.0180486	0.0163571	0.0168073	0.0160528	0.0167295	0.017762	0.016783	0.0174126	0.0180914	0.0179051	0.0159041	0.014903	0.0132336	0.0136041	0.0132514	0.012426	0.0141634	0.0133424	0.0124572	0.0123235	0.0140249	0.0167478	0.0156491	0.0160948	0.0167738	0.0173988	0.0164744	0.0167546	0.0181535	0.0168509	0.0170206	0.0171236	0.0192058	0.0187866	0.0173535
0.0296289	0.0303902	0.0308695	0.0310669	0.0309824	0.030616	0.0299676	0.0283376	0.027211	0.025244	0.0239179	0.0224582	0.0215466	0.0223033	0.0221701	0.022491	0.0203059	0.0189593	0.0173977	0.0162176	0.0149087	0.0129567	0.0110473	0.0100848	0.0112902	0.0134794	0.01449	0.0139358	0.0124587	0.0117804	0.0111551	0.0110237	0.00975334	0.00885858	0.00732849	0.00763221	0.0087259	0.010536	0.0123856	0.0139319	0.0154617	0.0168489	0.0184034	0.0193758	0.0182952	0.0200602	0.0193626	0.018382	0.0185486	0.020211
0.0285472	0.0300606	0.031319	0.0323224	0.0330707	0.033564	0.0338023	0.0351627	0.0350113	0.034794	0.0345995	0.0325634	0.0299519	0.0271582	0.0255777	0.0231195	0.0190381	0.0193277	0.0203341	0.0185999	0.0164856	0.0173001	0.017798	0.0141118	0.0134946	0.0117191	0.0115909	0.0107876	0.00819182	0.00869265	0.00678242	0.00649653	0.00532573	0.00713399	0.00961346	0.00906084	0.0115736	0.0146556	0.0187793	0.0225827	0.0226203	0.0223028	0.0210453	0.0208342	0.0198472	0.0189535	0.0190032	0.0166692	0.0184952	0.0206218
0.0229023	0.0267908	0.0299281	0.0323142	0.0339492	0.0348329	0.0349655	0.0328142	0.0318784	0.0296602	0.027039	0.0260919	0.0257868	0.0229664	0.0238241	0.0242182	0.0245867	0.0223046	0.0225999	0.0219138	0.0193511	0.0172217	0.015465	0.0153904	0.0133229	0.0103218	0.010411	0.0117362	0.0129593	0.0113262	0.0102314	0.0112184	0.0103623	0.0106865	0.0143413	0.0166452	0.0158029	0.0159306	0.017111	0.0193251	0.0198536	0.0206337	0.0203527	0.0217999	0.0212461	0.0202413	0.0202112	0.0192363	0.0174264	0.017633
0.0313043	0.032032	0.0325969	0.0329991	0.0332385	0.0333152	0.0332292	0.0332656	0.0329546	0.0322456	0.0320432	0.0318063	0.0292869	0.0263823	0.023255	0.0206559	0.0191313	0.0197666	0.0196586	0.0205682	0.0209409	0.0204551	0.0211633	0.0179097	0.0152369	0.0142205	0.0122058	0.0103609	0.010592	0.0112834	0.0120607	0.0139426	0.0151704	0.0175748	0.0170941	0.0170703	0.0190214	0.0213703	0.022455	0.0224478	0.0228469	0.0220669	0.0207876	0.0187152	0.0191845	0.0187187	0.0148632	0.0157544	0.0170272	0.0190527
0.0291679	0.0301971	0.0311095	0.0319052	0.0325842	0.0331464	0.0335919	0.0339788	0.0354507	0.0357184	0.0346384	0.0329173	0.0295588	0.0269222	0.024722	0.0212682	0.0200196	0.0190979	0.0186138	0.0168794	0.0155901	0.0147416	0.0124162	0.0113214	0.0107089	0.00991038	0.0102242	0.0101944	0.013923	0.0140549	0.0134145	0.0135571	0.0132007	0.0148405	0.0128016	0.0157012	0.0172257	0.0163567	0.0170124	0.0180791	0.0192802	0.0176011	0.0178151	0.0173804	0.0157509	0.0159216	0.0163044	0.0184644	0.0187274	0.020806
0.0292822	0.0301601	0.0308584	0.031377	0.0317159	0.0318751	0.0318546	0.0332915	0.0327047	0.0315028	0.0297466	0.0270005	0.0249809	0.0222472	0.0202392	0.0174001	0.0165177	0.0141212	0.0130486	0.0136924	0.0137846	0.0135142	0.012785	0.0114549	0.010622	0.00855267	0.00852295	0.00671499	0.00691984	0.00798243	0.0084754	0.0100724	0.00990461	0.00942689	0.0101077	0.00916641	0.00995582	0.00911599	0.00837598	0.00905242	0.0109882	0.0114724	0.0113842	0.0125731	0.012796	0.0147746	0.0158861	0.0156567	0.0172712	0.0174993
0.0325052	0.0337301	0.0346037	0.0351259	0.0352967	0.0351162	0.0345844	0.0338751	0.0324021	0.0321622	0.0290335	0.0276849	0.0266946	0.0252256	0.0240066	0.0240313	0.0260727	0.0263781	0.0234405	0.0209842	0.0186054	0.0153827	0.0113094	0.0106904	0.00998834	0.00963125	0.0102477	0.00764762	0.00966937	0.0100674	0.00918823	0.00938144	0.0126785	0.0122014	0.0137931	0.0167393	0.017246	0.0187008	0.0180263	0.0144443	0.0157461	0.0151032	0.0159246	0.0157922	0.0202254	0.0199268	0.0220245	0.0220585	0.020319	0.0200905
0.0275645	0.0278585	0.0281168	0.0283395	0.0285264	0.0286778	0.0287934	0.0281689	0.0283836	0.0294554	0.0288152	0.0273472	0.0263721	0.025371	0.0238852	0.0227905	0.0198986	0.0176452	0.0166054	0.0162666	0.0163364	0.0156907	0.0149523	0.0150958	0.0165923	0.014692	0.0135508	0.0116338	0.00946176	0.0104721	0.00890931	0.00952524	0.0109928	0.0123012	0.0159952	0.0189777	0.019486	0.0178465	0.0183857	0.0182363	0.019104	0.0187931	0.0175649	0.0191134	0.019913	0.0203048	0.020917	0.0200158	0.0178831	0.0192936
0.0248913	0.0256721	0.0262951	0.0267603	0.0270677	0.0272173	0.027209	0.0262861	0.028764	0.0276532	0.0271347	0.0277461	0.0268254	0.0245148	0.0226625	0.0207025	0.0191962	0.0176979	0.0159898	0.0137443	0.0140907	0.0125647	0.013548	0.0126933	0.0103215	0.00871498	0.0078429	0.00690197	0.00729356	0.00778933	0.00867687	0.00838983	0.00985123	0.0104543	0.0107444	0.0108534	0.0107549	0.0118387	0.0145575	0.0166105	0.0190288	0.0204937	0.0204551	0.0192397	0.0186554	0.0160818	0.0148876	0.0138926	0.014033	0.0149993
0.0431007	0.04128	0.0396414	0.038185	0.0369106	0.0358184	0.0349082	0.03498	0.034088	0.0346782	0.0332534	0.0331007	0.0308988	0.0290385	0.0275134	0.0249717	0.0230568	0.0219901	0.021661	0.021086	0.0204349	0.0209415	0.0203547	0.0196908	0.0175804	0.0172158	0.0168717	0.0165534	0.0163825	0.0160953	0.0153225	0.0164367	0.0165353	0.0153105	0.0148991	0.0148728	0.0151825	0.0164521	0.0172379	0.0182309	0.0180337	0.0185891	0.0189913	0.0215496	0.0198655	0.0202678	0.0207351	0.0202231	0.0204752	0.0208592
0.03302	0.0356416	0.0377664	0.0393944	0.0405255	0.0411598	0.0412973	0.0411036	0.039637	0.0382525	0.0352377	0.0329844	0.0304091	0.0290411	0.028335	0.025373	0.0228453	0.0220497	0.0193577	0.0183219	0.0158729	0.0145087	0.0138031	0.0118246	0.0114264	0.0128756	0.0138332	0.0136643	0.0139681	0.0142032	0.0138894	0.0142458	0.0142539	0.0144645	0.0152204	0.0140829	0.0154411	0.0169726	0.0190349	0.0207416	0.0219929	0.0222891	0.0226391	0.0218095	0.021788	0.0201287	0.0204994	0.020183	0.0209823	0.022598
0.0342638	0.0337805	0.0333621	0.0330087	0.0327201	0.0324964	0.0323376	0.032102	0.032262	0.0308108	0.0304389	0.0311407	0.0298025	0.0282062	0.0289998	0.026466	0.0253304	0.0243588	0.0219589	0.0200365	0.0178437	0.0162812	0.0145149	0.0136825	0.0120634	0.0118613	0.0124714	0.0107998	0.0130142	0.0130654	0.0116351	0.0117182	0.0130257	0.013862	0.0137984	0.0165913	0.0176177	0.019137	0.0195991	0.0200709	0.02146	0.0217818	0.0214585	0.0207704	0.0203425	0.0208262	0.0212455	0.0218417	0.0216376	0.0221169
0.0316607	0.0347374	0.0371448	0.0388831	0.0399521	0.0403519	0.0400825	0.0381216	0.0376396	0.0349721	0.0330223	0.0317267	0.0297094	0.0283684	0.0274397	0.0262256	0.024696	0.0238569	0.0213766	0.0184556	0.0169228	0.0145289	0.0138094	0.0123298	0.0116736	0.0121343	0.012735	0.0131067	0.01331	0.0144546	0.0131566	0.0141619	0.0138182	0.0135379	0.0142786	0.0149445	0.0163824	0.0177385	0.0193151	0.0203996	0.0217873	0.0222826	0.0226325	0.0231929	0.0227116	0.0218914	0.021209	0.0206089	0.020555	0.0201701
0.0299863	0.0309734	0.0317516	0.0323207	0.0326808	0.0328319	0.032774	0.0320949	0.0321569	0.0314807	0.0313818	0.0297087	0.0281508	0.0254243	0.0240828	0.0217327	0.0203326	0.0182371	0.016632	0.0152113	0.0144918	0.0142725	0.0141887	0.0131959	0.0126935	0.0120155	0.0138284	0.0140895	0.0136199	0.0122949	0.0103445	0.00856184	0.00803911	0.00738556	0.00758428	0.00642228	0.00731999	0.00831018	0.0112625	0.0145902	0.0177626	0.0193811	0.0188732	0.0179458	0.0191267	0.0181851	0.017176	0.0156741	0.0164756	0.0162674
0.0370084	0.035544	0.0342705	0.0331878	0.0322959	0.0315947	0.0310844	0.0308564	0.0322914	0.0327971	0.0317923	0.0329998	0.0320131	0.028147	0.0279286	0.0271193	0.0234168	0.0220083	0.0190185	0.0172271	0.0167102	0.0158715	0.0147539	0.0140343	0.0121412	0.0107307	0.0110927	0.0102964	0.00769697	0.00760642	0.00785555	0.00731814	0.00788877	0.00925813	0.0108326	0.0121545	0.0135747	0.0140446	0.0157682	0.0188452	0.0213506	0.0225258	0.02396	0.0217353	0.0223147	0.0223974	0.0227974	0.0225175	0.0226909	0.0221886
0.0353613	0.0357949	0.0360512	0.0361301	0.0360317	0.035756	0.0353029	0.0336553	0.0327629	0.0317658	0.0305056	0.0296624	0.0292622	0.0277263	0.0250099	0.0225459	0.0218296	0.0191633	0.0181775	0.017334	0.0155347	0.0152092	0.0142402	0.0132926	0.0130716	0.0114732	0.0101637	0.00891322	0.00833293	0.00846756	0.00926521	0.00979335	0.0101352	0.0110398	0.0113142	0.0124798	0.0141751	0.0137939	0.0146511	0.0140995	0.0137115	0.014296	0.0143299	0.015136	0.0148839	0.0144026	0.0162093	0.0184766	0.0192814	0.0206863
0.0313547	0.0324158	0.0331871	0.0336687	0.0338606	0.0337627	0.033375	0.0329286	0.0314309	0.0304381	0.0293144	0.0273057	0.0266421	0.0269825	0.0254658	0.0270709	0.0258255	0.0251346	0.0215836	0.0191157	0.0175173	0.0141431	0.0130319	0.0120243	0.0114391	0.0114591	0.0135402	0.0139104	0.0123773	0.0111132	0.00943832	0.0101348	0.00890098	0.00968099	0.0116419	0.014753	0.0164221	0.0204874	0.0239649	0.0247156	0.0251605	0.0250779	0.0238234	0.023561	0.0220111	0.0225848	0.0211253	0.0202768	0.0197938	0.0222625
0.0266963	0.0285712	0.0301533	0.0314427	0.0324395	0.0331435	0.0335549	0.0336114	0.032959	0.0330416	0.0332921	0.0327282	0.0311613	0.0278605	0.0263623	0.0232647	0.0205445	0.0163615	0.0144503	0.0137256	0.0129466	0.0122635	0.0117044	0.0115059	0.0117317	0.0113757	0.0125929	0.0115141	0.0109305	0.0100589	0.0104343	0.0118136	0.0108416	0.00862559	0.00962287	0.00963781	0.0102803	0.0110247	0.012722	0.0127717	0.013353	0.0130019	0.0139196	0.0143084	0.0145416	0.0143523	0.0147967	0.0151314	0.016399	0.0190635
0.0302012	0.0317083	0.0329449	0.0339113	0.0346072	0.0350328	0.035188	0.0356292	0.0351959	0.0346233	0.033368	0.0336888	0.0316183	0.0289829	0.026522	0.0255495	0.0227239	0.0215148	0.0208904	0.0188755	0.0174049	0.0164956	0.0168365	0.0164963	0.0149652	0.0132766	0.0126412	0.0128242	0.0119195	0.0126294	0.0130976	0.0127943	0.0140317	0.0146456	0.0156325	0.0169417	0.017304	0.0183153	0.0187848	0.0203047	0.020496	0.0217489	0.0212072	0.020924	0.0209373	0.0192409	0.0189613	0.0202196	0.0195	0.0195729
0.0274936	0.0286114	0.0295303	0.0302505	0.0307718	0.0310943	0.031218	0.0305415	0.0300581	0.0302366	0.0291965	0.0281577	0.0283362	0.0260668	0.0247736	0.0256831	0.0241528	0.0201573	0.020273	0.0201541	0.0202963	0.0172795	0.0166571	0.0145178	0.0156198	0.0130622	0.0125607	0.0120683	0.0096782	0.00974234	0.0111488	0.0115043	0.0123698	0.0107661	0.012694	0.0148123	0.0166453	0.0189017	0.0192855	0.019753	0.0199913	0.0189921	0.0173722	0.0162234	0.0158775	0.0150772	0.0161585	0.0178481	0.0196293	0.023834
0.0328244	0.0336928	0.0342624	0.034533	0.0345047	0.0341776	0.0335515	0.0301745	0.0312016	0.031016	0.0287746	0.0268374	0.0268865	0.0247298	0.0240417	0.0225971	0.0216164	0.0212111	0.0180436	0.0157096	0.0145746	0.0148275	0.0158309	0.0160258	0.0143632	0.0137341	0.0137844	0.0132687	0.0133246	0.0115383	0.00994056	0.00998653	0.0116358	0.0159047	0.0208182	0.0214778	0.0223085	0.0254142	0.0248087	0.0237815	0.0238013	0.0246851	0.0236286	0.02262	0.0246737	0.0238379	0.0241223	0.0246894	0.0261764	0.0278075
0.0272569	0.027749	0.0281494	0.0284581	0.028675	0.0288002	0.0288336	0.0290028	0.0289013	0.0277961	0.0269897	0.0283194	0.0284127	0.0260445	0.0273263	0.0270464	0.0233013	0.0209214	0.0208841	0.019488	0.0181315	0.0150993	0.0131715	0.0134393	0.0136475	0.0140868	0.0169924	0.0167827	0.0169394	0.0169755	0.0171023	0.0152611	0.0133274	0.0133415	0.0120877	0.0117499	0.0112766	0.0128469	0.0140901	0.0157376	0.0205909	0.0209207	0.0229159	0.0223752	0.0219945	0.0211001	0.0172273	0.0149341	0.0134628	0.0162802
0.0232114	0.0260849	0.028537	0.0305678	0.0321772	0.0333652	0.0341319	0.0364485	0.0371501	0.0366239	0.0351784	0.0308002	0.0265569	0.0221555	0.0199347	0.0168022	0.0160045	0.0162611	0.0178304	0.0185047	0.0177699	0.0169373	0.0153962	0.0137765	0.0133937	0.0124001	0.0120351	0.0105681	0.0110566	0.011068	0.0127044	0.013424	0.0122303	0.0124958	0.013287	0.0136936	0.0141772	0.0146156	0.0152544	0.0144261	0.015053	0.0127097	0.0159256	0.015792	0.0164978	0.018093	0.0207539	0.0215592	0.0225906	0.0234571
0.0259233	0.0284225	0.0304265	0.0319352	0.0329487	0.0334669	0.0334898	0.0342571	0.0333596	0.0310654	0.0272954	0.0273959	0.0273088	0.0256021	0.0247887	0.0218302	0.0232485	0.0235651	0.0239127	0.0218783	0.0193144	0.016656	0.0148609	0.0147668	0.0128796	0.0118235	0.0123958	0.0125149	0.0128086	0.0110763	0.0120003	0.0119066	0.0133184	0.0128438	0.0129815	0.0144976	0.0161016	0.0191087	0.0210684	0.0207521	0.0212408	0.0217513	0.0214887	0.0211587	0.0214096	0.0190661	0.0181295	0.0200431	0.0212303	0.0219731
0.0348602	0.0344524	0.034061	0.0336858	0.0333269	0.0329844	0.0326581	0.032789	0.0324148	0.0317078	0.0317559	0.0315658	0.0311167	0.0298345	0.0271896	0.0254761	0.0229955	0.021211	0.0192019	0.0179441	0.0169246	0.0160418	0.0164419	0.0169217	0.0166147	0.0146534	0.0140292	0.0131665	0.0124436	0.0122227	0.0118304	0.0129129	0.0133809	0.0139777	0.0149013	0.0167276	0.0165756	0.0166803	0.015884	0.0166609	0.017153	0.0178803	0.0190248	0.0199446	0.0213644	0.0225613	0.0228383	0.0244395	0.02381	0.0248533
0.0271192	0.0286678	0.0299655	0.0310123	0.0318081	0.0323529	0.0326468	0.0339729	0.0336185	0.032861	0.0299408	0.0291376	0.0288424	0.0272636	0.0240771	0.0238351	0.0220812	0.0216262	0.0196	0.0169229	0.0137772	0.0118026	0.00878458	0.0087246	0.0089383	0.0096462	0.00898065	0.0108275	0.0115595	0.0134593	0.0121424	0.0110338	0.00981097	0.00850284	0.00909264	0.0112062	0.0150519	0.0173629	0.0199597	0.0217518	0.0236258	0.0260837	0.0241506	0.0213458	0.0199979	0.0158133	0.0155751	0.0161246	0.0192594	0.0199726
0.0366506	0.0373132	0.0377467	0.0379511	0.0379264	0.0376726	0.0371897	0.037573	0.0362531	0.0342858	0.0331171	0.0314682	0.0296309	0.0266834	0.0231681	0.0217007	0.0184122	0.0170774	0.0175678	0.0162249	0.0160201	0.01451	0.0143396	0.013466	0.0125446	0.0121589	0.0121791	0.0112454	0.0100172	0.0112533	0.0144193	0.0156432	0.0170421	0.0160731	0.0168257	0.0198676	0.0190918	0.0206291	0.0204431	0.0181917	0.0200149	0.0210115	0.0230147	0.0213407	0.0209133	0.0198702	0.0207408	0.0235094	0.0230252	0.0245264
0.035737	0.0350532	0.0344613	0.0339614	0.0335534	0.0332374	0.0330132	0.0336069	0.034066	0.0347536	0.0336065	0.0318714	0.0301177	0.0292048	0.0246991	0.0225267	0.0206592	0.0192011	0.0183112	0.0175905	0.0174496	0.0180672	0.0173822	0.0180425	0.0156851	0.0146544	0.0117367	0.0112415	0.0105594	0.011371	0.0115748	0.0112971	0.0108998	0.0113096	0.012248	0.0134669	0.0134888	0.0140475	0.0140191	0.015141	0.0175337	0.0204632	0.0201452	0.0180063	0.0164389	0.0145048	0.0139574	0.0140278	0.0137385	0.0132807
0.0359609	0.0350735	0.0342039	0.0333519	0.0325176	0.0317011	0.0309022	0.0311566	0.030801	0.0303018	0.0274232	0.0253343	0.023843	0.0220708	0.0197406	0.0191646	0.017537	0.0171075	0.0170486	0.0170379	0.017342	0.0165548	0.015446	0.0136667	0.0125256	0.0120293	0.00991969	0.00946674	0.007547	0.00682244	0.00660746	0.00719899	0.00741402	0.0072866	0.00891886	0.00984175	0.0116713	0.0140871	0.0157669	0.0160064	0.0162731	0.0155202	0.0149118	0.0145537	0.0135988	0.0130852	0.0134452	0.0150343	0.0162969	0.0181616
0.0343675	0.0333755	0.0325244	0.0318142	0.0312449	0.0308166	0.0305292	0.0287744	0.0319198	0.0311711	0.0324108	0.0322422	0.0309154	0.0293712	0.0274837	0.0250355	0.0220548	0.0196934	0.0183838	0.0151052	0.0168421	0.0136439	0.0144832	0.0122953	0.00938582	0.0101184	0.011744	0.0157186	0.0145733	0.0156662	0.0156181	0.0162283	0.0178684	0.0179894	0.0203137	0.0183874	0.0159241	0.0180198	0.0199328	0.0257484	0.0237821	0.0265855	0.0278501	0.0284191	0.0298289	0.0300933	0.0333954	0.030882	0.0277143	0.0306788
0.0325184	0.0323453	0.0322519	0.0322382	0.0323043	0.0324502	0.0326758	0.0330439	0.0333491	0.0344884	0.0342097	0.0336285	0.0321609	0.029807	0.026884	0.0229621	0.0190309	0.0169553	0.0151353	0.0160533	0.01586	0.0159104	0.0152537	0.0155729	0.014821	0.0137209	0.0118321	0.0110584	0.010444	0.00905024	0.00884394	0.0104222	0.0117929	0.0127738	0.0147037	0.0154393	0.0171721	0.018143	0.0191069	0.0195633	0.0190608	0.0192971	0.0197099	0.0192844	0.0200797	0.0196698	0.0191806	0.018971	0.0200264	0.0223962
0.0308965	0.0317102	0.0323666	0.0328656	0.0332071	0.0333913	0.0334181	0.0330272	0.0332861	0.0314271	0.031327	0.0287213	0.0285595	0.0252525	0.0235621	0.0212044	0.0205804	0.0197599	0.0189721	0.0176391	0.0151477	0.0123842	0.0119815	0.0107476	0.0102213	0.00999588	0.0108506	0.0108957	0.0108789	0.0108105	0.00829041	0.00808696	0.00738479	0.00793277	0.00920584	0.010582	0.0124932	0.0131828	0.0139944	0.0144319	0.0146603	0.0153782	0.0161199	0.0175501	0.0187484	0.0202449	0.0203121	0.0210515	0.0207632	0.0188706
0.0274606	0.0289026	0.0300671	0.0309541	0.0315634	0.0318952	0.0319494	0.031619	0.0328578	0.0313	0.0297411	0.0279538	0.0259203	0.0248568	0.0238877	0.0220639	0.0202899	0.0186145	0.0180129	0.0165617	0.0152102	0.0139365	0.0149225	0.0148553	0.0146417	0.0141569	0.0144083	0.0126232	0.0104559	0.0091171	0.00807729	0.00616608	0.0054199	0.00616586	0.00841952	0.0110749	0.0128433	0.0159543	0.0176943	0.0197654	0.020074	0.0193305	0.0186045	0.0178398	0.0177167	0.0176567	0.0186266	0.0204509	0.0201741	0.0225961
0.0283633	0.0305493	0.0322214	0.0333797	0.034024	0.0341543	0.0337708	0.0322973	0.0305097	0.0280405	0.0281775	0.0263609	0.0243189	0.0243585	0.0225813	0.0215769	0.0222664	0.0203549	0.0189171	0.0172257	0.0163386	0.0160532	0.01553	0.0140849	0.0125615	0.0121355	0.010276	0.00933314	0.00962523	0.00744615	0.00676257	0.00613412	0.0056538	0.00596018	0.00711817	0.00961812	0.0112758	0.0127324	0.013717	0.0144329	0.016325	0.0156388	0.0159287	0.0139034	0.0135464	0.0143909	0.0154019	0.0161029	0.0160011	0.0177999
0.0357462	0.0349599	0.0342368	0.0335769	0.0329801	0.0324466	0.0319762	0.0320576	0.0327417	0.0317751	0.0310674	0.0297778	0.0282389	0.0263149	0.0243374	0.0228089	0.0210855	0.0187802	0.0179662	0.0165932	0.0156863	0.0144737	0.0139002	0.0130619	0.0118099	0.0115456	0.0120636	0.0122013	0.0118603	0.0120331	0.012309	0.0126812	0.0134096	0.0139497	0.0145584	0.0150543	0.0151707	0.0164839	0.0178476	0.0176664	0.0188739	0.0191126	0.0179898	0.0174742	0.0175068	0.0174313	0.0176105	0.0184439	0.0188394	0.020768
0.0318934	0.0324823	0.0329353	0.0332525	0.0334338	0.0334793	0.0333889	0.0341294	0.0334235	0.0336055	0.0328081	0.0301778	0.0273018	0.0257388	0.0242437	0.0225214	0.0209458	0.0197927	0.0197187	0.0182578	0.0159574	0.0152804	0.0140817	0.011933	0.0112062	0.0111912	0.00969372	0.00962824	0.00895559	0.00959254	0.0106025	0.0103026	0.0101392	0.010021	0.0101072	0.0104222	0.0109223	0.0129005	0.0133072	0.0151223	0.0172408	0.01815	0.0198295	0.0197438	0.0192143	0.0164785	0.0157197	0.0162895	0.0159049	0.0178125
0.0301949	0.0327649	0.0349	0.0366001	0.0378653	0.0386956	0.0390909	0.03868	0.038144	0.0380348	0.0360498	0.0353205	0.0335751	0.0314433	0.0288751	0.0276018	0.026393	0.0246546	0.0246393	0.0233611	0.0226183	0.0216894	0.0199042	0.0179423	0.0154354	0.0128831	0.0114314	0.0112651	0.0111154	0.0118694	0.0133568	0.0139055	0.0155046	0.0146446	0.0140777	0.0135405	0.0136042	0.0141339	0.0159621	0.0174967	0.0197311	0.0202551	0.0207479	0.0220645	0.0230123	0.0213196	0.0215931	0.021239	0.0225398	0.0226991
0.0336021	0.0341994	0.0345349	0.0346087	0.0344209	0.0339713	0.0332601	0.0320589	0.0318603	0.0295976	0.0285937	0.0262482	0.0251854	0.0236705	0.0241896	0.0241389	0.0240293	0.024709	0.0215483	0.0205553	0.0194507	0.0191387	0.0202271	0.0193786	0.0206897	0.01852	0.0185036	0.01705	0.0160291	0.0147391	0.013048	0.0131424	0.0135024	0.0146596	0.0165567	0.017112	0.0166406	0.0159446	0.0166108	0.0168407	0.0188719	0.0192701	0.0198049	0.0205463	0.0204313	0.0201124	0.0200462	0.0196057	0.0182307	0.0191027
0.0375644	0.0360601	0.034752	0.0336398	0.0327237	0.0320037	0.0314797	0.0311093	0.0320764	0.032496	0.0314327	0.0305639	0.0301249	0.0282378	0.0263087	0.024915	0.0247533	0.021837	0.0196196	0.0193256	0.0187746	0.0188923	0.0173086	0.0163503	0.0157774	0.0136543	0.0123511	0.0128466	0.0136985	0.0123458	0.0118214	0.0122419	0.0127931	0.0130272	0.0131351	0.01328	0.0139566	0.0141396	0.0147967	0.0165906	0.0187866	0.019341	0.0217274	0.0215069	0.0220065	0.0217554	0.0225967	0.0216151	0.0215337	0.021787
0.0266451	0.0287727	0.0306164	0.0321764	0.0334527	0.0344452	0.0351539	0.0354038	0.0370043	0.0364952	0.0365492	0.0341928	0.0328125	0.0292515	0.0253472	0.0227934	0.0217606	0.0205063	0.0186704	0.0177622	0.0172002	0.0160478	0.0152856	0.014607	0.0159174	0.014996	0.0141043	0.0136424	0.0134301	0.013578	0.0110061	0.011812	0.0118929	0.0115578	0.0120257	0.01277	0.0135596	0.0142114	0.0143579	0.0169785	0.0171359	0.0176564	0.016477	0.0171672	0.0170982	0.0165706	0.0169565	0.01661	0.0181616	0.02074
0.0331592	0.0355344	0.0374043	0.0387688	0.0396279	0.0399817	0.03983	0.039517	0.0389594	0.0361333	0.0338176	0.0317035	0.0294009	0.0269361	0.0260624	0.0258183	0.0256923	0.0253755	0.0243715	0.0232959	0.0226604	0.0212555	0.0207975	0.0194628	0.0179372	0.0171319	0.0163551	0.0159455	0.0153986	0.0148612	0.0142461	0.0143548	0.0140829	0.014697	0.0148219	0.0159485	0.0160313	0.0169631	0.0182836	0.01976	0.0211206	0.0225083	0.0224359	0.0229858	0.0224071	0.0219963	0.0212764	0.0221901	0.0216209	0.023159
0.0339272	0.0346443	0.0352136	0.035635	0.0359084	0.036034	0.0360117	0.0348903	0.0356142	0.03417	0.0350166	0.0342167	0.0318111	0.0302986	0.0278497	0.0260304	0.0225315	0.0200621	0.0181562	0.0175753	0.0160295	0.0153677	0.0145479	0.0136531	0.0127104	0.0125755	0.0129087	0.0131009	0.0123794	0.01361	0.0138961	0.0148514	0.0133316	0.0132343	0.0128517	0.0132143	0.0144642	0.0155492	0.0175203	0.0183969	0.0201869	0.0215915	0.0222004	0.0222261	0.0216562	0.0224529	0.021887	0.0223753	0.0231939	0.0231782
0.0353855	0.0361473	0.0367735	0.0372641	0.0376191	0.0378384	0.0379222	0.0371322	0.0375134	0.0379132	0.0373665	0.0358032	0.0327998	0.0296008	0.0266009	0.0244997	0.0222666	0.0208402	0.0190158	0.0189172	0.0190334	0.0183782	0.0175549	0.0159618	0.0144969	0.0143757	0.0138545	0.0129926	0.0134292	0.0132791	0.0133572	0.0136802	0.0143303	0.013993	0.0144375	0.0148421	0.0154216	0.0156356	0.015791	0.0173315	0.0195733	0.0192167	0.0204999	0.0202977	0.0206285	0.0209706	0.0205747	0.0208967	0.021222	0.0214869
0.0354363	0.0361102	0.0365696	0.0368145	0.0368448	0.0366606	0.0362619	0.0356616	0.0349003	0.0334528	0.0320408	0.0312229	0.0306647	0.0286383	0.0265937	0.0245567	0.0225609	0.0214351	0.0199337	0.0182367	0.0176801	0.0164726	0.0160165	0.0159282	0.0153157	0.0143341	0.013613	0.0118329	0.0117758	0.0123951	0.0124383	0.0123491	0.013544	0.0147445	0.0151627	0.0159795	0.016476	0.0168142	0.0162955	0.0169524	0.0174414	0.0174069	0.0175686	0.0179477	0.018221	0.018912	0.0185418	0.0198081	0.0201063	0.0213212
0.0413002	0.0409455	0.0405594	0.0401418	0.0396929	0.0392126	0.0387009	0.0378615	0.0378363	0.0374049	0.0362577	0.0343446	0.0330648	0.0310654	0.0293122	0.0270713	0.0252385	0.0253484	0.0242956	0.0235637	0.0220004	0.0213517	0.0201745	0.019021	0.0182621	0.0172882	0.0163549	0.01641	0.0160417	0.0164326	0.0158225	0.015878	0.0156539	0.0155546	0.0146769	0.0155629	0.0163928	0.0180746	0.0196104	0.0210172	0.0216597	0.0228785	0.0235612	0.0248069	0.0247325	0.0239099	0.0236986	0.0238013	0.0234502	0.0243996
0.033065	0.0348097	0.0362019	0.0372418	0.0379292	0.0382643	0.038247	0.0361667	0.0350987	0.0330645	0.0325793	0.0307381	0.0312639	0.0300663	0.0294777	0.0273611	0.0256255	0.0237953	0.0218977	0.0202242	0.0184722	0.0165558	0.0161074	0.0151284	0.0151156	0.0132225	0.0118211	0.0110285	0.0111522	0.0119146	0.010951	0.010585	0.011129	0.0130439	0.0133236	0.0155357	0.015835	0.0169895	0.0170481	0.0177913	0.0179317	0.0198623	0.0190683	0.0205577	0.0216795	0.0227039	0.0208417	0.0206415	0.0196964	0.0216361
0.0392951	0.038732	0.0381313	0.037493	0.036817	0.0361035	0.0353524	0.0347708	0.0331065	0.0327347	0.0316697	0.031161	0.0308621	0.0312368	0.0287684	0.0276719	0.0255279	0.0234085	0.0221869	0.0209678	0.0184352	0.0175274	0.0162468	0.015357	0.016204	0.0164529	0.0149139	0.0142948	0.0132755	0.0123994	0.012185	0.0120618	0.0120335	0.0128428	0.01308	0.0149691	0.0171187	0.0180028	0.0196139	0.0204768	0.0206294	0.0211609	0.0209768	0.0210049	0.0216737	0.0210771	0.0207448	0.0211027	0.0212661	0.0206697
0.02779	0.0315399	0.0346209	0.037033	0.0387762	0.0398504	0.0402558	0.0388939	0.0400673	0.0390651	0.034759	0.033522	0.0302766	0.0286983	0.0301942	0.0294588	0.028975	0.0274354	0.0236374	0.0220082	0.0202894	0.0165824	0.0143753	0.0137272	0.013535	0.0137076	0.0147585	0.0162112	0.0160372	0.0165404	0.0149303	0.0159991	0.0149732	0.0154217	0.0154849	0.0160868	0.0145923	0.0138459	0.0157174	0.0180481	0.0180983	0.0182057	0.0186152	0.020918	0.0223691	0.0231072	0.0220596	0.0229947	0.0232843	0.0247677
0.0358733	0.0349674	0.03421	0.033601	0.0331405	0.0328284	0.0326648	0.0347386	0.0354109	0.0345266	0.0362626	0.0343145	0.0306695	0.02754	0.0250778	0.0230774	0.0201453	0.0180827	0.0182211	0.0174001	0.015822	0.0155115	0.016335	0.0151041	0.0150839	0.0157684	0.01542	0.0146276	0.0121106	0.0120719	0.0114277	0.0108046	0.0102253	0.0109904	0.0104305	0.011657	0.0125325	0.0142856	0.0154496	0.016801	0.0181064	0.0193171	0.0190199	0.0201828	0.0205394	0.0221015	0.0231935	0.0234449	0.0234203	0.0234949
0.0350013	0.0357807	0.0363759	0.0367869	0.0370137	0.0370564	0.0369149	0.0363365	0.0367215	0.0371967	0.0367103	0.0360626	0.0347177	0.0347621	0.0349743	0.0336761	0.0304562	0.0306295	0.0264979	0.022008	0.0201513	0.0187818	0.0164022	0.0152681	0.0151343	0.0160911	0.0161201	0.0161683	0.0141784	0.0146201	0.00957881	0.00920208	0.00753599	0.00730415	0.00852915	0.0112303	0.0153093	0.0183457	0.0189131	0.0217926	0.0230792	0.0237057	0.0216922	0.022152	0.0209448	0.0197114	0.0202203	0.0201368	0.0211566	0.0218728
0.0373951	0.0375997	0.0376495	0.0375444	0.0372844	0.0368696	0.0362999	0.0366801	0.0365928	0.0345961	0.0313055	0.02759	0.0273052	0.0261731	0.0242687	0.0240738	0.022496	0.0202186	0.020535	0.0199163	0.0185552	0.0181003	0.0161862	0.0141393	0.0140443	0.0129356	0.0125426	0.0124992	0.0121936	0.01135	0.0102454	0.0109137	0.010461	0.0110274	0.01114	0.011331	0.013506	0.0152792	0.0179883	0.0205449	0.0209461	0.0215883	0.0213864	0.022027	0.0208874	0.0204609	0.0202037	0.0198251	0.019452	0.0205042
0.0438149	0.0433771	0.0430302	0.042774	0.0426088	0.0425343	0.0425507	0.0446769	0.0439713	0.0438477	0.0418052	0.0399523	0.0385345	0.0373807	0.0340607	0.0316946	0.02838	0.0266738	0.0249489	0.0246352	0.0225625	0.0226614	0.0211091	0.0201554	0.0191402	0.0193056	0.0190358	0.0183698	0.0181853	0.0194862	0.0185854	0.019317	0.019552	0.0200173	0.0187012	0.0161558	0.0154714	0.0164937	0.0185644	0.0197386	0.0227793	0.0245982	0.026387	0.0283596	0.0291865	0.0290258	0.0281154	0.0268477	0.0258567	0.026864
0.0437482	0.04289	0.0420801	0.0413186	0.0406054	0.0399406	0.0393241	0.0404285	0.0395554	0.0382812	0.0373189	0.0356667	0.0339776	0.0324201	0.0298811	0.0279013	0.0255168	0.0245643	0.0233358	0.0226168	0.0205061	0.0190327	0.0184569	0.0184126	0.0181025	0.0170012	0.016116	0.0156463	0.0153246	0.01539	0.0149678	0.0145307	0.0135755	0.0137037	0.0141739	0.0146696	0.0156213	0.0159372	0.0190527	0.0206301	0.022062	0.0221985	0.0221729	0.0224202	0.0216692	0.0213328	0.0205582	0.0208153	0.0214584	0.0222216
0.0381203	0.0399175	0.0413404	0.0423889	0.0430631	0.0433628	0.0432882	0.0417099	0.0419509	0.0409374	0.039004	0.0370353	0.0345706	0.0330127	0.0330746	0.031116	0.0289285	0.0284502	0.0276198	0.0264489	0.0248349	0.023275	0.0224971	0.0210837	0.0201486	0.0184489	0.0178775	0.0158577	0.0151231	0.0156692	0.0153804	0.0148771	0.0151572	0.0166197	0.0175832	0.0177013	0.0184559	0.0188656	0.0204855	0.0214038	0.0226138	0.0230253	0.0231989	0.0237287	0.023755	0.0239262	0.0240662	0.0237995	0.0250907	0.0265781
0.03792	0.0372857	0.0367532	0.0363225	0.0359937	0.0357667	0.0356416	0.0356751	0.0355144	0.0354327	0.0352836	0.0354264	0.0355168	0.0341651	0.0326586	0.0309545	0.0276209	0.0239687	0.0218573	0.0208135	0.0192881	0.0194688	0.0195075	0.0186611	0.0180716	0.0169645	0.0162818	0.015721	0.0138134	0.0135036	0.0140799	0.0161934	0.0178184	0.0197316	0.0206677	0.0208896	0.0216753	0.0215723	0.0236613	0.0232729	0.0221434	0.0215929	0.0213027	0.0208668	0.0203015	0.0201674	0.0212821	0.0213846	0.0229813	0.0246137
0.0325902	0.0306555	0.0290004	0.027625	0.0265293	0.0257132	0.0251767	0.0259358	0.0273676	0.0256414	0.025169	0.0246108	0.028435	0.028344	0.0255593	0.0237555	0.0199547	0.0191979	0.0183918	0.0154141	0.0124758	0.00884787	0.00915474	0.00777135	0.00994279	0.00926853	0.00718406	0.0078874	0.00725229	0.0081581	0.00918202	0.0108124	0.0111127	0.0115748	0.0136074	0.0128547	0.0152642	0.0164098	0.0157919	0.01562	0.0158898	0.0154376	0.0165052	0.01699	0.0167555	0.0154823	0.0145735	0.0137616	0.0152365	0.0163341
0.0319752	0.0332348	0.0341901	0.034841	0.0351876	0.0352298	0.0349677	0.0339518	0.0329435	0.0316446	0.0307783	0.0302922	0.0300081	0.028117	0.0272594	0.0261307	0.0241565	0.0226618	0.0206689	0.019303	0.0175296	0.0153955	0.0150826	0.0144069	0.014793	0.0135566	0.013558	0.014159	0.0143458	0.0137995	0.0130946	0.0139388	0.0139601	0.0148804	0.0157995	0.0154413	0.0162387	0.0177068	0.0196007	0.0194242	0.0203541	0.0192595	0.0180018	0.0181325	0.0168951	0.0182948	0.0186158	0.0183729	0.0190244	0.0204557
0.0320131	0.0333532	0.0343582	0.0350281	0.035363	0.0353627	0.0350274	0.034704	0.0317727	0.0300358	0.0275804	0.0285328	0.0271615	0.0254154	0.0244259	0.0255266	0.0262852	0.0233772	0.0200709	0.0190884	0.0162272	0.0160879	0.0155667	0.0183573	0.0196094	0.0209556	0.02346	0.0262611	0.0252922	0.0218764	0.0196803	0.0171275	0.0146506	0.0124921	0.0111206	0.0134663	0.0144328	0.0172975	0.0209656	0.0221377	0.0240137	0.0243819	0.0235536	0.0210963	0.02148	0.0215378	0.0218395	0.0235653	0.0242013	0.0271843
0.034517	0.034833	0.0350268	0.0350983	0.0350475	0.0348745	0.0345793	0.0347039	0.0340166	0.0330074	0.0311086	0.0302255	0.0279968	0.0256589	0.0258599	0.025186	0.0241822	0.0225985	0.022099	0.020943	0.0197825	0.0183809	0.016199	0.0162329	0.0145597	0.0141903	0.0160512	0.0153202	0.0160268	0.0146593	0.0142454	0.01491	0.016134	0.0174749	0.0180332	0.0185249	0.0189927	0.0198972	0.0202206	0.0188954	0.0198049	0.0191244	0.0204445	0.0210031	0.022281	0.0227232	0.0232597	0.0227983	0.0227949	0.0243641
0.0394358	0.0397709	0.0399032	0.0398327	0.0395593	0.0390831	0.0384041	0.0368772	0.0365779	0.0359611	0.0340532	0.0316391	0.0294596	0.028557	0.0266631	0.023577	0.0195666	0.0190377	0.0167291	0.0150555	0.0149532	0.0158544	0.0166602	0.0183619	0.018157	0.0168973	0.0159444	0.0143493	0.0131686	0.0131871	0.0124806	0.0129132	0.0152135	0.0185259	0.0208593	0.0230779	0.0235961	0.0223716	0.0227342	0.0209714	0.0210496	0.0200888	0.0193094	0.0170852	0.0179085	0.0180542	0.0175012	0.0197663	0.0209922	0.0208263
0.0205274	0.0234529	0.025811	0.0276016	0.0288248	0.0294805	0.0295687	0.0282366	0.0284557	0.0280975	0.0271491	0.0256636	0.0248084	0.0234456	0.022608	0.0217469	0.0204619	0.0182207	0.0160692	0.011997	0.0107756	0.0104242	0.00930534	0.0112013	0.0110704	0.0117551	0.0125129	0.0127371	0.0125799	0.0112929	0.0106869	0.0107018	0.011832	0.0123094	0.0120122	0.0127584	0.0115863	0.0133557	0.0142797	0.0149593	0.0144381	0.014265	0.0131651	0.0139632	0.0134048	0.0129476	0.0131856	0.0143889	0.0155921	0.0193908
0.0314521	0.0313667	0.0312442	0.0310847	0.0308882	0.0306547	0.0303842	0.0300627	0.0292266	0.0306494	0.0288693	0.0260742	0.0246277	0.0258126	0.0252106	0.0241189	0.0226066	0.019877	0.017653	0.0169515	0.0147789	0.0143292	0.0137889	0.0133231	0.0144099	0.0148169	0.0132933	0.0127757	0.0108864	0.0114865	0.0123384	0.0117493	0.0127501	0.0149395	0.0183833	0.0203418	0.0227171	0.0218557	0.0217767	0.0222458	0.0236658	0.0232633	0.0208448	0.0183001	0.0173824	0.0158434	0.0171433	0.0180277	0.0194708	0.0210556
0.0318682	0.0341286	0.0358993	0.0371802	0.0379714	0.0382728	0.0380844	0.0325049	0.0323846	0.0333315	0.0354177	0.036215	0.0360122	0.0331133	0.0311293	0.0314059	0.0293471	0.0285513	0.023907	0.0184379	0.0144612	0.0125181	0.0105955	0.00949253	0.00885859	0.00861635	0.0102711	0.0121526	0.0128226	0.0136239	0.0130873	0.0127955	0.0131918	0.0137453	0.0146183	0.0176898	0.0200911	0.0225619	0.0268781	0.0243146	0.0249266	0.0260952	0.0283257	0.0257695	0.0248268	0.0229997	0.0212628	0.0231627	0.0224823	0.0221317
0.0342442	0.0349988	0.0355337	0.0358489	0.0359443	0.03582	0.035476	0.0343778	0.0348538	0.0339715	0.0315791	0.0300666	0.0280892	0.0266323	0.0260545	0.0247393	0.0238458	0.0228089	0.0232104	0.0229942	0.02369	0.0219434	0.0203325	0.0184473	0.0165587	0.0153575	0.0137639	0.0113958	0.011297	0.0109905	0.0114246	0.0123571	0.0127673	0.0138345	0.0149091	0.0143832	0.0144316	0.0149447	0.0155732	0.0164942	0.0182788	0.0182596	0.019077	0.019582	0.0199382	0.0208586	0.0209697	0.0204419	0.0197779	0.0203251
0.0299438	0.0290037	0.0281967	0.0275229	0.0269823	0.026575	0.0263009	0.0276554	0.0268726	0.0252644	0.0251268	0.0278426	0.0275249	0.0251042	0.0234059	0.0198532	0.0199041	0.0199486	0.0187475	0.0165409	0.0128915	0.00848529	0.00836443	0.00815991	0.00661974	0.00586411	0.00770452	0.00718025	0.0091148	0.00890548	0.00926201	0.00952624	0.0081375	0.00707022	0.00923348	0.0129444	0.0171891	0.0228635	0.0264197	0.026415	0.0250875	0.0252284	0.0261837	0.0256833	0.025678	0.023143	0.0243594	0.0240472	0.0236876	0.0213964
0.0370788	0.0384364	0.0393894	0.0399376	0.0400811	0.0398199	0.039154	0.0371541	0.0344012	0.0346947	0.0326073	0.0308974	0.0283531	0.0271215	0.0253888	0.0243454	0.0222949	0.0217034	0.0199645	0.0196773	0.0179742	0.0177493	0.015533	0.0124905	0.013041	0.0131574	0.0125351	0.0125422	0.010475	0.0113462	0.0118372	0.0146263	0.014924	0.0173315	0.0172704	0.0161074	0.0192253	0.0197955	0.0206315	0.021519	0.0202949	0.0192601	0.0190894	0.0195203	0.0186262	0.0188984	0.0182411	0.0200592	0.02204	0.0236884
0.0303388	0.0317373	0.0328544	0.0336902	0.0342446	0.0345176	0.0345094	0.0341385	0.0330272	0.0333701	0.0329192	0.0295649	0.0299051	0.0278356	0.0277822	0.026145	0.0260101	0.0262728	0.0240657	0.0233169	0.0219063	0.0222782	0.0201709	0.0172856	0.0164204	0.0138578	0.0130591	0.0110861	0.0116441	0.0114962	0.0107063	0.0115201	0.0101616	0.012188	0.0120633	0.0126564	0.0139084	0.0147265	0.0164011	0.0168826	0.0185461	0.0194435	0.0205555	0.0209601	0.0200715	0.0203741	0.0205231	0.0217298	0.0208855	0.0213231
0.0270196	0.0292537	0.0310085	0.0322842	0.0330808	0.0333983	0.0332365	0.0330331	0.0315386	0.0305274	0.0274882	0.026513	0.0274103	0.0246978	0.0237135	0.0213795	0.0196189	0.0174154	0.0166935	0.0144517	0.0143527	0.0142131	0.0140824	0.0145611	0.0135019	0.0126365	0.0125145	0.0121197	0.0122916	0.0121422	0.0117517	0.0115705	0.0131378	0.0133158	0.0134317	0.0114846	0.0102618	0.0116863	0.0128618	0.0138511	0.0165877	0.0163103	0.0175356	0.0179857	0.0191441	0.0188388	0.0182551	0.0188303	0.0189096	0.0219923
0.0331751	0.0342137	0.035063	0.035723	0.0361938	0.0364753	0.0365676	0.036481	0.036655	0.0368984	0.0359149	0.0365625	0.0345748	0.0338392	0.032633	0.0289558	0.025667	0.0247638	0.0214844	0.0194585	0.0193399	0.017887	0.0173751	0.0169531	0.0167726	0.0171273	0.0172923	0.0155863	0.0147658	0.013999	0.0130977	0.0135227	0.0118917	0.012981	0.0152828	0.015666	0.0175395	0.0186518	0.0192459	0.0185562	0.0195668	0.0200214	0.0204409	0.0182661	0.017182	0.0183523	0.0200639	0.0215968	0.0225405	0.0226596
0.0270272	0.0302848	0.0328203	0.0346338	0.0357252	0.0360946	0.0357418	0.03527	0.0324538	0.0309233	0.0272271	0.0270244	0.0231153	0.0215525	0.0227319	0.0210586	0.0203656	0.0217498	0.018429	0.0172356	0.0164782	0.0170324	0.0137295	0.0128935	0.0110609	0.0121533	0.0151439	0.0135	0.0157331	0.0163207	0.0131617	0.0147114	0.0139066	0.0123	0.0112859	0.0138938	0.0161921	0.0178715	0.0201393	0.0202373	0.0207711	0.019591	0.0189613	0.0177647	0.0175885	0.0150918	0.0184308	0.0203632	0.0216043	0.023237
0.0391903	0.0391543	0.0388954	0.0384137	0.037709	0.0367814	0.035631	0.0324966	0.0318914	0.032303	0.0304818	0.0304534	0.0291182	0.0278388	0.0255219	0.0245946	0.0232561	0.0243096	0.0217917	0.0194506	0.0169293	0.0158057	0.0134771	0.0113748	0.0104819	0.00829017	0.00689035	0.00656932	0.00793905	0.0101724	0.00983827	0.0120602	0.0111313	0.0121306	0.0109496	0.0120139	0.0139339	0.0150488	0.0170687	0.016851	0.0173342	0.0191703	0.020273	0.0216209	0.0214131	0.0221613	0.0219116	0.0228202	0.0220345	0.0229648
0.0239315	0.0262569	0.0283186	0.0301167	0.0316512	0.032922	0.0339291	0.0343499	0.0345238	0.0342266	0.0351603	0.034072	0.0330225	0.0317951	0.0294011	0.0268007	0.0239969	0.0221682	0.0204994	0.0177433	0.0150529	0.0127917	0.0109058	0.010134	0.00953263	0.00776014	0.00644071	0.00621289	0.0052417	0.00528435	0.00569477	0.00744056	0.0102734	0.0118081	0.0109229	0.0111486	0.0124226	0.013339	0.0144092	0.0151188	0.0171593	0.0188197	0.0192267	0.0210751	0.0213082	0.0186024	0.0155195	0.0138062	0.0130857	0.0132055
0.0329691	0.0334229	0.0337496	0.0339492	0.0340217	0.0339671	0.0337854	0.0334113	0.032307	0.0317369	0.0320591	0.0307087	0.0295084	0.0277145	0.0267075	0.024731	0.0236333	0.0207576	0.0194476	0.0174046	0.0158497	0.014261	0.0139526	0.0137671	0.012147	0.0113665	0.0118973	0.0122077	0.0130453	0.0127416	0.0135803	0.0144973	0.0163782	0.0162105	0.0176368	0.0191873	0.0188988	0.0182261	0.019987	0.020854	0.0211285	0.0216165	0.0219149	0.0212572	0.0200043	0.0186309	0.0183009	0.0168161	0.0165856	0.0166294
0.0295227	0.0315229	0.0331203	0.0343146	0.0351061	0.0354946	0.0354801	0.0337906	0.0345717	0.0355241	0.0343471	0.0309989	0.0284527	0.0286621	0.0255183	0.0228985	0.0220093	0.0206751	0.0168875	0.0156267	0.0156127	0.0155237	0.0148587	0.0132117	0.0137056	0.0123018	0.0113471	0.0111683	0.0105661	0.00960101	0.00843707	0.00913175	0.00904305	0.00855106	0.00945982	0.0103684	0.0106534	0.0119965	0.0139124	0.0164242	0.0194311	0.0214169	0.0225661	0.0228093	0.0235347	0.0219101	0.0223974	0.0211956	0.0193859	0.0183088
0.0344849	0.0338174	0.033225	0.0327076	0.0322653	0.0318981	0.0316059	0.0326284	0.0324091	0.0328138	0.0321123	0.0321885	0.0294944	0.0303542	0.0278137	0.0250732	0.0247417	0.0259447	0.0235041	0.0211708	0.0207004	0.0189969	0.0174158	0.0154659	0.0126487	0.0141601	0.0111606	0.0104761	0.0113304	0.0129294	0.0129192	0.0118983	0.0131118	0.0128295	0.0143576	0.0138034	0.0142565	0.0158781	0.0160652	0.0178313	0.0195195	0.0210076	0.0213357	0.0203037	0.0193835	0.0187257	0.0193022	0.0190977	0.0199901	0.0206702
0.0362958	0.037894	0.0390486	0.0397595	0.0400269	0.0398507	0.0392308	0.0386284	0.037474	0.0347096	0.0308815	0.0289299	0.0282693	0.0268194	0.0245175	0.0233195	0.0226878	0.0217918	0.0211165	0.0213231	0.0210413	0.0202554	0.0173075	0.0176844	0.016954	0.015258	0.0145519	0.0147823	0.0144004	0.0134175	0.0137411	0.0154907	0.0157047	0.0154013	0.0156329	0.0162021	0.0170901	0.0193113	0.021326	0.0225734	0.0219977	0.0214596	0.0219671	0.0213539	0.0199877	0.0187696	0.0190909	0.0195135	0.0221533	0.0253012
0.0358641	0.0375194	0.0388677	0.0399089	0.040643	0.0410701	0.0411901	0.0405858	0.0400987	0.0372049	0.0356735	0.0352107	0.0340781	0.0322132	0.0323668	0.0304577	0.0279017	0.0272468	0.026085	0.0248455	0.0225739	0.0201012	0.0195815	0.01987	0.0193957	0.0182987	0.0161513	0.0153464	0.0143967	0.014689	0.0149081	0.0131633	0.0129132	0.0146845	0.0168711	0.0179904	0.0196895	0.0199894	0.0181094	0.0202005	0.0224314	0.0240532	0.023877	0.0227538	0.0237034	0.0254672	0.0258621	0.0253191	0.0256084	0.0274621
0.0399821	0.0403155	0.0404414	0.0403597	0.0400704	0.0395736	0.0388692	0.0380936	0.0365675	0.035264	0.0344241	0.033533	0.0316363	0.0295118	0.0276609	0.0263521	0.0236609	0.0229013	0.0216128	0.0209797	0.0198443	0.0193193	0.0202318	0.0189082	0.0178633	0.0167825	0.0168778	0.0170526	0.0160133	0.0151883	0.0152014	0.0152337	0.0141418	0.0138154	0.0136849	0.0127833	0.0132783	0.0131615	0.0152897	0.0169868	0.0171787	0.0174418	0.0195486	0.0200307	0.0199663	0.021377	0.0224852	0.0238095	0.0245321	0.0268145
0.0378942	0.0391517	0.040058	0.040613	0.0408168	0.0406693	0.0401706	0.0390282	0.0371331	0.0350464	0.0332365	0.0326276	0.0311354	0.0293973	0.0286323	0.0278008	0.0262873	0.0259506	0.0248167	0.0231226	0.0215115	0.0188929	0.0185724	0.018347	0.0184138	0.0177277	0.017389	0.0157805	0.0152889	0.0157093	0.0155184	0.0136304	0.0139828	0.0137284	0.0135435	0.0147046	0.0159817	0.0174933	0.0186017	0.0190181	0.0192016	0.0201167	0.0206585	0.0203199	0.0210715	0.0207888	0.0204095	0.0217878	0.0221783	0.0238283
0.0345401	0.0370476	0.0390159	0.040445	0.0413349	0.0416856	0.0414971	0.0396124	0.0389679	0.037209	0.0367166	0.0364527	0.0336128	0.0313317	0.0301293	0.0293285	0.0287363	0.0270725	0.0246056	0.0212893	0.0190519	0.0187843	0.0186488	0.0180949	0.0178354	0.0180624	0.0171118	0.0176153	0.0171635	0.0159903	0.0145569	0.0145188	0.0145267	0.0145679	0.0141288	0.0151091	0.0152619	0.0160625	0.0165693	0.0181955	0.0194945	0.020509	0.0216491	0.0226212	0.0231778	0.0222275	0.0223705	0.0230782	0.0228231	0.0250839
0.0387322	0.0393165	0.0396715	0.0397971	0.0396935	0.0393606	0.0387984	0.0372103	0.0359584	0.0347221	0.035466	0.0342561	0.0318599	0.0306624	0.0294945	0.0275699	0.0238083	0.0229951	0.0216806	0.0207226	0.0192289	0.0183003	0.0195418	0.0197759	0.0191257	0.018273	0.0182795	0.019181	0.0177052	0.0186859	0.0186608	0.0195166	0.0188731	0.0205288	0.0193447	0.0199881	0.0187399	0.018097	0.0184969	0.0212598	0.0212809	0.0207274	0.0207278	0.0212759	0.0204383	0.0213501	0.0205399	0.0211428	0.0207694	0.0231028
0.0322069	0.0323745	0.0324105	0.0323149	0.0320876	0.0317287	0.0312382	0.0301035	0.0303243	0.0291313	0.028234	0.026789	0.0237928	0.0222489	0.0198845	0.0175462	0.0161271	0.0148735	0.01565	0.0151074	0.0158088	0.0171712	0.0165295	0.0144583	0.0129919	0.0124613	0.0119494	0.0111001	0.0108389	0.0112981	0.0119445	0.0109313	0.0117607	0.011604	0.0109881	0.00969636	0.0103118	0.00967039	0.0112662	0.0125307	0.014832	0.0154642	0.0154444	0.0146135	0.0145694	0.0137183	0.0139049	0.0130741	0.0140566	0.0149368
0.0335922	0.0351513	0.0363859	0.0372958	0.037881	0.0381416	0.0380776	0.0375274	0.0366343	0.0363986	0.0344358	0.0330019	0.0321914	0.030361	0.028994	0.0264058	0.0254894	0.023623	0.0227331	0.0226893	0.0209533	0.0208045	0.0197388	0.0195227	0.0199392	0.018498	0.0172902	0.0166415	0.0161738	0.0148654	0.014219	0.014402	0.0130996	0.0142047	0.0144102	0.0156381	0.0175299	0.0182342	0.020475	0.0212864	0.0219027	0.0223293	0.0222801	0.0218914	0.0223282	0.022052	0.0204117	0.0205708	0.0209062	0.0220827
0.0471012	0.0462101	0.0452649	0.0442656	0.0432122	0.0421046	0.040943	0.0398504	0.037788	0.0385005	0.0383196	0.0355497	0.0349104	0.0334291	0.0302173	0.0297472	0.0290845	0.0282174	0.0286141	0.0273417	0.0258666	0.0245459	0.0221423	0.0200376	0.0189823	0.0163692	0.0156125	0.0155865	0.0161996	0.0163791	0.0158012	0.0159024	0.0144307	0.0128709	0.0135793	0.014402	0.0145421	0.0148778	0.0158643	0.0168439	0.0194274	0.0199216	0.0188511	0.0194742	0.0202913	0.0216162	0.0219926	0.0229432	0.023475	0.0242804
0.0403593	0.0395503	0.0388226	0.038176	0.0376107	0.0371266	0.0367238	0.0374877	0.0381283	0.0375592	0.0373276	0.036028	0.0353572	0.0329265	0.0300658	0.0271496	0.0267606	0.0250864	0.02354	0.0222878	0.0231191	0.0239502	0.0241988	0.0223345	0.0218756	0.0195427	0.0178076	0.0155916	0.0154388	0.012805	0.0113652	0.0113306	0.0123885	0.0127743	0.0132401	0.0142342	0.0154747	0.0176349	0.0192556	0.0199175	0.0216317	0.0211452	0.0211314	0.0213223	0.0204898	0.0191746	0.0198254	0.0197408	0.0215883	0.0234139
0.0365558	0.0384162	0.0399394	0.0411253	0.0419739	0.0424853	0.0426595	0.0435669	0.0426065	0.0420477	0.0393696	0.0358626	0.0326761	0.0306509	0.0290474	0.0281969	0.027867	0.0273858	0.025426	0.0253796	0.0241829	0.0235767	0.0216523	0.0214131	0.0202994	0.0199365	0.0199084	0.0190947	0.0185234	0.0176327	0.0157294	0.014785	0.0150318	0.0155689	0.0168432	0.0178549	0.018349	0.0197874	0.0204458	0.0210682	0.0212911	0.0216572	0.0207058	0.0207187	0.0209994	0.0199671	0.0201259	0.0203989	0.0211566	0.0212254
0.0383781	0.039697	0.0406303	0.0411779	0.0413399	0.0411162	0.0405069	0.0397077	0.0388515	0.0357788	0.0340137	0.0308327	0.0282014	0.0262796	0.0258107	0.0252108	0.0247219	0.0242586	0.0251713	0.0241979	0.02527	0.022107	0.020196	0.0178305	0.0154592	0.0136206	0.0131765	0.0122764	0.0126056	0.0136098	0.0152877	0.0151663	0.0168667	0.0162706	0.0161686	0.0156975	0.0158132	0.0161224	0.0170026	0.0178214	0.0187952	0.0194398	0.0192038	0.018563	0.0194148	0.0199145	0.0199311	0.0200129	0.0205475	0.021821
0.044735	0.04368	0.0426261	0.0415734	0.0405217	0.0394712	0.0384218	0.03732	0.0370172	0.0364949	0.0350947	0.0350413	0.0323432	0.0320071	0.0292473	0.0271538	0.0250303	0.0230156	0.0214572	0.0216245	0.0233264	0.0238929	0.0257068	0.02519	0.0225054	0.0203353	0.0171609	0.0168411	0.0159685	0.0167221	0.0169197	0.0181008	0.0178924	0.0191426	0.0195053	0.0186916	0.0189291	0.0198439	0.0206983	0.0228615	0.0236381	0.0238777	0.0237727	0.0223744	0.020311	0.0204547	0.0195512	0.0190169	0.0202837	0.0224091
0.0413258	0.0392393	0.0374154	0.0358539	0.0345551	0.0335187	0.0327449	0.0328443	0.0323093	0.032828	0.0328634	0.0318388	0.030716	0.0299642	0.0277017	0.0250589	0.0236491	0.0209486	0.0183914	0.0168692	0.0162542	0.0176126	0.0165391	0.0158428	0.0151573	0.01469	0.0126201	0.0127277	0.0132343	0.0137626	0.0116517	0.0128968	0.0159983	0.0172899	0.0177863	0.0184805	0.0207427	0.0226462	0.025039	0.0262156	0.0272346	0.0268333	0.0255494	0.0253518	0.0230183	0.0199877	0.0198594	0.0205103	0.0231406	0.0238003
0.0376306	0.0369944	0.0364099	0.0358771	0.0353961	0.0349669	0.0345894	0.033978	0.0347492	0.0324066	0.0321797	0.0314623	0.0292666	0.0296891	0.0280112	0.0260341	0.0237512	0.0224714	0.0220681	0.0212599	0.0210035	0.0178794	0.0151672	0.0140407	0.0125536	0.0128009	0.0122194	0.013039	0.0137286	0.0136149	0.0143812	0.0145936	0.0161987	0.0143789	0.0133006	0.0154538	0.0164583	0.0174747	0.0198323	0.0210602	0.0223903	0.023399	0.0243578	0.0239493	0.0248427	0.0254009	0.0257913	0.0258431	0.024958	0.0241633
0.0397388	0.0405262	0.0411175	0.0415125	0.0417113	0.0417139	0.0415203	0.0408437	0.0399779	0.0394609	0.0381891	0.0363607	0.0357589	0.0352535	0.0349285	0.0326753	0.0307925	0.0285796	0.0265105	0.0245813	0.023047	0.0215373	0.0204206	0.0186811	0.0196991	0.0192185	0.0177999	0.017592	0.0176164	0.0177737	0.0174303	0.0174237	0.0179401	0.0181548	0.0191211	0.0192517	0.019714	0.0200649	0.0205465	0.0214722	0.0217858	0.0227307	0.0219768	0.0216245	0.0217685	0.0210975	0.0222448	0.0228952	0.0242191	0.0266421
0.0342329	0.0358696	0.0372356	0.0383309	0.0391554	0.0397092	0.0399922	0.0404203	0.0412606	0.0405497	0.0392271	0.0381025	0.0357333	0.033124	0.0312253	0.0291724	0.0263196	0.0265463	0.026867	0.0263423	0.0254055	0.025726	0.0238268	0.0223494	0.0192331	0.0172996	0.0158332	0.014159	0.0144804	0.0152851	0.0151567	0.0162824	0.0151721	0.0147139	0.015594	0.0169607	0.0170503	0.0186843	0.019575	0.0201766	0.0220046	0.0214959	0.020987	0.0199813	0.0174404	0.016791	0.0182474	0.017083	0.0178654	0.0199308
0.0308667	0.0333198	0.0353708	0.0370199	0.038267	0.0391122	0.0395553	0.0392643	0.0388722	0.0369316	0.0372988	0.0368823	0.0344677	0.0322429	0.0306508	0.0288955	0.0279105	0.0270208	0.0244007	0.0229737	0.0221028	0.0196667	0.0190864	0.0172529	0.0148698	0.0129561	0.0109324	0.0116493	0.0128599	0.0133045	0.0129631	0.0151123	0.0165677	0.0171304	0.0167595	0.0166869	0.016824	0.0174171	0.0191243	0.0222111	0.023494	0.0248664	0.0252474	0.0262875	0.0264882	0.0256551	0.0232911	0.0225828	0.0225658	0.0243067
0.0393268	0.0395901	0.0397381	0.0397707	0.0396879	0.0394898	0.0391763	0.0389639	0.0379263	0.0378188	0.0363792	0.0345296	0.0338587	0.0322726	0.0308064	0.0286604	0.0255252	0.0233174	0.0210488	0.0201465	0.0190679	0.0180183	0.0173865	0.0164002	0.0150435	0.0129638	0.0118801	0.0115846	0.0104073	0.0101061	0.0105966	0.0112402	0.0119128	0.0122361	0.0141867	0.0150986	0.0162254	0.017873	0.0200458	0.0210661	0.0213316	0.0215439	0.0212119	0.0203428	0.019335	0.0191769	0.0193455	0.0194705	0.0201137	0.0218912
0.0461784	0.0458018	0.0452604	0.0445542	0.0436833	0.0426475	0.041447	0.0405176	0.0412609	0.0389975	0.0361562	0.0348137	0.033198	0.0309886	0.0298785	0.0276849	0.0266131	0.0240852	0.0213881	0.0221851	0.0224019	0.020569	0.0188128	0.018307	0.0186679	0.0195027	0.0188046	0.0179914	0.020275	0.0205946	0.0230358	0.0259826	0.0225523	0.0205734	0.0191585	0.0189195	0.0178202	0.0185265	0.0169709	0.0166	0.0189805	0.0224757	0.0245193	0.023486	0.0222695	0.0254386	0.0288059	0.0295839	0.0288672	0.0303419
0.042483	0.0419009	0.0413085	0.0407058	0.0400927	0.0394693	0.0388355	0.0389883	0.0378185	0.0367227	0.0368598	0.0374636	0.0355671	0.0337721	0.0325074	0.0316508	0.0310611	0.0305695	0.0270471	0.0256599	0.0236062	0.0238927	0.0233163	0.021841	0.0204086	0.0183355	0.0177225	0.0171146	0.0169404	0.0149357	0.012657	0.0111134	0.0104668	0.0120638	0.0135934	0.0148525	0.0167674	0.018417	0.0214542	0.0227124	0.0236569	0.0225209	0.0215724	0.0193959	0.0185312	0.0179692	0.0180854	0.0183528	0.0195412	0.0202573
0.0355631	0.0351893	0.0349112	0.0347287	0.0346418	0.0346506	0.034755	0.03657	0.0366867	0.035661	0.0361515	0.034891	0.0360988	0.0345618	0.0327148	0.0315164	0.0290255	0.0271161	0.0262068	0.024048	0.0217933	0.0185943	0.0178365	0.0182992	0.0180972	0.0176138	0.0170569	0.0161117	0.014695	0.0155916	0.0148392	0.0133805	0.0135897	0.0126803	0.0133444	0.0152626	0.0161468	0.0172114	0.018263	0.0192392	0.0203782	0.0222935	0.0214093	0.0215698	0.0226487	0.0226025	0.0223563	0.0236532	0.0229558	0.0224594
0.0374284	0.038017	0.038442	0.0387034	0.0388012	0.0387355	0.0385061	0.0386602	0.037162	0.0352954	0.0338461	0.0338878	0.0320079	0.0283067	0.0274252	0.0259665	0.0241525	0.0224797	0.0213867	0.0222099	0.0202253	0.0190713	0.0181219	0.0177734	0.0162757	0.0146763	0.0152163	0.0148831	0.0139899	0.0135707	0.0130985	0.0142321	0.0138784	0.0139525	0.0144939	0.0163096	0.0193507	0.0214341	0.02268	0.0217888	0.0220371	0.0228082	0.0220695	0.0226525	0.0221285	0.0210192	0.0215868	0.0234075	0.0231531	0.0233117
0.0400402	0.0395908	0.0390705	0.0384794	0.0378174	0.0370846	0.0362809	0.0331651	0.0343411	0.0346033	0.0345545	0.0343072	0.0333077	0.0325178	0.0299649	0.0285681	0.0251055	0.0233661	0.0210062	0.018038	0.018049	0.0170382	0.0168587	0.0163929	0.015994	0.0143225	0.013918	0.0140846	0.0144236	0.0148187	0.014474	0.0139126	0.0138347	0.0126867	0.0137413	0.0130162	0.0137992	0.0141107	0.0157125	0.0164057	0.0189179	0.0200067	0.0204773	0.02206	0.0223069	0.0215357	0.0246107	0.0251389	0.0260763	0.0274874
0.0379585	0.0378511	0.0376234	0.0372756	0.0368076	0.0362193	0.0355109	0.0329784	0.0337091	0.0311649	0.0300742	0.028873	0.0291921	0.028098	0.0274754	0.0268829	0.0264643	0.0252596	0.0216764	0.0218331	0.0208071	0.0199751	0.0195896	0.0179613	0.02024	0.0186935	0.0193161	0.0185689	0.0178382	0.0159232	0.0154382	0.016674	0.0158709	0.0142196	0.0140684	0.013432	0.0149128	0.0146289	0.0169674	0.0180981	0.0203475	0.0228978	0.0247838	0.0239917	0.0221674	0.0197641	0.0189964	0.0183303	0.0183028	0.0167647
0.0493683	0.0464281	0.0437508	0.0413363	0.0391848	0.0372961	0.0356704	0.0349543	0.0340482	0.0316785	0.0310791	0.0299346	0.0298619	0.0298391	0.029528	0.0286417	0.0270452	0.0271374	0.0272661	0.0262462	0.025298	0.0237712	0.0223593	0.0215425	0.0205005	0.0198318	0.0191147	0.0180607	0.0163198	0.016069	0.0152096	0.0148385	0.0155491	0.015426	0.0153078	0.0179498	0.0193165	0.0218648	0.0240061	0.0249586	0.0257259	0.0258828	0.0239223	0.0237103	0.0216692	0.0213649	0.0218537	0.0234725	0.0241006	0.025717
0.0223167	0.0265076	0.0300261	0.0328725	0.0350465	0.0365483	0.0373779	0.0365335	0.0368308	0.0359541	0.0327902	0.0323783	0.0310732	0.0284871	0.0295218	0.0275155	0.0268084	0.0274348	0.0270266	0.0260829	0.0246321	0.0218354	0.0191034	0.0172381	0.0159425	0.013481	0.0138218	0.0112368	0.0119452	0.0126514	0.0140565	0.0123399	0.013476	0.0145413	0.0154912	0.0164531	0.0189969	0.022177	0.023302	0.0250188	0.0255109	0.024546	0.0233769	0.0222741	0.0229633	0.0220035	0.0230599	0.0255223	0.0279136	0.0313493
0.0386139	0.0395116	0.0401447	0.0405132	0.0406172	0.0404565	0.0400313	0.0384697	0.0378346	0.0363483	0.0355807	0.0341672	0.0327536	0.030928	0.0296682	0.0273198	0.0250392	0.0240315	0.0216615	0.0199498	0.0186946	0.0174774	0.0175414	0.017296	0.0171257	0.0170132	0.0173755	0.0165944	0.0155609	0.0151626	0.0131469	0.0128169	0.0130749	0.0136793	0.0133794	0.014167	0.0154963	0.0177633	0.0206158	0.0222935	0.0229477	0.0241518	0.0235614	0.0238666	0.0232475	0.022696	0.0217414	0.0224151	0.0232159	0.023248
0.0350164	0.0381883	0.0407179	0.0426053	0.0438505	0.0444535	0.0444143	0.0417377	0.0414026	0.0392464	0.0395576	0.0385157	0.0362003	0.0334312	0.0307862	0.0287253	0.0287928	0.0282887	0.0269456	0.0246075	0.024237	0.0242197	0.0243026	0.0227251	0.0210695	0.0200123	0.018842	0.0185185	0.0190909	0.0195566	0.0186389	0.0175824	0.0178948	0.0187052	0.018866	0.0188355	0.0186472	0.0197258	0.0216399	0.0216786	0.0216772	0.0217598	0.0198365	0.0200364	0.0203379	0.0208874	0.0228819	0.0240372	0.0251396	0.0273671
0.0354458	0.0348984	0.0344203	0.0340115	0.0336721	0.0334019	0.0332011	0.0333981	0.0321434	0.0317647	0.0319923	0.0316017	0.0308268	0.0283236	0.0268095	0.0248925	0.0228199	0.0229702	0.02303	0.0223918	0.0205025	0.0178872	0.0158448	0.0145044	0.0115432	0.0112236	0.0110607	0.0117101	0.0128446	0.0129871	0.0139592	0.0143501	0.0138688	0.0134365	0.0147948	0.0151	0.0145542	0.0175752	0.018288	0.0188703	0.0197516	0.0195132	0.0185234	0.0173872	0.0168183	0.0163955	0.0161772	0.015577	0.0181327	0.0218753
0.0362576	0.0379751	0.0393123	0.0402692	0.0408459	0.0410422	0.0408583	0.0398739	0.0386974	0.0377631	0.0350003	0.0337748	0.031967	0.0303047	0.0273572	0.025597	0.0241718	0.0224277	0.0211919	0.0205685	0.0206717	0.0202301	0.0192977	0.0193166	0.017085	0.0169593	0.0146159	0.0134997	0.0133887	0.0124719	0.0129178	0.0131415	0.013316	0.0134578	0.0149271	0.0163725	0.0171023	0.01861	0.0179023	0.0174241	0.0183463	0.0186783	0.0188232	0.0179612	0.0181996	0.0178503	0.0187332	0.0191075	0.0207064	0.0215933
0.0481931	0.0445783	0.0414762	0.0388867	0.0368099	0.0352457	0.0341941	0.0349005	0.0344998	0.0346467	0.0344552	0.0345665	0.0340722	0.0328106	0.0299402	0.027794	0.0263216	0.0248936	0.0243679	0.0234221	0.0216288	0.0190103	0.0175182	0.0160541	0.0151554	0.0147923	0.0148432	0.0156419	0.0161051	0.0155056	0.0156791	0.0149724	0.0133454	0.0121531	0.0122235	0.0129675	0.0142694	0.016135	0.0178905	0.0202024	0.0214633	0.0204518	0.0205738	0.0211557	0.0214643	0.0211655	0.0225242	0.0242506	0.025202	0.0264662
0.03603	0.0367315	0.0373058	0.0377528	0.0380725	0.0382649	0.03833	0.0394697	0.0380051	0.037726	0.0372016	0.036112	0.0352076	0.0324106	0.0297855	0.0278782	0.0247925	0.022225	0.0197753	0.0190954	0.017177	0.0173976	0.0164385	0.0161911	0.0155782	0.0150493	0.0151443	0.0149013	0.0151981	0.014843	0.0146393	0.0162763	0.0166001	0.0174961	0.0173867	0.0173553	0.017064	0.0171585	0.0183313	0.0184926	0.0183423	0.0180872	0.0176706	0.0189636	0.0198307	0.0211761	0.021047	0.0219421	0.0227779	0.0226864
0.0363652	0.0377976	0.0389009	0.039675	0.0401201	0.040236	0.0400228	0.0392404	0.0375451	0.0383741	0.0377972	0.035905	0.0321623	0.0296966	0.0266065	0.0249866	0.0244616	0.02261	0.0200772	0.020232	0.0197996	0.0214913	0.0205448	0.0209333	0.019833	0.0195971	0.0186712	0.0173266	0.0161874	0.0146034	0.0139928	0.0153415	0.0160844	0.016723	0.0176204	0.0201809	0.0203843	0.0214581	0.0212511	0.021834	0.0222396	0.0225916	0.021581	0.0209615	0.0201869	0.0198405	0.0200661	0.0208562	0.0216744	0.021733
0.0464465	0.0445651	0.0429971	0.0417424	0.0408011	0.0401732	0.0398587	0.0416066	0.0419512	0.0414702	0.0404057	0.0403286	0.0387039	0.0373016	0.0348141	0.0319752	0.0285684	0.0266116	0.0250919	0.0247022	0.0220777	0.0212878	0.0204977	0.0216925	0.0216497	0.0215015	0.0213765	0.0210972	0.0196643	0.0189846	0.0162906	0.015472	0.0142161	0.0139904	0.0152147	0.0166984	0.0175846	0.0202759	0.0239057	0.026013	0.0262366	0.0254176	0.0245613	0.0262986	0.0254573	0.0253749	0.0269062	0.0263176	0.0264606	0.0271204
0.0459407	0.0447718	0.0436816	0.0426701	0.0417373	0.0408832	0.0401078	0.0401727	0.0394725	0.0394741	0.0375469	0.0347758	0.0327827	0.0315495	0.0290325	0.0269141	0.0251014	0.02357	0.0237597	0.0227055	0.021837	0.0206756	0.0187012	0.0177744	0.0174978	0.0154509	0.0150231	0.014857	0.0146509	0.0149129	0.0160457	0.0167435	0.0177379	0.0179528	0.017805	0.0190117	0.0192944	0.0201162	0.0223648	0.0221487	0.0216951	0.0218514	0.0213637	0.0221904	0.0215924	0.0204096	0.0194639	0.0207126	0.0211416	0.0226734
0.0361198	0.0383838	0.0401356	0.0413753	0.0421027	0.042318	0.0420211	0.0405519	0.0392621	0.0397735	0.0378317	0.0362853	0.0338923	0.0307316	0.0292314	0.0284254	0.0263697	0.025203	0.0220343	0.0206823	0.0210622	0.0217717	0.0225062	0.0219233	0.0214426	0.0212801	0.0198773	0.0169566	0.0142595	0.013026	0.00996022	0.00970809	0.00903535	0.00855723	0.0105475	0.0130891	0.0151311	0.0185826	0.0195943	0.0212286	0.0219428	0.0226433	0.0216078	0.0222132	0.0199988	0.0200656	0.0231022	0.0251201	0.0234484	0.0263567
0.0369194	0.0365508	0.0361753	0.035793	0.0354038	0.0350077	0.0346048	0.0337049	0.0333542	0.0339761	0.0337909	0.0338611	0.0325365	0.0311472	0.0298082	0.0277603	0.0248226	0.0235086	0.0214595	0.0205831	0.020828	0.019876	0.0190858	0.0185606	0.0167844	0.0160551	0.0152501	0.0129279	0.0133148	0.01282	0.0129032	0.0138498	0.0129948	0.0130044	0.0156606	0.0170682	0.0177524	0.0194618	0.0194021	0.0191695	0.0203254	0.01923	0.0196131	0.0187368	0.0195379	0.0207753	0.0224178	0.0223654	0.0239389	0.0248381
0.0376778	0.0396116	0.0411625	0.0423304	0.0431155	0.0435176	0.0435369	0.0432794	0.0407781	0.0402509	0.039631	0.037072	0.0349864	0.0322976	0.0285074	0.0271895	0.0230493	0.02281	0.0225192	0.0226216	0.0197101	0.0208992	0.0214088	0.021937	0.0228684	0.0211298	0.0199943	0.0186157	0.0166008	0.0170685	0.0178983	0.018098	0.0188987	0.0214469	0.0223892	0.0235146	0.0225564	0.0222444	0.0232394	0.0236269	0.0236126	0.0242898	0.0249894	0.027529	0.0279439	0.0277636	0.0271547	0.0261894	0.0249005	0.0267732
0.043455	0.0420292	0.0407418	0.0395926	0.0385817	0.037709	0.0369746	0.0369057	0.0368191	0.0368661	0.0362878	0.0352896	0.0342548	0.0326223	0.0317787	0.0298489	0.0274395	0.025809	0.0252293	0.0238793	0.0230895	0.022567	0.0222123	0.0222874	0.0210553	0.0199943	0.0194083	0.0188243	0.0174768	0.0178108	0.0168408	0.0170298	0.0161733	0.0159244	0.0160542	0.01648	0.0170359	0.0183717	0.0196708	0.0205266	0.0219766	0.0231998	0.0229886	0.0229627	0.0226073	0.0232394	0.0230258	0.0233965	0.0231458	0.0233313
0.042062	0.0423054	0.0424389	0.0424625	0.0423763	0.0421802	0.0418743	0.0420424	0.0416577	0.0414656	0.0391184	0.0375167	0.0345868	0.0337729	0.0321617	0.0281338	0.0254074	0.0245039	0.0233592	0.0229741	0.0219921	0.0220156	0.0209943	0.0190912	0.017083	0.0172861	0.0172699	0.0165785	0.0171023	0.0174036	0.0169999	0.0167433	0.0164537	0.0168185	0.0148103	0.0142569	0.0134543	0.0122819	0.0137325	0.0165174	0.0191641	0.0202632	0.0220981	0.0237479	0.0249839	0.0254741	0.0232843	0.0238866	0.0226578	0.0212609
0.0402011	0.0412666	0.0420698	0.0426107	0.0428894	0.0429058	0.0426599	0.0418908	0.0401673	0.0397245	0.0394424	0.0375077	0.0365763	0.0362957	0.0329244	0.0318921	0.0300661	0.0260729	0.0248262	0.0238847	0.0229317	0.0221458	0.0222688	0.0208026	0.0190944	0.0191359	0.0167571	0.0168049	0.0155669	0.0151923	0.014652	0.0156034	0.0151163	0.0158676	0.0158607	0.0161294	0.0164305	0.0184357	0.0205381	0.0222425	0.0235101	0.0242611	0.0234422	0.0235677	0.0230095	0.0212937	0.0203144	0.0210977	0.0221972	0.0249211
0.0314336	0.0325504	0.0335119	0.0343181	0.0349691	0.0354649	0.0358053	0.0361135	0.0358175	0.0345563	0.0326844	0.0312032	0.0278604	0.0261428	0.0254297	0.0251336	0.0210652	0.0206278	0.0184175	0.0201599	0.0187768	0.0227944	0.0222746	0.0187343	0.0191435	0.0198217	0.0193771	0.0201964	0.0174566	0.0157214	0.0142585	0.0146898	0.0174192	0.0191964	0.0202872	0.0191059	0.0250685	0.027889	0.0284735	0.0299082	0.0268251	0.0242079	0.022523	0.0208477	0.0193889	0.0181235	0.0202362	0.0195087	0.0227469	0.0226131
0.043245	0.0424723	0.0417867	0.0411883	0.040677	0.0402529	0.039916	0.0401888	0.040566	0.0392321	0.0391993	0.0383676	0.0377437	0.0362479	0.0332937	0.0314135	0.0291176	0.0268868	0.024402	0.0229138	0.021385	0.0186236	0.0183025	0.0174004	0.0169982	0.0167857	0.015208	0.0146975	0.0144543	0.0132942	0.0121856	0.0125745	0.0117632	0.0118698	0.0133075	0.0147608	0.0167251	0.0181577	0.0188834	0.0199987	0.0202093	0.0199544	0.0196319	0.0207259	0.0199085	0.0207659	0.0220927	0.0241158	0.025361	0.0273688
0.0397896	0.0414863	0.0428683	0.0439354	0.0446877	0.0451252	0.0452479	0.0449271	0.0449973	0.0442168	0.0421634	0.0410193	0.0400976	0.0377717	0.0345663	0.0317682	0.0296183	0.0278307	0.0268449	0.0254282	0.0238214	0.023054	0.0214234	0.0212817	0.020173	0.0184733	0.0178852	0.0184863	0.0176269	0.0169634	0.0169182	0.0168165	0.0166272	0.0179081	0.018403	0.0199382	0.0213046	0.0220049	0.0241953	0.0263604	0.025752	0.0250409	0.0241234	0.0231994	0.0235392	0.0244533	0.0249935	0.0271699	0.0282852	0.0289443
0.0374243	0.0389367	0.0399928	0.0405926	0.0407361	0.0404233	0.0396542	0.0376982	0.0346406	0.0323093	0.0308344	0.0299864	0.0288602	0.0271932	0.026451	0.0260753	0.0261167	0.026573	0.0258284	0.0251942	0.0229331	0.02144	0.0198895	0.0197803	0.0187814	0.0183409	0.0170637	0.0170048	0.0162792	0.0169419	0.0163727	0.0159402	0.0168894	0.0157348	0.0150568	0.0155309	0.0157752	0.0168427	0.0184816	0.0189394	0.0201342	0.0228894	0.0237548	0.0233882	0.0245798	0.0217867	0.0209204	0.0212325	0.0199815	0.0218734
0.0494678	0.0474432	0.0456678	0.0441417	0.0428648	0.0418371	0.0410587	0.0403666	0.0403066	0.040502	0.0407358	0.0395451	0.0396168	0.0373054	0.0333324	0.0307757	0.0273882	0.0256359	0.0260335	0.024889	0.0255965	0.0249382	0.0253436	0.0263203	0.0273435	0.0251791	0.0230045	0.0224083	0.0211331	0.0189357	0.0175548	0.0174928	0.0178137	0.0167443	0.0184022	0.0185421	0.0199705	0.0202295	0.0219715	0.0235005	0.0243302	0.02351	0.0247788	0.0260736	0.0261117	0.025728	0.026424	0.024994	0.0255028	0.0268846
0.0504268	0.0480263	0.0459829	0.0442965	0.0429673	0.0419951	0.04138	0.0413682	0.0416816	0.0430805	0.0419302	0.0411783	0.0418443	0.0396341	0.0376907	0.0349231	0.0313697	0.0273248	0.0249371	0.0222606	0.0202857	0.0209951	0.0200689	0.0206172	0.0210064	0.0201657	0.0201088	0.0204227	0.0209868	0.0210263	0.0201812	0.0205767	0.0200236	0.0213068	0.0219721	0.0211845	0.0203034	0.0207944	0.0207754	0.0226035	0.0236346	0.0247878	0.0257635	0.0260646	0.0246002	0.0248147	0.0236511	0.0207641	0.021374	0.0227675
0.0437092	0.0428493	0.0421071	0.0414824	0.0409754	0.0405859	0.0403141	0.0406969	0.040928	0.0410879	0.0411197	0.0393865	0.0368495	0.034924	0.0326655	0.0300155	0.0272234	0.0259023	0.0234904	0.0230732	0.0225696	0.0214293	0.021849	0.0211933	0.020036	0.0181778	0.0166887	0.0142773	0.0133187	0.0137989	0.0119749	0.0125857	0.0132562	0.0147374	0.0171502	0.0195336	0.0208887	0.0221893	0.0241611	0.0255977	0.0262553	0.0256409	0.0230884	0.0233691	0.0243836	0.0241469	0.0232189	0.0237017	0.0237007	0.0257123
0.0376865	0.0386936	0.0394174	0.0398579	0.0400152	0.0398892	0.03948	0.0388502	0.0392118	0.0371637	0.0354716	0.0333103	0.0316631	0.0271112	0.0259522	0.0243063	0.0237294	0.0236912	0.0231783	0.0232654	0.0231302	0.0213107	0.020878	0.0188047	0.0173191	0.0146755	0.0146952	0.0139783	0.0133295	0.0139052	0.0140143	0.0130459	0.012537	0.0109928	0.0121718	0.0118942	0.0131014	0.0153339	0.0181321	0.021376	0.0224719	0.0245726	0.0235133	0.0225479	0.0219259	0.0205112	0.0201804	0.0173933	0.0181611	0.0194248
0.0304487	0.0309182	0.0314014	0.0318983	0.032409	0.0329335	0.0334716	0.0353358	0.0366626	0.0361486	0.0358423	0.0342103	0.0314127	0.0294996	0.0277007	0.0259987	0.0254045	0.0238506	0.0226612	0.0222183	0.0217755	0.0201745	0.0203803	0.0183714	0.0175987	0.0172576	0.0182276	0.0168603	0.0172018	0.0165818	0.0143099	0.0123401	0.0121616	0.0129085	0.0144368	0.0145882	0.0167054	0.0190541	0.0218989	0.0218749	0.0235929	0.0241015	0.0227776	0.0218451	0.0216207	0.0229083	0.0209294	0.0219448	0.0219747	0.0217813
0.026607	0.0272898	0.0278407	0.0282595	0.0285465	0.0287014	0.0287244	0.0290103	0.0294007	0.0281749	0.0286287	0.0277563	0.0257134	0.0240862	0.0236162	0.022627	0.0210709	0.0186221	0.0185654	0.0180396	0.0191833	0.0191343	0.0205325	0.0190682	0.0153496	0.0143777	0.014137	0.0118855	0.00970939	0.0105678	0.0128157	0.0146187	0.0168952	0.0169328	0.0170982	0.0153358	0.0135678	0.0137671	0.0131181	0.0133871	0.0139838	0.0161588	0.0178112	0.0196723	0.0210741	0.0189886	0.0190594	0.01938	0.0203985	0.0210177
0.0361721	0.036958	0.0373675	0.0374008	0.0370578	0.0363386	0.035243	0.0318659	0.0296007	0.0297767	0.0251153	0.0267104	0.0255314	0.0245799	0.0247801	0.0258634	0.0259093	0.0273846	0.0246063	0.0228433	0.0221833	0.0230336	0.0197241	0.0174274	0.0146396	0.0128864	0.012438	0.0116989	0.0105895	0.0118877	0.0104117	0.0137329	0.0146746	0.0152023	0.014668	0.0161131	0.0175003	0.0184721	0.0199811	0.0190642	0.0224008	0.0229092	0.0227219	0.0231964	0.0215575	0.0193964	0.0203357	0.0200896	0.0193985	0.0206084
[truncated: 1,950 more columns]
